# Supplementary material for: Profound gene expression changes in the epithelial monolayer of active ulcerative colitis and Crohn’s disease
Source: PLoS One. 2022 Mar 11;17(3):e0265189. doi: 10.1371/journal.pone.0265189 (PMC8916644; doi:10.1371/journal.pone.0265189)
Supplement: S1 File — (XLSX) [file pone.0265189.s005.xlsx]

## Sheet: IBDa vs. Hc
ensembl_gene_id	external_gene_name	gene_biotype	description	chromosome_name	strand	start_position	end_position	Length	logFC	AveExpr	t	P.Value	adj.P.Val	B
ENSG00000187634	SAMD11	protein_coding	sterile alpha motif domain containing 11 [Source:HGNC Symbol;Acc:HGNC:28706]	1	1	923928	944581	3214	1.08149	0.321988	1.86836	0.0674432	0.163612	-4.23729
ENSG00000188976	NOC2L	protein_coding	NOC2 like nucleolar associated transcriptional repressor [Source:HGNC Symbol;Acc:HGNC:24517]	1	-1	944203	959309	5539	0.140622	6.49336	0.92167	0.361027	0.521747	-6.55254
ENSG00000187961	KLHL17	protein_coding	kelch like family member 17 [Source:HGNC Symbol;Acc:HGNC:24023]	1	1	960584	965719	3395	-0.566549	2.92041	-1.99732	0.0511226	0.135294	-4.57312
ENSG00000187583	PLEKHN1	protein_coding	pleckstrin homology domain containing N1 [Source:HGNC Symbol;Acc:HGNC:25284]	1	1	966497	975865	2833	1.25635	0.128979	1.85465	0.0694149	0.166561	-4.32202
ENSG00000188290	HES4	protein_coding	hes family bHLH transcription factor 4 [Source:HGNC Symbol;Acc:HGNC:24149]	1	-1	998962	1000172	1118	1.04368	0.381249	2.24489	0.0291265	0.0922674	-3.68864
ENSG00000187608	ISG15	protein_coding	ISG15 ubiquitin-like modifier [Source:HGNC Symbol;Acc:HGNC:4053]	1	1	1001138	1014540	942	1.36908	1.55458	1.85982	0.0686659	0.165469	-4.49516
ENSG00000188157	AGRN	protein_coding	agrin [Source:HGNC Symbol;Acc:HGNC:329]	1	1	1020120	1056118	10758	1.0408	7.33134	4.5758	3.05172e-05	0.000837605	1.893
ENSG00000131591	C1orf159	protein_coding	chromosome 1 open reading frame 159 [Source:HGNC Symbol;Acc:HGNC:26062]	1	-1	1081818	1116361	6322	-0.665911	3.71048	-2.54643	0.0139357	0.0548334	-3.67687
ENSG00000162571	TTLL10	protein_coding	tubulin tyrosine ligase like 10 [Source:HGNC Symbol;Acc:HGNC:26693]	1	1	1173884	1197935	3943	0.0740136	0.976414	0.135494	0.892753	0.937674	-6.09428
ENSG00000186891	TNFRSF18	protein_coding	TNF receptor superfamily member 18 [Source:HGNC Symbol;Acc:HGNC:11914]	1	-1	1203508	1206592	1370	-0.119796	0.00680294	-0.184617	0.854259	0.912828	-5.79795
ENSG00000186827	TNFRSF4	protein_coding	TNF receptor superfamily member 4 [Source:HGNC Symbol;Acc:HGNC:11918]	1	-1	1211340	1214153	1721	-0.0833315	-1.00079	-0.104968	0.916812	0.951956	-5.6926
ENSG00000078808	SDF4	protein_coding	stromal cell derived factor 4 [Source:HGNC Symbol;Acc:HGNC:24188]	1	-1	1216908	1232031	4709	0.182844	6.78351	1.32593	0.190753	0.336665	-6.10441
ENSG00000176022	B3GALT6	protein_coding	beta-1,3-galactosyltransferase 6 [Source:HGNC Symbol;Acc:HGNC:17978]	1	1	1232226	1235041	2777	0.424598	-0.601394	0.889677	0.377804	0.53927	-5.52307
ENSG00000184163	C1QTNF12	protein_coding	C1q and TNF related 12 [Source:HGNC Symbol;Acc:HGNC:32308]	1	-1	1242446	1246722	1794	0.722983	2.02895	1.70998	0.0933285	0.205301	-4.85023
ENSG00000160087	UBE2J2	protein_coding	ubiquitin conjugating enzyme E2 J2 [Source:HGNC Symbol;Acc:HGNC:19268]	1	-1	1253909	1273885	4712	0.0463797	4.76176	0.47615	0.635995	0.76171	-6.76113
ENSG00000162572	SCNN1D	protein_coding	sodium channel epithelial 1 delta subunit [Source:HGNC Symbol;Acc:HGNC:10601]	1	1	1280436	1292029	4025	-0.651913	0.702804	-1.23761	0.221512	0.374136	-5.25069
ENSG00000131584	ACAP3	protein_coding	ArfGAP with coiled-coil, ankyrin repeat and PH domains 3 [Source:HGNC Symbol;Acc:HGNC:16754]	1	-1	1292390	1309609	8809	-0.322595	5.47518	-1.22909	0.224663	0.377569	-6.1837
ENSG00000169972	PUSL1	protein_coding	pseudouridine synthase like 1 [Source:HGNC Symbol;Acc:HGNC:26914]	1	1	1308597	1311677	2489	0.378856	2.59713	1.67376	0.100283	0.215606	-5.13626
ENSG00000127054	INTS11	protein_coding	integrator complex subunit 11 [Source:HGNC Symbol;Acc:HGNC:26052]	1	-1	1311585	1324691	8220	-0.39744	6.07771	-2.65345	0.0105885	0.0454784	-3.64341
ENSG00000224051	CPTP	protein_coding	ceramide-1-phosphate transfer protein [Source:HGNC Symbol;Acc:HGNC:28116]	1	1	1324756	1328896	2556	-0.261419	3.5735	-1.31619	0.193979	0.3405	-5.85089
ENSG00000169962	TAS1R3	protein_coding	taste 1 receptor member 3 [Source:HGNC Symbol;Acc:HGNC:15661]	1	1	1331280	1335314	3433	-2.16544	1.3428	-4.85179	1.18801e-05	0.000441394	3.19205
ENSG00000107404	DVL1	protein_coding	dishevelled segment polarity protein 1 [Source:HGNC Symbol;Acc:HGNC:3084]	1	-1	1335276	1349418	3486	-0.279871	5.80617	-1.39754	0.168282	0.308694	-6.00188
ENSG00000162576	MXRA8	protein_coding	matrix remodeling associated 8 [Source:HGNC Symbol;Acc:HGNC:7542]	1	-1	1352689	1361777	3622	-0.170124	1.33053	-0.272834	0.786079	0.86761	-5.88728
ENSG00000175756	AURKAIP1	protein_coding	aurora kinase A interacting protein 1 [Source:HGNC Symbol;Acc:HGNC:24114]	1	-1	1373730	1375495	1669	0.0919481	4.59022	0.552081	0.583297	0.721641	-6.72414
ENSG00000221978	CCNL2	protein_coding	cyclin L2 [Source:HGNC Symbol;Acc:HGNC:20570]	1	-1	1385711	1399335	6850	-0.675761	7.3272	-2.84943	0.00629623	0.0321173	-3.1634
ENSG00000242485	MRPL20	protein_coding	mitochondrial ribosomal protein L20 [Source:HGNC Symbol;Acc:HGNC:14478]	1	-1	1401909	1407293	2788	0.357364	5.03808	2.96636	0.00457171	0.0259915	-2.81987
ENSG00000235098	ANKRD65	protein_coding	ankyrin repeat domain 65 [Source:HGNC Symbol;Acc:HGNC:42950]	1	-1	1418420	1421769	2644	-0.548657	-2.30729	-0.861026	0.393242	0.552896	-5.33903
ENSG00000179403	VWA1	protein_coding	von Willebrand factor A domain containing 1 [Source:HGNC Symbol;Acc:HGNC:30910]	1	1	1434861	1442882	5065	2.21441	2.09476	4.89231	1.03285e-05	0.000401982	3.32121
ENSG00000215915	ATAD3C	protein_coding	ATPase family, AAA domain containing 3C [Source:HGNC Symbol;Acc:HGNC:32151]	1	1	1449689	1470158	3976	0.556454	-1.13545	0.818081	0.417105	0.576631	-5.48714
ENSG00000160072	ATAD3B	protein_coding	ATPase family, AAA domain containing 3B [Source:HGNC Symbol;Acc:HGNC:24007]	1	1	1471769	1497848	7682	-0.394757	5.66854	-1.30728	0.196962	0.344267	-6.11611
ENSG00000197785	ATAD3A	protein_coding	ATPase family, AAA domain containing 3A [Source:HGNC Symbol;Acc:HGNC:25567]	1	1	1512151	1534687	3069	0.148751	5.19264	0.780428	0.438736	0.597717	-6.63021
ENSG00000160075	SSU72	protein_coding	SSU72 homolog, RNA polymerase II CTD phosphatase [Source:HGNC Symbol;Acc:HGNC:25016]	1	-1	1541673	1574863	6925	0.160033	5.94472	1.63773	0.107615	0.226092	-5.65019
ENSG00000197530	MIB2	protein_coding	mindbomb E3 ubiquitin protein ligase 2 [Source:HGNC Symbol;Acc:HGNC:30577]	1	1	1615415	1630610	8767	-0.595437	5.17367	-2.34972	0.0226845	0.0771691	-4.28491
ENSG00000189409	MMP23B	protein_coding	matrix metallopeptidase 23B [Source:HGNC Symbol;Acc:HGNC:7171]	1	1	1632095	1635263	2714	-0.959586	-2.12121	-1.44794	0.153736	0.290424	-4.77754
ENSG00000248333	CDK11B	protein_coding	cyclin dependent kinase 11B [Source:HGNC Symbol;Acc:HGNC:1729]	1	-1	1635227	1659012	3811	-0.0335027	6.28044	-0.215449	0.830274	0.896911	-6.95281
ENSG00000189339	SLC35E2B	protein_coding	solute carrier family 35 member E2B [Source:HGNC Symbol;Acc:HGNC:33941]	1	-1	1659529	1692728	8395	-0.622734	5.19035	-3.48913	0.00100602	0.00953087	-1.40934
ENSG00000008128	CDK11A	protein_coding	cyclin dependent kinase 11A [Source:HGNC Symbol;Acc:HGNC:1730]	1	-1	1702379	1724357	4701	-0.518421	1.97594	-1.54544	0.128406	0.255433	-5.19608
ENSG00000215790	SLC35E2A	protein_coding	solute carrier family 35 member E2A [Source:HGNC Symbol;Acc:HGNC:20863]	1	-1	1724838	1745999	3264	-0.950867	3.15989	-3.38627	0.00136879	0.0116724	-1.40107
ENSG00000008130	NADK	protein_coding	NAD kinase [Source:HGNC Symbol;Acc:HGNC:29831]	1	-1	1751232	1780457	5570	-0.10857	6.75674	-0.837855	0.40601	0.565252	-6.62627
ENSG00000078369	GNB1	protein_coding	G protein subunit beta 1 [Source:HGNC Symbol;Acc:HGNC:4396]	1	-1	1785285	1891117	6417	0.363865	7.62284	1.80022	0.0777235	0.180166	-5.36956
ENSG00000169885	CALML6	protein_coding	calmodulin like 6 [Source:HGNC Symbol;Acc:HGNC:24193]	1	1	1915108	1917296	2321	-0.412117	-1.52968	-0.754867	0.45379	0.61133	-5.5486
ENSG00000178821	TMEM52	protein_coding	transmembrane protein 52 [Source:HGNC Symbol;Acc:HGNC:27916]	1	-1	1917590	1919279	1594	-0.048464	0.0774277	-0.116801	0.907475	0.94627	-6.05037
ENSG00000067606	PRKCZ	protein_coding	protein kinase C zeta [Source:HGNC Symbol;Acc:HGNC:9412]	1	1	2050411	2185395	7636	-0.582034	5.97208	-3.34688	0.00153821	0.0125765	-1.86084
ENSG00000162585	FAAP20	protein_coding	FA core complex associated protein 20 [Source:HGNC Symbol;Acc:HGNC:26428]	1	-1	2184461	2212720	10916	0.0640788	3.58492	0.369488	0.713289	0.816016	-6.63006
ENSG00000157933	SKI	protein_coding	SKI proto-oncogene [Source:HGNC Symbol;Acc:HGNC:10896]	1	1	2228319	2310213	6080	-0.0971703	5.70038	-0.617859	0.539409	0.684841	-6.75837
ENSG00000116151	MORN1	protein_coding	MORN repeat containing 1 [Source:HGNC Symbol;Acc:HGNC:25852]	1	-1	2321253	2391707	11337	-0.877642	4.4453	-3.37883	0.00139939	0.011838	-1.67425
ENSG00000157916	RER1	protein_coding	retention in endoplasmic reticulum sorting receptor 1 [Source:HGNC Symbol;Acc:HGNC:30309]	1	1	2391775	2405442	5691	0.276729	6.63574	1.64591	0.105914	0.22389	-5.64344
ENSG00000157911	PEX10	protein_coding	peroxisomal biogenesis factor 10 [Source:HGNC Symbol;Acc:HGNC:8851]	1	-1	2403964	2413797	3789	-0.164213	3.6774	-1.2338	0.222917	0.37565	-5.99328
ENSG00000149527	PLCH2	protein_coding	phospholipase C eta 2 [Source:HGNC Symbol;Acc:HGNC:29037]	1	1	2425980	2505532	10781	-0.881802	2.90639	-1.56277	0.124272	0.24976	-5.28116
ENSG00000157881	PANK4	protein_coding	pantothenate kinase 4 [Source:HGNC Symbol;Acc:HGNC:19366]	1	-1	2508531	2526628	5079	-0.492443	5.47076	-2.79861	0.00721946	0.0350787	-3.26467
ENSG00000197921	HES5	protein_coding	hes family bHLH transcription factor 5 [Source:HGNC Symbol;Acc:HGNC:19764]	1	-1	2528745	2530263	1306	-1.83638	-0.146593	-4.2874	8.01146e-05	0.00165636	1.44742
ENSG00000157873	TNFRSF14	protein_coding	TNF receptor superfamily member 14 [Source:HGNC Symbol;Acc:HGNC:11912]	1	1	2555639	2565382	6219	-0.586148	6.81286	-2.80595	0.00707881	0.0346887	-3.27959
ENSG00000157870	PRXL2B	protein_coding	peroxiredoxin like 2B [Source:HGNC Symbol;Acc:HGNC:28390]	1	1	2586491	2591469	3371	-0.0941558	4.34107	-0.543125	0.589402	0.726109	-6.71101
ENSG00000142606	MMEL1	protein_coding	membrane metalloendopeptidase like 1 [Source:HGNC Symbol;Acc:HGNC:14668]	1	-1	2590639	2633016	3844	-1.10519	1.18079	-3.48109	0.0010307	0.0096858	-0.939191
ENSG00000215912	TTC34	protein_coding	tetratricopeptide repeat domain 34 [Source:HGNC Symbol;Acc:HGNC:34297]	1	-1	2635976	2801717	5900	-0.812294	-1.53088	-1.42942	0.158963	0.297123	-4.86177
ENSG00000142611	PRDM16	protein_coding	PR/SET domain 16 [Source:HGNC Symbol;Acc:HGNC:14000]	1	1	3069168	3438621	9767	1.76009	0.703587	3.98153	0.000217001	0.00337172	0.557561
ENSG00000130762	ARHGEF16	protein_coding	Rho guanine nucleotide exchange factor 16 [Source:HGNC Symbol;Acc:HGNC:15515]	1	1	3454665	3481113	5563	-0.217308	6.49782	-0.769083	0.445381	0.603478	-6.68236
ENSG00000162591	MEGF6	protein_coding	multiple EGF like domains 6 [Source:HGNC Symbol;Acc:HGNC:3232]	1	-1	3487951	3611508	7039	-0.674361	3.11902	-1.31034	0.195935	0.34318	-5.64508
ENSG00000158109	TPRG1L	protein_coding	tumor protein p63 regulated 1 like [Source:HGNC Symbol;Acc:HGNC:27007]	1	1	3625015	3630127	2414	0.0347638	4.93929	0.146306	0.884255	0.931683	-6.8946
ENSG00000116213	WRAP73	protein_coding	WD repeat containing, antisense to TP73 [Source:HGNC Symbol;Acc:HGNC:12759]	1	-1	3630767	3652761	7604	-0.274911	4.20415	-1.95613	0.0559201	0.144125	-4.96233
ENSG00000078900	TP73	protein_coding	tumor protein p73 [Source:HGNC Symbol;Acc:HGNC:12003]	1	1	3652516	3736201	6763	1.85486	-0.652377	2.98754	0.00431088	0.0249947	-2.01689
ENSG00000130764	LRRC47	protein_coding	leucine rich repeat containing 47 [Source:HGNC Symbol;Acc:HGNC:29207]	1	-1	3778559	3796498	4516	-0.124354	5.28894	-0.935208	0.354075	0.515278	-6.49762
ENSG00000116198	CEP104	protein_coding	centrosomal protein 104 [Source:HGNC Symbol;Acc:HGNC:24866]	1	-1	3812086	3857214	7876	-0.222465	6.32989	-1.82158	0.0743687	0.174588	-5.35501
ENSG00000169598	DFFB	protein_coding	DNA fragmentation factor subunit beta [Source:HGNC Symbol;Acc:HGNC:2773]	1	1	3857267	3885429	3870	-0.404668	3.26052	-2.2298	0.0301767	0.0945884	-4.26633
ENSG00000198912	C1orf174	protein_coding	chromosome 1 open reading frame 174 [Source:HGNC Symbol;Acc:HGNC:27915]	1	-1	3889125	3900293	4388	-0.0127073	4.65603	-0.103677	0.917831	0.952509	-6.88057
ENSG00000196581	AJAP1	protein_coding	adherens junctions associated protein 1 [Source:HGNC Symbol;Acc:HGNC:30801]	1	1	4654732	4792534	12405	-0.939372	-2.00503	-1.77598	0.0816834	0.186459	-4.30288
ENSG00000131697	NPHP4	protein_coding	nephrocystin 4 [Source:HGNC Symbol;Acc:HGNC:19104]	1	-1	5862811	5992473	13167	-0.145232	4.82418	-0.614911	0.541339	0.686616	-6.68761
ENSG00000069424	KCNAB2	protein_coding	potassium voltage-gated channel subfamily A regulatory beta subunit 2 [Source:HGNC Symbol;Acc:HGNC:6229]	1	1	5991466	6101193	9534	0.29127	2.53276	0.478026	0.634668	0.76072	-6.03312
ENSG00000116254	CHD5	protein_coding	chromodomain helicase DNA binding protein 5 [Source:HGNC Symbol;Acc:HGNC:16816]	1	-1	6101787	6180321	9890	-0.641552	-1.35941	-0.979431	0.331977	0.493082	-5.33081
ENSG00000116251	RPL22	protein_coding	ribosomal protein L22 [Source:HGNC Symbol;Acc:HGNC:10315]	1	-1	6185020	6209389	4900	0.104572	7.25087	0.394255	0.695032	0.802866	-6.8829
ENSG00000158286	RNF207	protein_coding	ring finger protein 207 [Source:HGNC Symbol;Acc:HGNC:32947]	1	1	6205475	6221299	6585	-1.2701	4.85675	-3.74796	0.000454499	0.00555284	-0.643007
ENSG00000116237	ICMT	protein_coding	isoprenylcysteine carboxyl methyltransferase [Source:HGNC Symbol;Acc:HGNC:5350]	1	-1	6221193	6235972	4910	0.598093	4.47389	2.50222	0.0155797	0.0590693	-3.84972
ENSG00000158292	GPR153	protein_coding	G protein-coupled receptor 153 [Source:HGNC Symbol;Acc:HGNC:23618]	1	-1	6247353	6261098	4082	0.583731	3.02157	2.08676	0.0419117	0.117718	-4.44855
ENSG00000097021	ACOT7	protein_coding	acyl-CoA thioesterase 7 [Source:HGNC Symbol;Acc:HGNC:24157]	1	-1	6264269	6394391	4124	0.145138	5.81028	0.729078	0.469279	0.625321	-6.70267
ENSG00000069812	HES2	protein_coding	hes family bHLH transcription factor 2 [Source:HGNC Symbol;Acc:HGNC:16005]	1	-1	6412418	6424670	5407	-0.242417	1.91015	-0.648475	0.519578	0.669054	-6.17974
ENSG00000187017	ESPN	protein_coding	espin [Source:HGNC Symbol;Acc:HGNC:13281]	1	1	6424776	6461367	4121	-1.10871	5.05609	-3.24253	0.00208809	0.0155238	-2.10864
ENSG00000215788	TNFRSF25	protein_coding	TNF receptor superfamily member 25 [Source:HGNC Symbol;Acc:HGNC:11910]	1	-1	6460786	6466195	3918	-0.0565921	4.61188	-0.153788	0.878382	0.927897	-6.83941
ENSG00000171680	PLEKHG5	protein_coding	pleckstrin homology and RhoGEF domain containing G5 [Source:HGNC Symbol;Acc:HGNC:29105]	1	-1	6466092	6520061	6920	-0.322503	5.62193	-1.07672	0.286656	0.446582	-6.36948
ENSG00000162408	NOL9	protein_coding	nucleolar protein 9 [Source:HGNC Symbol;Acc:HGNC:26265]	1	-1	6521347	6554513	7293	-0.128808	5.30661	-0.898387	0.373189	0.534316	-6.54066
ENSG00000204859	ZBTB48	protein_coding	zinc finger and BTB domain containing 48 [Source:HGNC Symbol;Acc:HGNC:4930]	1	1	6579994	6589280	4503	-0.718842	4.89026	-3.67123	0.000576849	0.00665067	-0.865945
ENSG00000162413	KLHL21	protein_coding	kelch like family member 21 [Source:HGNC Symbol;Acc:HGNC:29041]	1	-1	6590724	6614607	6901	-0.577947	2.90353	-2.39	0.0205696	0.071989	-3.79805
ENSG00000116273	PHF13	protein_coding	PHD finger protein 13 [Source:HGNC Symbol;Acc:HGNC:22983]	1	1	6613731	6624030	3681	0.0738098	2.66407	0.418564	0.677287	0.790678	-6.36252
ENSG00000041988	THAP3	protein_coding	THAP domain containing 3 [Source:HGNC Symbol;Acc:HGNC:20855]	1	1	6624866	6635586	4072	-0.31672	3.0697	-1.84948	0.07017	0.167579	-4.89537
ENSG00000007923	DNAJC11	protein_coding	DnaJ heat shock protein family (Hsp40) member C11 [Source:HGNC Symbol;Acc:HGNC:25570]	1	-1	6634168	6701924	5083	-0.341685	7.26414	-1.92384	0.059947	0.150965	-5.15739
ENSG00000171735	CAMTA1	protein_coding	calmodulin binding transcription activator 1 [Source:HGNC Symbol;Acc:HGNC:18806]	1	1	6785454	7769706	10033	-0.448486	5.08573	-4.2378	9.43555e-05	0.0018597	0.827364
ENSG00000049245	VAMP3	protein_coding	vesicle associated membrane protein 3 [Source:HGNC Symbol;Acc:HGNC:12644]	1	1	7771296	7781432	2760	0.375134	4.8883	1.89429	0.0638463	0.157757	-5.13956
ENSG00000049246	PER3	protein_coding	period circadian regulator 3 [Source:HGNC Symbol;Acc:HGNC:8847]	1	1	7784320	7845177	8099	-1.15842	5.47045	-1.9413	0.0577396	0.14697	-5.09743
ENSG00000049247	UTS2	protein_coding	urotensin 2 [Source:HGNC Symbol;Acc:HGNC:12636]	1	-1	7843083	7853512	1791	0.947169	-1.47947	1.04507	0.300903	0.462105	-5.25424
ENSG00000049249	TNFRSF9	protein_coding	TNF receptor superfamily member 9 [Source:HGNC Symbol;Acc:HGNC:11924]	1	-1	7915894	7943165	6331	-0.125911	-0.705515	-0.147699	0.883161	0.931204	-5.74903
ENSG00000116288	PARK7	protein_coding	Parkinsonism associated deglycase [Source:HGNC Symbol;Acc:HGNC:16369]	1	1	7954291	7985505	2397	0.821225	6.57065	2.60942	0.0118648	0.049034	-3.74296
ENSG00000116285	ERRFI1	protein_coding	ERBB receptor feedback inhibitor 1 [Source:HGNC Symbol;Acc:HGNC:18185]	1	-1	8004404	8026309	4186	0.683577	5.15501	1.73536	0.0886975	0.197776	-5.40236
ENSG00000162426	SLC45A1	protein_coding	solute carrier family 45 member 1 [Source:HGNC Symbol;Acc:HGNC:17939]	1	1	8317826	8344167	2888	-0.446601	-1.23708	-0.773503	0.442784	0.601087	-5.4569
ENSG00000142599	RERE	protein_coding	arginine-glutamic acid dipeptide repeats [Source:HGNC Symbol;Acc:HGNC:9965]	1	-1	8352397	8817640	11503	-0.62713	7.56729	-3.80531	0.000379759	0.00492391	-0.521686
ENSG00000074800	ENO1	protein_coding	enolase 1 [Source:HGNC Symbol;Acc:HGNC:3350]	1	-1	8861000	8879250	3958	1.00997	8.94936	3.16431	0.00261695	0.0178955	-2.28317
ENSG00000142583	SLC2A5	protein_coding	solute carrier family 2 member 5 [Source:HGNC Symbol;Acc:HGNC:11010]	1	-1	9035107	9088478	6693	-0.683838	2.81493	-2.14656	0.036592	0.107544	-4.32366
ENSG00000180758	GPR157	protein_coding	G protein-coupled receptor 157 [Source:HGNC Symbol;Acc:HGNC:23687]	1	-1	9100305	9129102	5372	-0.406673	2.48287	-1.83808	0.0718603	0.17049	-4.79674
ENSG00000049239	H6PD	protein_coding	hexose-6-phosphate dehydrogenase/glucose 1-dehydrogenase [Source:HGNC Symbol;Acc:HGNC:4795]	1	1	9234775	9271337	9321	-0.023085	6.40586	-0.143894	0.88615	0.932738	-6.96804
ENSG00000171621	SPSB1	protein_coding	splA/ryanodine receptor domain and SOCS box containing 1 [Source:HGNC Symbol;Acc:HGNC:30628]	1	1	9292894	9369532	3403	-0.0752452	2.91916	-0.358062	0.72177	0.823005	-6.45798
ENSG00000171612	SLC25A33	protein_coding	solute carrier family 25 member 33 [Source:HGNC Symbol;Acc:HGNC:29681]	1	1	9539465	9585173	3854	-0.364601	4.0421	-1.60772	0.114051	0.235287	-5.54214
ENSG00000188807	TMEM201	protein_coding	transmembrane protein 201 [Source:HGNC Symbol;Acc:HGNC:33719]	1	1	9588911	9614877	6966	-0.41571	3.50571	-1.60857	0.113866	0.235095	-5.45685
ENSG00000171608	PIK3CD	protein_coding	phosphatidylinositol-4,5-bisphosphate 3-kinase catalytic subunit delta [Source:HGNC Symbol;Acc:HGNC:8977]	1	1	9651732	9729114	6332	0.443633	4.05792	0.730224	0.468585	0.624779	-6.20497
ENSG00000171603	CLSTN1	protein_coding	calsyntenin 1 [Source:HGNC Symbol;Acc:HGNC:17447]	1	-1	9729026	9824526	5559	0.382325	8.44684	1.8599	0.0686534	0.165469	-5.23534
ENSG00000178585	CTNNBIP1	protein_coding	catenin beta interacting protein 1 [Source:HGNC Symbol;Acc:HGNC:16913]	1	-1	9848276	9910336	3339	0.123707	2.89593	0.664849	0.509133	0.659798	-6.37021
ENSG00000162441	LZIC	protein_coding	leucine zipper and CTNNBIP1 domain containing [Source:HGNC Symbol;Acc:HGNC:17497]	1	-1	9922113	9943407	2794	0.22278	5.11018	1.03481	0.305623	0.467041	-6.39513
ENSG00000173614	NMNAT1	protein_coding	nicotinamide nucleotide adenylyltransferase 1 [Source:HGNC Symbol;Acc:HGNC:17877]	1	1	9943428	9985501	4610	0.038665	4.17449	0.237531	0.813194	0.885447	-6.78466
ENSG00000162444	RBP7	protein_coding	retinol binding protein 7 [Source:HGNC Symbol;Acc:HGNC:30316]	1	1	9997206	10016021	861	-0.760756	-1.47889	-1.1201	0.267901	0.426464	-5.18294
ENSG00000130939	UBE4B	protein_coding	ubiquitination factor E4B [Source:HGNC Symbol;Acc:HGNC:12500]	1	1	10032832	10181239	9128	-0.221705	6.96777	-1.97442	0.053744	0.140229	-5.07553
ENSG00000054523	KIF1B	protein_coding	kinesin family member 1B [Source:HGNC Symbol;Acc:HGNC:16636]	1	1	10210805	10381603	17693	-0.84156	8.43554	-5.17392	3.87021e-06	0.000207083	3.92806
ENSG00000142657	PGD	protein_coding	phosphogluconate dehydrogenase [Source:HGNC Symbol;Acc:HGNC:8891]	1	1	10398592	10420511	2966	1.04774	6.36469	4.20535	0.000104972	0.00200397	0.697793
ENSG00000160049	DFFA	protein_coding	DNA fragmentation factor subunit alpha [Source:HGNC Symbol;Acc:HGNC:2772]	1	-1	10456522	10472529	6622	0.209623	4.17719	1.59171	0.117612	0.240251	-5.55141
ENSG00000142655	PEX14	protein_coding	peroxisomal biogenesis factor 14 [Source:HGNC Symbol;Acc:HGNC:8856]	1	1	10472288	10630758	2995	-0.346785	4.73799	-2.71048	0.00912208	0.0411179	-3.41956
ENSG00000130940	CASZ1	protein_coding	castor zinc finger 1 [Source:HGNC Symbol;Acc:HGNC:26002]	1	-1	10636604	10796650	11336	-0.176482	6.72403	-0.850684	0.398909	0.558282	-6.61426
ENSG00000175262	C1orf127	protein_coding	chromosome 1 open reading frame 127 [Source:HGNC Symbol;Acc:HGNC:26730]	1	-1	10946471	10982037	3573	-0.514315	-1.04596	-0.934503	0.354435	0.515604	-5.38896
ENSG00000120948	TARDBP	protein_coding	TAR DNA binding protein [Source:HGNC Symbol;Acc:HGNC:11571]	1	1	11012344	11026420	6071	-0.192225	4.05118	-0.943255	0.349984	0.511282	-6.35717
ENSG00000116649	SRM	protein_coding	spermidine synthase [Source:HGNC Symbol;Acc:HGNC:11296]	1	-1	11054584	11060020	1898	0.746005	3.53841	2.20403	0.0320477	0.0985026	-4.32786
ENSG00000171824	EXOSC10	protein_coding	exosome component 10 [Source:HGNC Symbol;Acc:HGNC:9138]	1	-1	11066618	11099869	6003	-0.0980741	6.89161	-0.957933	0.342602	0.503775	-6.51555
ENSG00000198793	MTOR	protein_coding	mechanistic target of rapamycin kinase [Source:HGNC Symbol;Acc:HGNC:3942]	1	-1	11106535	11262507	12119	0.0123993	8.02031	0.100647	0.920224	0.953709	-6.93584
ENSG00000171819	ANGPTL7	protein_coding	angiopoietin like 7 [Source:HGNC Symbol;Acc:HGNC:24078]	1	1	11189355	11195981	2238	-0.450294	-2.63871	-0.661386	0.511333	0.661408	-5.47226
ENSG00000120942	UBIAD1	protein_coding	UbiA prenyltransferase domain containing 1 [Source:HGNC Symbol;Acc:HGNC:30791]	1	1	11273206	11296049	5082	-0.170503	4.1463	-0.853458	0.397384	0.556968	-6.46045
ENSG00000204624	DISP3	protein_coding	dispatched RND transporter family member 3 [Source:HGNC Symbol;Acc:HGNC:29251]	1	1	11479155	11537551	6142	-1.38201	-0.385062	-2.2297	0.0301842	0.0945926	-3.6922
ENSG00000116661	FBXO2	protein_coding	F-box protein 2 [Source:HGNC Symbol;Acc:HGNC:13581]	1	-1	11637018	11655785	2333	0.208506	-1.3168	0.376151	0.70836	0.813193	-5.67887
ENSG00000132879	FBXO44	protein_coding	F-box protein 44 [Source:HGNC Symbol;Acc:HGNC:24847]	1	1	11654375	11663327	3527	-0.20653	1.99706	-0.516484	0.607742	0.740943	-6.07907
ENSG00000116663	FBXO6	protein_coding	F-box protein 6 [Source:HGNC Symbol;Acc:HGNC:13585]	1	1	11664200	11674354	1811	1.29882	2.84954	3.506	0.000956068	0.00924787	-0.976379
ENSG00000116670	MAD2L2	protein_coding	mitotic arrest deficient 2 like 2 [Source:HGNC Symbol;Acc:HGNC:6764]	1	-1	11674480	11691650	3324	0.881402	1.42778	2.38081	0.0210359	0.0731657	-3.57267
ENSG00000177674	AGTRAP	protein_coding	angiotensin II receptor associated protein [Source:HGNC Symbol;Acc:HGNC:13539]	1	1	11736084	11754802	2435	0.934549	2.87067	3.38877	0.00135867	0.0116192	-1.33949
ENSG00000177000	MTHFR	protein_coding	methylenetetrahydrofolate reductase [Source:HGNC Symbol;Acc:HGNC:7436]	1	-1	11785723	11806920	10214	0.326689	5.86448	2.35776	0.0222474	0.0760223	-4.28467
ENSG00000011021	CLCN6	protein_coding	chloride voltage-gated channel 6 [Source:HGNC Symbol;Acc:HGNC:2024]	1	1	11806096	11848079	6938	-0.55601	5.36192	-2.50785	0.015361	0.0586441	-3.93912
ENSG00000116685	KIAA2013	protein_coding	KIAA2013 [Source:HGNC Symbol;Acc:HGNC:28513]	1	-1	11919591	11926428	3281	0.166882	5.73129	0.965198	0.338987	0.500218	-6.49046
ENSG00000083444	PLOD1	protein_coding	procollagen-lysine,2-oxoglutarate 5-dioxygenase 1 [Source:HGNC Symbol;Acc:HGNC:9081]	1	1	11934205	11975538	5320	0.914588	5.99573	4.57081	3.10376e-05	0.000843733	1.88577
ENSG00000116688	MFN2	protein_coding	mitofusin 2 [Source:HGNC Symbol;Acc:HGNC:16877]	1	1	11980181	12013514	4973	0.230136	7.35058	1.95535	0.0560155	0.144273	-5.1018
ENSG00000116691	MIIP	protein_coding	migration and invasion inhibitory protein [Source:HGNC Symbol;Acc:HGNC:25715]	1	1	12019466	12032045	2821	-0.110499	3.97569	-0.587561	0.559412	0.702141	-6.58944
ENSG00000120949	TNFRSF8	protein_coding	TNF receptor superfamily member 8 [Source:HGNC Symbol;Acc:HGNC:11923]	1	1	12063303	12144207	3738	-0.241297	-1.80124	-0.332847	0.74061	0.83725	-5.63613
ENSG00000028137	TNFRSF1B	protein_coding	TNF receptor superfamily member 1B [Source:HGNC Symbol;Acc:HGNC:11917]	1	1	12166991	12209228	3766	1.38525	3.75936	2.39799	0.0201719	0.0710555	-3.73215
ENSG00000048707	VPS13D	protein_coding	vacuolar protein sorting 13 homolog D [Source:HGNC Symbol;Acc:HGNC:23595]	1	1	12230030	12512047	20023	-0.332805	9.53297	-2.22218	0.03072	0.0956641	-4.4887
ENSG00000162496	DHRS3	protein_coding	dehydrogenase/reductase 3 [Source:HGNC Symbol;Acc:HGNC:17693]	1	-1	12567910	12618210	3036	0.414732	5.0959	1.81292	0.075714	0.176763	-5.27837
ENSG00000179172	HNRNPCL1	protein_coding	heterogeneous nuclear ribonucleoprotein C-like 1 [Source:HGNC Symbol;Acc:HGNC:29295]	1	-1	12847408	12848725	1201	0.640017	-1.52655	1.00621	0.319051	0.479934	-5.32867
ENSG00000162493	PDPN	protein_coding	podoplanin [Source:HGNC Symbol;Acc:HGNC:29602]	1	1	13583465	13617957	3707	0.998761	0.120266	1.08274	0.284002	0.443315	-5.27276
ENSG00000116731	PRDM2	protein_coding	PR/SET domain 2 [Source:HGNC Symbol;Acc:HGNC:9347]	1	1	13700198	13825079	10923	-0.213593	7.33187	-1.83051	0.0730016	0.172524	-5.33118
ENSG00000189337	KAZN	protein_coding	kazrin, periplakin interacting protein [Source:HGNC Symbol;Acc:HGNC:29173]	1	1	13892792	15118043	12644	0.992922	2.7964	2.97441	0.00447094	0.0255896	-2.37712
ENSG00000171729	TMEM51	protein_coding	transmembrane protein 51 [Source:HGNC Symbol;Acc:HGNC:25488]	1	1	15152532	15220478	2240	-0.191775	3.765	-1.23469	0.222588	0.375286	-5.99042
ENSG00000142621	FHAD1	protein_coding	forkhead associated phosphopeptide binding domain 1 [Source:HGNC Symbol;Acc:HGNC:29408]	1	1	15247272	15400283	12805	-0.204026	1.63467	-0.379336	0.706009	0.811413	-6.07455
ENSG00000142634	EFHD2	protein_coding	EF-hand domain family member D2 [Source:HGNC Symbol;Acc:HGNC:28670]	1	1	15409888	15430339	2531	0.357715	6.43187	2.12697	0.0382661	0.110803	-4.78614
ENSG00000132906	CASP9	protein_coding	caspase 9 [Source:HGNC Symbol;Acc:HGNC:1511]	1	-1	15490832	15526534	5269	0.0794553	3.81024	0.438476	0.662887	0.781478	-6.60297
ENSG00000116138	DNAJC16	protein_coding	DnaJ heat shock protein family (Hsp40) member C16 [Source:HGNC Symbol;Acc:HGNC:29157]	1	1	15526813	15592379	8563	0.0577914	5.8303	0.65503	0.515383	0.66552	-6.7489
ENSG00000116771	AGMAT	protein_coding	agmatinase [Source:HGNC Symbol;Acc:HGNC:18407]	1	-1	15571699	15585051	2500	-0.245605	4.45789	-1.17081	0.247102	0.402975	-6.21051
ENSG00000197312	DDI2	protein_coding	DNA damage inducible 1 homolog 2 [Source:HGNC Symbol;Acc:HGNC:24578]	1	1	15617458	15669044	12136	-0.332487	5.56724	-3.48061	0.00103219	0.0096882	-1.4701
ENSG00000116786	PLEKHM2	protein_coding	pleckstrin homology and RUN domain containing M2 [Source:HGNC Symbol;Acc:HGNC:29131]	1	1	15684320	15734769	4122	-0.263917	6.0798	-2.32773	0.0239191	0.0801118	-4.36871
ENSG00000162461	SLC25A34	protein_coding	solute carrier family 25 member 34 [Source:HGNC Symbol;Acc:HGNC:27653]	1	1	15736258	15741392	3195	-1.92443	0.440137	-3.51508	0.000930163	0.00911204	-0.752373
ENSG00000162460	TMEM82	protein_coding	transmembrane protein 82 [Source:HGNC Symbol;Acc:HGNC:32350]	1	1	15742499	15747982	1520	-1.29316	2.52248	-3.35851	0.00148623	0.012281	-1.42483
ENSG00000162458	FBLIM1	protein_coding	filamin binding LIM protein 1 [Source:HGNC Symbol;Acc:HGNC:24686]	1	1	15756607	15786594	4716	-0.364594	6.30138	-1.48997	0.142371	0.274483	-5.88109
ENSG00000233954	UQCRHL	protein_coding	ubiquinol-cytochrome c reductase hinge protein like [Source:HGNC Symbol;Acc:HGNC:51714]	1	-1	15807169	15809348	2180	-0.0165768	3.53004	-0.0715321	0.943253	0.967459	-6.73719
ENSG00000065526	SPEN	protein_coding	spen family transcriptional repressor [Source:HGNC Symbol;Acc:HGNC:17575]	1	1	15847707	15940456	13294	-0.349753	8.4265	-3.6786	0.000563842	0.0065306	-0.867664
ENSG00000116809	ZBTB17	protein_coding	zinc finger and BTB domain containing 17 [Source:HGNC Symbol;Acc:HGNC:12936]	1	-1	15941869	15976132	4240	-0.384315	4.82165	-2.24853	0.0288782	0.0916912	-4.44422
ENSG00000173641	HSPB7	protein_coding	heat shock protein family B (small) member 7 [Source:HGNC Symbol;Acc:HGNC:5249]	1	-1	16014028	16019594	3910	-0.187505	-2.33985	-0.281543	0.77943	0.863155	-5.63754
ENSG00000186510	CLCNKA	protein_coding	chloride voltage-gated channel Ka [Source:HGNC Symbol;Acc:HGNC:2026]	1	1	16018875	16034050	3476	-0.533673	-1.23034	-0.618264	0.539144	0.684734	-5.64304
ENSG00000184908	CLCNKB	protein_coding	chloride voltage-gated channel Kb [Source:HGNC Symbol;Acc:HGNC:2027]	1	1	16043736	16057308	2939	-0.367917	-2.20775	-0.444799	0.658341	0.778836	-5.64282
ENSG00000142627	EPHA2	protein_coding	EPH receptor A2 [Source:HGNC Symbol;Acc:HGNC:3386]	1	-1	16124337	16156069	4159	1.76143	5.9018	5.15014	4.20697e-06	0.00021525	3.8428
ENSG00000142632	ARHGEF19	protein_coding	Rho guanine nucleotide exchange factor 19 [Source:HGNC Symbol;Acc:HGNC:26604]	1	-1	16197854	16212652	3745	-0.0961515	3.12345	-0.335796	0.738398	0.835566	-6.52697
ENSG00000132881	CPLANE2	protein_coding	ciliogenesis and planar polarity effector 2 [Source:HGNC Symbol;Acc:HGNC:28127]	1	-1	16231692	16237183	1545	-0.275374	1.94536	-1.20918	0.232152	0.386777	-5.64565
ENSG00000037637	FBXO42	protein_coding	F-box protein 42 [Source:HGNC Symbol;Acc:HGNC:29249]	1	-1	16246840	16352480	8984	-0.262816	5.24733	-2.66742	0.0102104	0.0445981	-3.56905
ENSG00000055070	SZRD1	protein_coding	SUZ RNA binding domain containing 1 [Source:HGNC Symbol;Acc:HGNC:30232]	1	1	16352575	16398145	4747	0.357518	5.42377	2.34907	0.0227198	0.0772371	-4.29499
ENSG00000157191	NECAP2	protein_coding	NECAP endocytosis associated 2 [Source:HGNC Symbol;Acc:HGNC:25528]	1	1	16440721	16460078	5559	0.0349398	5.20568	0.252247	0.801861	0.87852	-6.86937
ENSG00000219481	NBPF1	protein_coding	NBPF member 1 [Source:HGNC Symbol;Acc:HGNC:26088]	1	-1	16562319	16613562	12212	-1.13543	5.89836	-4.73031	1.80348e-05	0.000578179	2.39483
ENSG00000058453	CROCC	protein_coding	ciliary rootlet coiled-coil, rootletin [Source:HGNC Symbol;Acc:HGNC:21299]	1	1	16740273	16972964	8871	-0.469425	4.78689	-1.58449	0.119247	0.242643	-5.61217
ENSG00000117122	MFAP2	protein_coding	microfibril associated protein 2 [Source:HGNC Symbol;Acc:HGNC:7033]	1	-1	16974502	16980835	2915	-0.602454	-0.260478	-0.908831	0.367701	0.528927	-5.45433
ENSG00000159363	ATP13A2	protein_coding	ATPase cation transporting 13A2 [Source:HGNC Symbol;Acc:HGNC:30213]	1	-1	16985958	17011928	5253	0.61392	6.42038	3.00771	0.00407552	0.0240138	-2.76446
ENSG00000117118	SDHB	protein_coding	succinate dehydrogenase complex iron sulfur subunit B [Source:HGNC Symbol;Acc:HGNC:10681]	1	-1	17018722	17054170	2462	0.321631	6.85112	1.26409	0.211928	0.362798	-6.1788
ENSG00000117115	PADI2	protein_coding	peptidyl arginine deiminase 2 [Source:HGNC Symbol;Acc:HGNC:18341]	1	-1	17066761	17119451	5984	-1.3004	7.708	-2.64806	0.0107375	0.0458798	-3.63209
ENSG00000142623	PADI1	protein_coding	peptidyl arginine deiminase 1 [Source:HGNC Symbol;Acc:HGNC:18367]	1	1	17205128	17246007	4903	1.28951	-1.36289	2.10801	0.039949	0.11396	-3.83093
ENSG00000142619	PADI3	protein_coding	peptidyl arginine deiminase 3 [Source:HGNC Symbol;Acc:HGNC:18337]	1	1	17249098	17284233	3189	1.20896	-1.93758	1.67692	0.0996601	0.21457	-4.49982
ENSG00000159339	PADI4	protein_coding	peptidyl arginine deiminase 4 [Source:HGNC Symbol;Acc:HGNC:18368]	1	1	17308195	17364004	2971	-0.402284	-2.33494	-0.65847	0.513189	0.6633	-5.49324
ENSG00000179051	RCC2	protein_coding	regulator of chromosome condensation 2 [Source:HGNC Symbol;Acc:HGNC:30297]	1	-1	17406760	17439677	4126	0.576792	6.43072	3.57672	0.000771198	0.00805992	-1.21015
ENSG00000074964	ARHGEF10L	protein_coding	Rho guanine nucleotide exchange factor 10 like [Source:HGNC Symbol;Acc:HGNC:25540]	1	1	17539698	17697874	7817	-0.612384	8.29782	-2.17587	0.0342084	0.102815	-4.63364
ENSG00000117154	IGSF21	protein_coding	immunoglobin superfamily member 21 [Source:HGNC Symbol;Acc:HGNC:28246]	1	1	18107798	18378483	3085	-1.66298	-0.0859052	-2.22881	0.030247	0.0947111	-3.70141
ENSG00000179023	KLHDC7A	protein_coding	kelch domain containing 7A [Source:HGNC Symbol;Acc:HGNC:26791]	1	1	18480982	18486126	5145	-1.06319	0.427726	-2.07828	0.042719	0.119391	-4.09931
ENSG00000159423	ALDH4A1	protein_coding	aldehyde dehydrogenase 4 family member A1 [Source:HGNC Symbol;Acc:HGNC:406]	1	-1	18871430	18902724	3689	0.770803	-0.963932	1.43603	0.157081	0.294438	-4.92816
ENSG00000169991	IFFO2	protein_coding	intermediate filament family orphan 2 [Source:HGNC Symbol;Acc:HGNC:27006]	1	-1	18904280	18956676	6188	-0.159897	0.421047	-0.30757	0.759658	0.850056	-5.94103
ENSG00000127481	UBR4	protein_coding	ubiquitin protein ligase E3 component n-recognin 4 [Source:HGNC Symbol;Acc:HGNC:30313]	1	-1	19074510	19210266	24675	-0.039255	9.66817	-0.392087	0.696623	0.804049	-6.78516
ENSG00000127463	EMC1	protein_coding	ER membrane protein complex subunit 1 [Source:HGNC Symbol;Acc:HGNC:28957]	1	-1	19215660	19251527	10650	0.354498	6.49161	2.67885	0.00991057	0.0436651	-3.58488
ENSG00000053372	MRTO4	protein_coding	MRT4 homolog, ribosome maturation factor [Source:HGNC Symbol;Acc:HGNC:18477]	1	1	19251805	19260128	2822	0.407201	4.15934	1.90832	0.0619689	0.154686	-5.0444
ENSG00000162482	AKR7A3	protein_coding	aldo-keto reductase family 7 member A3 [Source:HGNC Symbol;Acc:HGNC:390]	1	-1	19282573	19288770	1710	0.0177883	6.27782	0.0605157	0.951981	0.972328	-6.97639
ENSG00000053371	AKR7A2	protein_coding	aldo-keto reductase family 7 member A2 [Source:HGNC Symbol;Acc:HGNC:389]	1	-1	19303965	19312146	1781	0.36664	5.93987	1.89593	0.0636241	0.157442	-5.21386
ENSG00000040487	PQLC2	protein_coding	PQ loop repeat containing 2 [Source:HGNC Symbol;Acc:HGNC:26001]	1	1	19312326	19329300	2686	-0.403625	3.3407	-1.8526	0.0697136	0.166961	-4.947
ENSG00000077549	CAPZB	protein_coding	capping actin protein of muscle Z-line subunit beta [Source:HGNC Symbol;Acc:HGNC:1491]	1	-1	19338775	19485539	3238	0.369822	7.51405	1.93629	0.058366	0.148142	-5.13499
ENSG00000173436	MICOS10	protein_coding	mitochondrial contact site and cristae organizing system subunit 10 [Source:HGNC Symbol;Acc:HGNC:32068]	1	1	19484403	19629821	5227	0.590357	2.34946	1.94255	0.0575851	0.146699	-4.58932
ENSG00000158747	NBL1	protein_coding	NBL1, DAN family BMP antagonist [Source:HGNC Symbol;Acc:HGNC:7650]	1	1	19596979	19658456	3465	-1.17011	0.977465	-3.11268	0.00303257	0.019702	-1.86999
ENSG00000162542	TMCO4	protein_coding	transmembrane and coiled-coil domains 4 [Source:HGNC Symbol;Acc:HGNC:27393]	1	-1	19682213	19799945	4054	-0.30232	5.52825	-1.73293	0.0891329	0.198423	-5.47958
ENSG00000178828	RNF186	protein_coding	ring finger protein 186 [Source:HGNC Symbol;Acc:HGNC:25978]	1	-1	19814029	19815283	1250	0.0071569	4.5227	0.0250987	0.980074	0.987809	-6.88781
ENSG00000169914	OTUD3	protein_coding	OTU deubiquitinase 3 [Source:HGNC Symbol;Acc:HGNC:29038]	1	1	19882395	19912945	6767	-0.365542	4.45031	-1.86316	0.0681858	0.164782	-5.16891
ENSG00000188257	PLA2G2A	protein_coding	phospholipase A2 group IIA [Source:HGNC Symbol;Acc:HGNC:9031]	1	-1	19975431	19980416	1685	4.33925	6.27071	6.00591	1.98787e-07	2.79701e-05	6.84229
ENSG00000127472	PLA2G5	protein_coding	phospholipase A2 group V [Source:HGNC Symbol;Acc:HGNC:9038]	1	1	20028179	20091911	2607	-0.807589	-2.56734	-1.41267	0.163807	0.302861	-4.79357
ENSG00000117215	PLA2G2D	protein_coding	phospholipase A2 group IID [Source:HGNC Symbol;Acc:HGNC:9033]	1	-1	20111939	20119566	2681	1.04629	-1.01279	0.695961	0.489603	0.643655	-5.49164
ENSG00000162543	UBXN10	protein_coding	UBX domain protein 10 [Source:HGNC Symbol;Acc:HGNC:26354]	1	1	20186096	20196050	5571	0.74132	2.05439	2.00224	0.0505737	0.134304	-4.49354
ENSG00000158816	VWA5B1	protein_coding	von Willebrand factor A domain containing 5B1 [Source:HGNC Symbol;Acc:HGNC:26538]	1	1	20290919	20354894	6377	-2.22955	-0.613136	-2.62739	0.0113276	0.0474723	-2.88413
ENSG00000162545	CAMK2N1	protein_coding	calcium/calmodulin dependent protein kinase II inhibitor 1 [Source:HGNC Symbol;Acc:HGNC:24190]	1	-1	20482391	20486210	2615	-0.81608	5.48873	-2.4549	0.0175322	0.0643074	-4.08355
ENSG00000090432	MUL1	protein_coding	mitochondrial E3 ubiquitin protein ligase 1 [Source:HGNC Symbol;Acc:HGNC:25762]	1	-1	20499448	20508151	2438	0.255046	3.55097	1.24023	0.220549	0.372965	-5.91421
ENSG00000158825	CDA	protein_coding	cytidine deaminase [Source:HGNC Symbol;Acc:HGNC:1712]	1	1	20589086	20618903	963	2.30126	2.92191	2.11399	0.0394113	0.11302	-4.20359
ENSG00000158828	PINK1	protein_coding	PTEN induced kinase 1 [Source:HGNC Symbol;Acc:HGNC:14581]	1	1	20633458	20651511	4836	0.464198	6.04631	1.92904	0.0592822	0.149693	-5.14288
ENSG00000244038	DDOST	protein_coding	dolichyl-diphosphooligosaccharide--protein glycosyltransferase non-catalytic subunit [Source:HGNC Symbol;Acc:HGNC:2728]	1	-1	20651767	20661544	2721	1.02944	7.55528	3.6624	0.000592802	0.0067731	-0.941606
ENSG00000117245	KIF17	protein_coding	kinesin family member 17 [Source:HGNC Symbol;Acc:HGNC:19167]	1	-1	20664014	20718017	4470	-0.645114	-1.3728	-1.28272	0.205371	0.354517	-4.9581
ENSG00000127483	HP1BP3	protein_coding	heterochromatin protein 1 binding protein 3 [Source:HGNC Symbol;Acc:HGNC:24973]	1	-1	20742679	20787323	7442	-0.509122	8.29032	-2.86895	0.00597167	0.0310135	-3.07664
ENSG00000075151	EIF4G3	protein_coding	eukaryotic translation initiation factor 4 gamma 3 [Source:HGNC Symbol;Acc:HGNC:3298]	1	-1	20806292	21176888	8535	-0.499329	8.53409	-2.97662	0.00444363	0.0255161	-2.79483
ENSG00000117298	ECE1	protein_coding	endothelin converting enzyme 1 [Source:HGNC Symbol;Acc:HGNC:3146]	1	-1	21217247	21345572	7265	-0.250485	7.48902	-1.21995	0.228078	0.381746	-6.22887
ENSG00000142794	NBPF3	protein_coding	NBPF member 3 [Source:HGNC Symbol;Acc:HGNC:25076]	1	1	21440128	21485005	6812	0.544327	3.75294	1.46103	0.150124	0.285552	-5.59821
ENSG00000162551	ALPL	protein_coding	alkaline phosphatase, biomineralization associated [Source:HGNC Symbol;Acc:HGNC:438]	1	1	21509397	21578410	3007	2.11524	0.213449	1.82432	0.073946	0.174001	-4.31007
ENSG00000076864	RAP1GAP	protein_coding	RAP1 GTPase activating protein [Source:HGNC Symbol;Acc:HGNC:9858]	1	-1	21596215	21669363	5755	-0.216152	6.19066	-0.676788	0.50159	0.653533	-6.74825
ENSG00000090686	USP48	protein_coding	ubiquitin specific peptidase 48 [Source:HGNC Symbol;Acc:HGNC:18533]	1	-1	21678298	21783606	9497	-0.136664	7.15193	-1.29308	0.201793	0.34994	-6.14115
ENSG00000187942	LDLRAD2	protein_coding	low density lipoprotein receptor class A domain containing 2 [Source:HGNC Symbol;Acc:HGNC:32071]	1	1	21812265	21825221	4490	2.13374	-0.219746	3.31349	0.00169717	0.0133975	-1.22773
ENSG00000142798	HSPG2	protein_coding	heparan sulfate proteoglycan 2 [Source:HGNC Symbol;Acc:HGNC:5273]	1	-1	21822244	21937310	17666	0.114307	9.45102	0.622724	0.536232	0.682176	-6.68823
ENSG00000219073	CELA3B	protein_coding	chymotrypsin like elastase family member 3B [Source:HGNC Symbol;Acc:HGNC:15945]	1	1	21977021	21998642	1541	-1.75539	-1.86761	-2.65364	0.010583	0.0454678	-2.76411
ENSG00000142789	CELA3A	protein_coding	chymotrypsin like elastase family member 3A [Source:HGNC Symbol;Acc:HGNC:15944]	1	1	22001656	22012539	1224	-3.07951	-1.88314	-4.35324	6.4404e-05	0.00142584	1.5525
ENSG00000070831	CDC42	protein_coding	cell division cycle 42 [Source:HGNC Symbol;Acc:HGNC:1736]	1	1	22025511	22101360	3598	0.566127	7.23674	1.89383	0.0639095	0.157811	-5.21737
ENSG00000162552	WNT4	protein_coding	Wnt family member 4 [Source:HGNC Symbol;Acc:HGNC:12783]	1	-1	22117313	22143969	4527	0.696555	1.76592	1.26742	0.210745	0.361331	-5.36368
ENSG00000184677	ZBTB40	protein_coding	zinc finger and BTB domain containing 40 [Source:HGNC Symbol;Acc:HGNC:29045]	1	1	22428838	22531157	8992	-0.310589	6.57641	-2.18973	0.0331291	0.100769	-4.66486
ENSG00000173372	C1QA	protein_coding	complement C1q A chain [Source:HGNC Symbol;Acc:HGNC:1241]	1	1	22636628	22639678	1272	2.1493	1.853	1.54906	0.127532	0.254343	-4.79002
ENSG00000159189	C1QC	protein_coding	complement C1q C chain [Source:HGNC Symbol;Acc:HGNC:1245]	1	1	22643633	22648110	1335	2.31258	1.91201	1.59956	0.115854	0.237736	-4.69466
ENSG00000173369	C1QB	protein_coding	complement C1q B chain [Source:HGNC Symbol;Acc:HGNC:1242]	1	1	22652762	22661637	1601	2.55664	2.19254	1.98757	0.0522255	0.137406	-4.12502
ENSG00000133216	EPHB2	protein_coding	EPH receptor B2 [Source:HGNC Symbol;Acc:HGNC:3393]	1	1	22710839	22921500	12516	0.457314	7.40949	1.69864	0.0954618	0.208408	-5.52942
ENSG00000004487	KDM1A	protein_coding	lysine demethylase 1A [Source:HGNC Symbol;Acc:HGNC:29079]	1	1	23019443	23083689	5435	0.304196	6.57339	2.11145	0.0396391	0.113289	-4.8173
ENSG00000169641	LUZP1	protein_coding	leucine zipper protein 1 [Source:HGNC Symbol;Acc:HGNC:14985]	1	-1	23084023	23177808	9658	-0.209258	6.51175	-1.36143	0.179344	0.322217	-6.06037
ENSG00000179546	HTR1D	protein_coding	5-hydroxytryptamine receptor 1D [Source:HGNC Symbol;Acc:HGNC:5289]	1	-1	23191895	23194729	2835	1.9108	-1.2308	3.21102	0.00228774	0.0163829	-1.48348
ENSG00000125944	HNRNPR	protein_coding	heterogeneous nuclear ribonucleoprotein R [Source:HGNC Symbol;Acc:HGNC:5047]	1	-1	23303771	23344336	8676	0.0323151	7.36775	0.266348	0.791042	0.871	-6.92614
ENSG00000125945	ZNF436	protein_coding	zinc finger protein 436 [Source:HGNC Symbol;Acc:HGNC:20814]	1	-1	23359448	23369836	4392	-0.184303	4.36403	-0.809272	0.422107	0.581062	-6.50469
ENSG00000204219	TCEA3	protein_coding	transcription elongation factor A3 [Source:HGNC Symbol;Acc:HGNC:11615]	1	-1	23381061	23424740	3515	-0.569707	7.51539	-2.11278	0.0395194	0.113087	-4.78762
ENSG00000088280	ASAP3	protein_coding	ArfGAP with SH3 domain, ankyrin repeat and PH domain 3 [Source:HGNC Symbol;Acc:HGNC:14987]	1	-1	23428563	23484568	4988	-0.684944	5.61723	-2.78891	0.00740926	0.0356979	-3.30456
ENSG00000007968	E2F2	protein_coding	E2F transcription factor 2 [Source:HGNC Symbol;Acc:HGNC:3114]	1	-1	23506438	23531233	5457	-0.498955	3.69944	-2.11739	0.0391084	0.11247	-4.60625
ENSG00000117318	ID3	protein_coding	inhibitor of DNA binding 3, HLH protein [Source:HGNC Symbol;Acc:HGNC:5362]	1	-1	23557926	23559501	1797	-0.833979	5.90909	-3.57244	0.000781353	0.00813807	-1.21761
ENSG00000142676	RPL11	protein_coding	ribosomal protein L11 [Source:HGNC Symbol;Acc:HGNC:10301]	1	1	23691742	23696835	1987	0.342966	8.93361	0.906373	0.368988	0.530226	-6.4787
ENSG00000011007	ELOA	protein_coding	elongin A [Source:HGNC Symbol;Acc:HGNC:11620]	1	1	23743155	23762059	5391	0.175548	6.34939	1.84366	0.0710287	0.168939	-5.31474
ENSG00000057757	PITHD1	protein_coding	PITH domain containing 1 [Source:HGNC Symbol;Acc:HGNC:25022]	1	1	23778418	23788232	2186	0.500825	3.97945	2.46165	0.0172411	0.0635451	-3.88164
ENSG00000011009	LYPLA2	protein_coding	lysophospholipase 2 [Source:HGNC Symbol;Acc:HGNC:6738]	1	1	23791145	23795539	2196	0.403994	5.72448	2.107	0.0400405	0.114111	-4.80462
ENSG00000117308	GALE	protein_coding	UDP-galactose-4-epimerase [Source:HGNC Symbol;Acc:HGNC:4116]	1	-1	23795599	23800781	3978	0.890437	6.49627	3.23725	0.00212035	0.0156412	-2.15701
ENSG00000117305	HMGCL	protein_coding	3-hydroxy-3-methylglutaryl-CoA lyase [Source:HGNC Symbol;Acc:HGNC:5005]	1	-1	23801885	23838620	5658	0.0435619	5.5659	0.193361	0.847442	0.908995	-6.93915
ENSG00000179163	FUCA1	protein_coding	alpha-L-fucosidase 1 [Source:HGNC Symbol;Acc:HGNC:4006]	1	-1	23845077	23868294	2047	0.0899208	7.07303	0.246921	0.805958	0.881357	-6.94568
ENSG00000188822	CNR2	protein_coding	cannabinoid receptor 2 [Source:HGNC Symbol;Acc:HGNC:2160]	1	-1	23870515	23913362	5254	0.469433	-1.55445	0.40477	0.687334	0.797114	-5.62921
ENSG00000189266	PNRC2	protein_coding	proline rich nuclear receptor coactivator 2 [Source:HGNC Symbol;Acc:HGNC:23158]	1	1	23956839	23963462	2564	0.17383	5.3895	0.819816	0.416124	0.575473	-6.60339
ENSG00000188529	SRSF10	protein_coding	serine and arginine rich splicing factor 10 [Source:HGNC Symbol;Acc:HGNC:16713]	1	-1	23964804	23980927	10277	-0.267215	6.33065	-3.06348	0.00348556	0.0216899	-2.62852
ENSG00000142661	MYOM3	protein_coding	myomesin 3 [Source:HGNC Symbol;Acc:HGNC:26679]	1	-1	24056035	24112135	9254	1.08196	1.13503	1.52486	0.133453	0.262383	-5.02048
ENSG00000142677	IL22RA1	protein_coding	interleukin 22 receptor subunit alpha 1 [Source:HGNC Symbol;Acc:HGNC:13700]	1	-1	24119771	24143140	2798	0.182135	4.01838	0.433483	0.666486	0.783599	-6.67101
ENSG00000185436	IFNLR1	protein_coding	interferon lambda receptor 1 [Source:HGNC Symbol;Acc:HGNC:18584]	1	-1	24154168	24187959	4923	0.0751133	2.8479	0.183869	0.854843	0.913194	-6.42241
ENSG00000158055	GRHL3	protein_coding	grainyhead like transcription factor 3 [Source:HGNC Symbol;Acc:HGNC:25839]	1	1	24319322	24364482	3940	1.9594	-0.69229	2.83803	0.00649329	0.0327015	-2.38031
ENSG00000001460	STPG1	protein_coding	sperm tail PG-rich repeat containing 1 [Source:HGNC Symbol;Acc:HGNC:28070]	1	-1	24356999	24416934	8511	-0.212189	4.00234	-0.748591	0.457532	0.614681	-6.48261
ENSG00000001461	NIPAL3	protein_coding	NIPA like domain containing 3 [Source:HGNC Symbol;Acc:HGNC:25233]	1	1	24415802	24472976	9404	-0.073787	5.09491	-0.626687	0.533651	0.679631	-6.71757
ENSG00000117602	RCAN3	protein_coding	RCAN family member 3 [Source:HGNC Symbol;Acc:HGNC:3042]	1	1	24502351	24541040	7077	0.434921	3.31995	1.94169	0.0576911	0.146871	-4.76683
ENSG00000184454	NCMAP	protein_coding	non-compact myelin associated protein [Source:HGNC Symbol;Acc:HGNC:29332]	1	1	24556087	24609328	4122	-1.04503	0.204554	-1.84996	0.0700993	0.167507	-4.45348
ENSG00000133226	SRRM1	protein_coding	serine and arginine repetitive matrix 1 [Source:HGNC Symbol;Acc:HGNC:16638]	1	1	24631716	24673281	8168	-0.24765	8.03627	-2.03756	0.0467818	0.127287	-4.92143
ENSG00000169504	CLIC4	protein_coding	chloride intracellular channel 4 [Source:HGNC Symbol;Acc:HGNC:13518]	1	1	24745382	24844321	4495	0.68697	3.58692	1.41557	0.162962	0.301775	-5.43874
ENSG00000020633	RUNX3	protein_coding	runt related transcription factor 3 [Source:HGNC Symbol;Acc:HGNC:10473]	1	-1	24899511	24965121	4523	-0.0963044	2.17891	-0.175989	0.860997	0.916812	-6.11636
ENSG00000117614	SYF2	protein_coding	SYF2 pre-mRNA splicing factor [Source:HGNC Symbol;Acc:HGNC:19824]	1	-1	25222276	25232502	3370	0.288035	5.83256	1.58511	0.119103	0.242527	-5.72226
ENSG00000117616	RSRP1	protein_coding	arginine and serine rich protein 1 [Source:HGNC Symbol;Acc:HGNC:25234]	1	-1	25242249	25338213	6804	-0.511251	7.76146	-2.36507	0.0218565	0.075092	-4.2711
ENSG00000183726	TMEM50A	protein_coding	transmembrane protein 50A [Source:HGNC Symbol;Acc:HGNC:30590]	1	1	25338317	25362361	3410	0.577385	5.61984	1.69861	0.0954676	0.208408	-5.51971
ENSG00000204178	MACO1	protein_coding	macoilin 1 [Source:HGNC Symbol;Acc:HGNC:25572]	1	1	25430858	25500209	3979	0.308557	5.83919	3.08004	0.00332648	0.0210622	-2.56257
ENSG00000157978	LDLRAP1	protein_coding	low density lipoprotein receptor adaptor protein 1 [Source:HGNC Symbol;Acc:HGNC:18640]	1	1	25543580	25568886	5397	-0.239313	5.89466	-1.75222	0.0857279	0.192881	-5.46123
ENSG00000117643	MAN1C1	protein_coding	mannosidase alpha class 1C member 1 [Source:HGNC Symbol;Acc:HGNC:19080]	1	1	25617468	25786207	9026	-0.180116	2.31561	-0.306647	0.760357	0.850525	-6.10215
ENSG00000162430	SELENON	protein_coding	selenoprotein N [Source:HGNC Symbol;Acc:HGNC:15999]	1	1	25800176	25818221	4424	0.437177	5.37892	2.1481	0.0364635	0.107374	-4.70288
ENSG00000117640	MTFR1L	protein_coding	mitochondrial fission regulator 1 like [Source:HGNC Symbol;Acc:HGNC:28836]	1	1	25818640	25832942	5817	-0.361078	5.04986	-1.66697	0.101631	0.217497	-5.53366
ENSG00000127423	AUNIP	protein_coding	aurora kinase A and ninein interacting protein [Source:HGNC Symbol;Acc:HGNC:28363]	1	-1	25831913	25859458	2408	0.155133	1.03504	0.304631	0.761883	0.851543	-6.19083
ENSG00000182749	PAQR7	protein_coding	progestin and adipoQ receptor family member 7 [Source:HGNC Symbol;Acc:HGNC:23146]	1	-1	25861210	25871253	3297	-1.0718	1.22136	-2.71757	0.00895346	0.0405622	-2.78667
ENSG00000117632	STMN1	protein_coding	stathmin 1 [Source:HGNC Symbol;Acc:HGNC:6510]	1	-1	25884181	25906991	6261	0.461729	5.44771	1.76744	0.0831185	0.189026	-5.42619
ENSG00000158006	PAFAH2	protein_coding	platelet activating factor acetylhydrolase 2 [Source:HGNC Symbol;Acc:HGNC:8579]	1	-1	25959767	25998117	3835	0.293051	5.06107	1.47274	0.146947	0.281094	-5.83884
ENSG00000175087	PDIK1L	protein_coding	PDLIM1 interacting kinase 1 like [Source:HGNC Symbol;Acc:HGNC:18981]	1	1	26111165	26125555	4535	-0.0317512	4.21499	-0.221596	0.825511	0.894053	-6.80391
ENSG00000142684	ZNF593	protein_coding	zinc finger protein 593 [Source:HGNC Symbol;Acc:HGNC:30943]	1	1	26169908	26170873	1956	0.521085	2.43789	2.37895	0.0211315	0.0733474	-3.80219
ENSG00000142675	CNKSR1	protein_coding	connector enhancer of kinase suppressor of Ras 1 [Source:HGNC Symbol;Acc:HGNC:19700]	1	1	26177484	26189884	4043	-0.427916	6.50115	-1.49239	0.14174	0.273646	-5.87824
ENSG00000188782	CATSPER4	protein_coding	cation channel sperm associated 4 [Source:HGNC Symbol;Acc:HGNC:23220]	1	1	26190561	26202968	2030	-1.61231	-1.90347	-2.18226	0.0337069	0.101851	-3.6819
ENSG00000130695	CEP85	protein_coding	centrosomal protein 85 [Source:HGNC Symbol;Acc:HGNC:25309]	1	1	26234200	26278808	5422	-0.385274	5.37819	-2.12616	0.0383363	0.110942	-4.76727
ENSG00000142669	SH3BGRL3	protein_coding	SH3 domain binding glutamate rich protein like 3 [Source:HGNC Symbol;Acc:HGNC:15568]	1	1	26280086	26281522	1786	0.896135	5.95868	2.82414	0.00674114	0.0335753	-3.20947
ENSG00000158062	UBXN11	protein_coding	UBX domain protein 11 [Source:HGNC Symbol;Acc:HGNC:30600]	1	-1	26281328	26318363	4704	-0.864787	4.42875	-3.009	0.00406081	0.0239457	-2.65074
ENSG00000169442	CD52	protein_coding	CD52 molecule [Source:HGNC Symbol;Acc:HGNC:1804]	1	1	26317958	26320523	935	0.95483	2.0053	0.740738	0.462239	0.619327	-5.78553
ENSG00000176092	CRYBG2	protein_coding	crystallin beta-gamma domain containing 2 [Source:HGNC Symbol;Acc:HGNC:17295]	1	-1	26321698	26360080	5871	-0.372758	3.20371	-0.549618	0.584973	0.722997	-6.3694
ENSG00000176083	ZNF683	protein_coding	zinc finger protein 683 [Source:HGNC Symbol;Acc:HGNC:28495]	1	-1	26361634	26374522	2379	-0.327528	-1.55848	-0.433658	0.66636	0.783565	-5.69463
ENSG00000117682	DHDDS	protein_coding	dehydrodolichyl diphosphate synthase subunit [Source:HGNC Symbol;Acc:HGNC:20603]	1	1	26432282	26471306	5596	-0.0607592	6.26242	-0.329656	0.743006	0.838648	-6.92333
ENSG00000198830	HMGN2	protein_coding	high mobility group nucleosomal binding domain 2 [Source:HGNC Symbol;Acc:HGNC:4986]	1	1	26472440	26476642	2509	0.201634	7.82208	1.03915	0.303622	0.465043	-6.39953
ENSG00000117676	RPS6KA1	protein_coding	ribosomal protein S6 kinase A1 [Source:HGNC Symbol;Acc:HGNC:10430]	1	1	26529761	26575030	5884	0.0225554	7.81567	0.156082	0.876583	0.927142	-6.9381
ENSG00000117713	ARID1A	protein_coding	AT-rich interaction domain 1A [Source:HGNC Symbol;Acc:HGNC:11110]	1	1	26693236	26782104	9246	-0.180061	8.06629	-1.56752	0.12316	0.248222	-5.72631
ENSG00000060642	PIGV	protein_coding	phosphatidylinositol glycan anchor biosynthesis class V [Source:HGNC Symbol;Acc:HGNC:26031]	1	1	26787472	26798398	3382	0.0143992	4.24008	0.106042	0.915964	0.951532	-6.81618
ENSG00000204160	ZDHHC18	protein_coding	zinc finger DHHC-type containing 18 [Source:HGNC Symbol;Acc:HGNC:20712]	1	1	26826688	26857604	5436	-0.550488	4.73035	-3.39566	0.00133109	0.0114796	-1.61488
ENSG00000175793	SFN	protein_coding	stratifin [Source:HGNC Symbol;Acc:HGNC:10773]	1	1	26863149	26864456	1320	0.703227	5.33961	1.56544	0.123644	0.248853	-5.71208
ENSG00000142751	GPN2	protein_coding	GPN-loop GTPase 2 [Source:HGNC Symbol;Acc:HGNC:25513]	1	-1	26876132	26890283	4979	-0.419541	4.23561	-2.99096	0.00427015	0.0248617	-2.65865
ENSG00000198746	GPATCH3	protein_coding	G-patch domain containing 3 [Source:HGNC Symbol;Acc:HGNC:25720]	1	-1	26890488	26900467	2225	-0.45096	4.14611	-3.14112	0.00279653	0.0186708	-2.25798
ENSG00000090273	NUDC	protein_coding	nuclear distribution C, dynein complex regulator [Source:HGNC Symbol;Acc:HGNC:8045]	1	1	26900238	26946871	2856	0.308428	6.65794	1.93162	0.0589547	0.149132	-5.15696
ENSG00000131910	NR0B2	protein_coding	nuclear receptor subfamily 0 group B member 2 [Source:HGNC Symbol;Acc:HGNC:7961]	1	-1	26911489	26913975	1156	1.66328	-1.87887	3.31755	0.00167704	0.0132993	-1.21775
ENSG00000175707	KDF1	protein_coding	keratinocyte differentiation factor 1 [Source:HGNC Symbol;Acc:HGNC:26624]	1	-1	26949562	26960468	1793	0.0213477	3.6261	0.106011	0.915988	0.951532	-6.72426
ENSG00000090020	SLC9A1	protein_coding	solute carrier family 9 member A1 [Source:HGNC Symbol;Acc:HGNC:11071]	1	-1	27098809	27166981	5974	-0.100511	6.75486	-0.402544	0.688961	0.79822	-6.89692
ENSG00000142784	WDTC1	protein_coding	WD and tetratricopeptide repeats 1 [Source:HGNC Symbol;Acc:HGNC:29175]	1	1	27234632	27308636	6024	-0.0780287	6.06302	-0.646029	0.521148	0.670388	-6.76294
ENSG00000186501	TMEM222	protein_coding	transmembrane protein 222 [Source:HGNC Symbol;Acc:HGNC:25363]	1	1	27322145	27336400	4476	-0.122578	3.64956	-0.797258	0.428986	0.58824	-6.39063
ENSG00000142765	SYTL1	protein_coding	synaptotagmin like 1 [Source:HGNC Symbol;Acc:HGNC:15584]	1	1	27342020	27353937	5584	1.71764	3.58963	4.19866	0.000107301	0.00203563	1.0752
ENSG00000142733	MAP3K6	protein_coding	mitogen-activated protein kinase kinase kinase 6 [Source:HGNC Symbol;Acc:HGNC:6858]	1	-1	27355184	27366961	4951	0.959454	4.59555	3.89305	0.000287814	0.00406848	-0.145669
ENSG00000142748	FCN3	protein_coding	ficolin 3 [Source:HGNC Symbol;Acc:HGNC:3625]	1	-1	27369112	27374824	2167	-0.614213	-2.21352	-0.813198	0.419873	0.578826	-5.39184
ENSG00000158195	WASF2	protein_coding	WAS protein family member 2 [Source:HGNC Symbol;Acc:HGNC:12733]	1	-1	27404230	27490167	5676	-0.0409208	7.11559	-0.436196	0.66453	0.782442	-6.87598
ENSG00000126705	AHDC1	protein_coding	AT-hook DNA binding motif containing 1 [Source:HGNC Symbol;Acc:HGNC:25230]	1	-1	27534035	27604431	7157	0.221475	3.83271	0.888043	0.378674	0.540009	-6.27528
ENSG00000000938	FGR	protein_coding	FGR proto-oncogene, Src family tyrosine kinase [Source:HGNC Symbol;Acc:HGNC:3697]	1	-1	27612064	27635185	3474	1.9211	1.01601	1.96049	0.0553951	0.143192	-4.13148
ENSG00000126709	IFI6	protein_coding	interferon alpha inducible protein 6 [Source:HGNC Symbol;Acc:HGNC:4054]	1	-1	27666064	27672198	865	1.86417	1.81247	2.4514	0.0176854	0.0646958	-3.42921
ENSG00000009780	FAM76A	protein_coding	family with sequence similarity 76 member A [Source:HGNC Symbol;Acc:HGNC:28530]	1	1	27725979	27763122	4034	-0.0599184	4.26958	-0.45594	0.650363	0.773372	-6.72297
ENSG00000117758	STX12	protein_coding	syntaxin 12 [Source:HGNC Symbol;Acc:HGNC:11430]	1	1	27773219	27824443	3846	0.2125	5.76843	1.2255	0.226	0.378978	-6.20904
ENSG00000117751	PPP1R8	protein_coding	protein phosphatase 1 regulatory subunit 8 [Source:HGNC Symbol;Acc:HGNC:9296]	1	1	27830782	27851676	2819	0.402977	4.84419	3.10224	0.00312383	0.0200867	-2.44319
ENSG00000130775	THEMIS2	protein_coding	thymocyte selection associated family member 2 [Source:HGNC Symbol;Acc:HGNC:16839]	1	1	27872543	27886685	4621	1.70802	2.04571	2.37604	0.0212817	0.0737508	-3.43424
ENSG00000117748	RPA2	protein_coding	replication protein A2 [Source:HGNC Symbol;Acc:HGNC:10290]	1	-1	27891524	27914746	2019	0.476501	3.94729	1.80445	0.0770496	0.179138	-5.14124
ENSG00000130768	SMPDL3B	protein_coding	sphingomyelin phosphodiesterase acid like 3B [Source:HGNC Symbol;Acc:HGNC:21416]	1	1	27935000	27959157	2670	-0.115937	4.72053	-0.406167	0.686314	0.796489	-6.81266
ENSG00000158156	XKR8	protein_coding	XK related 8 [Source:HGNC Symbol;Acc:HGNC:25508]	1	1	27959462	27968096	2743	-0.261216	2.5039	-1.17474	0.245537	0.401202	-5.72973
ENSG00000158161	EYA3	protein_coding	EYA transcriptional coactivator and phosphatase 3 [Source:HGNC Symbol;Acc:HGNC:3521]	1	-1	27970344	28088637	6483	-0.365624	6.05765	-3.03395	0.00378719	0.0228646	-2.70158
ENSG00000169403	PTAFR	protein_coding	platelet activating factor receptor [Source:HGNC Symbol;Acc:HGNC:9582]	1	-1	28147166	28193936	4706	0.562304	0.568655	0.792475	0.431744	0.590742	-5.62876
ENSG00000126698	DNAJC8	protein_coding	DnaJ heat shock protein family (Hsp40) member C8 [Source:HGNC Symbol;Acc:HGNC:15470]	1	-1	28199456	28233029	2888	0.285624	6.20477	2.07431	0.0431006	0.120264	-4.88816
ENSG00000130770	ATP5IF1	protein_coding	ATP synthase inhibitory factor subunit 1 [Source:HGNC Symbol;Acc:HGNC:871]	1	1	28236109	28246906	2225	0.00719358	6.80076	0.0403363	0.967982	0.980892	-6.97179
ENSG00000130766	SESN2	protein_coding	sestrin 2 [Source:HGNC Symbol;Acc:HGNC:20746]	1	1	28259518	28282491	3453	0.262699	4.63187	1.08663	0.282294	0.441594	-6.26132
ENSG00000130772	MED18	protein_coding	mediator complex subunit 18 [Source:HGNC Symbol;Acc:HGNC:25944]	1	1	28329002	28335965	2019	0.185032	3.52129	1.13163	0.263068	0.421145	-6.02528
ENSG00000204138	PHACTR4	protein_coding	phosphatase and actin regulator 4 [Source:HGNC Symbol;Acc:HGNC:25793]	1	1	28369582	28500364	7165	-0.331399	7.04264	-2.47858	0.0165292	0.0617449	-4.03989
ENSG00000180198	RCC1	protein_coding	regulator of chromosome condensation 1 [Source:HGNC Symbol;Acc:HGNC:1913]	1	1	28505943	28539300	3888	0.279906	5.45851	1.53654	0.130568	0.258179	-5.78963
ENSG00000180098	TRNAU1AP	protein_coding	tRNA selenocysteine 1 associated protein 1 [Source:HGNC Symbol;Acc:HGNC:30813]	1	1	28553085	28578545	4311	0.00912023	3.91174	0.0671225	0.946746	0.969558	-6.74863
ENSG00000120656	TAF12	protein_coding	TATA-box binding protein associated factor 12 [Source:HGNC Symbol;Acc:HGNC:11545]	1	-1	28589323	28643085	2337	0.130285	3.28706	1.0112	0.316682	0.477316	-6.08389
ENSG00000188060	RAB42	protein_coding	RAB42, member RAS oncogene family [Source:HGNC Symbol;Acc:HGNC:28702]	1	1	28592200	28595443	2180	-0.84785	-1.4136	-1.5996	0.115846	0.237736	-4.62285
ENSG00000162419	GMEB1	protein_coding	glucocorticoid modulatory element binding protein 1 [Source:HGNC Symbol;Acc:HGNC:4370]	1	1	28668732	28719353	6459	0.0661366	4.552	0.608193	0.545751	0.690642	-6.6632
ENSG00000198492	YTHDF2	protein_coding	YTH N6-methyladenosine RNA binding protein 2 [Source:HGNC Symbol;Acc:HGNC:31675]	1	1	28736621	28769775	3859	0.0658256	6.20909	0.561976	0.576586	0.716653	-6.81833
ENSG00000159023	EPB41	protein_coding	erythrocyte membrane protein band 4.1 [Source:HGNC Symbol;Acc:HGNC:3377]	1	1	28887091	29120046	8287	-0.474172	7.40172	-3.61463	0.000686715	0.00741532	-1.08909
ENSG00000253304	TMEM200B	protein_coding	transmembrane protein 200B [Source:HGNC Symbol;Acc:HGNC:33785]	1	-1	29119429	29123903	2639	-0.587123	-1.81174	-1.08825	0.281586	0.441178	-5.18211
ENSG00000116350	SRSF4	protein_coding	serine and arginine rich splicing factor 4 [Source:HGNC Symbol;Acc:HGNC:10786]	1	-1	29147743	29181900	3442	-0.505777	6.96656	-2.84759	0.00632773	0.0322076	-3.17435
ENSG00000116353	MECR	protein_coding	mitochondrial trans-2-enoyl-CoA reductase [Source:HGNC Symbol;Acc:HGNC:19691]	1	-1	29192873	29230942	3922	-0.440675	4.2573	-3.2012	0.00235354	0.0166749	-2.14414
ENSG00000060656	PTPRU	protein_coding	protein tyrosine phosphatase, receptor type U [Source:HGNC Symbol;Acc:HGNC:9683]	1	1	29236516	29326813	6682	0.966378	1.54147	1.87757	0.0661463	0.161627	-4.45562
ENSG00000162511	LAPTM5	protein_coding	lysosomal protein transmembrane 5 [Source:HGNC Symbol;Acc:HGNC:29612]	1	-1	30732469	30757774	3274	1.52679	3.76718	1.32795	0.19009	0.335884	-5.38183
ENSG00000162512	SDC3	protein_coding	syndecan 3 [Source:HGNC Symbol;Acc:HGNC:10660]	1	-1	30869466	30908758	7067	1.68531	2.30659	3.08191	0.00330893	0.0209874	-1.94838
ENSG00000134644	PUM1	protein_coding	pumilio RNA binding family member 1 [Source:HGNC Symbol;Acc:HGNC:14957]	1	-1	30931506	31065991	6621	-0.100069	7.78268	-1.15318	0.254198	0.410544	-6.28558
ENSG00000060688	SNRNP40	protein_coding	small nuclear ribonucleoprotein U5 subunit 40 [Source:HGNC Symbol;Acc:HGNC:30857]	1	-1	31259568	31296788	3881	0.459342	5.50118	2.46876	0.0169385	0.0627504	-4.04022
ENSG00000121766	ZCCHC17	protein_coding	zinc finger CCHC-type containing 17 [Source:HGNC Symbol;Acc:HGNC:30246]	1	1	31296982	31364953	1921	0.11916	4.34437	1.08352	0.28366	0.442965	-6.24021
ENSG00000121769	FABP3	protein_coding	fatty acid binding protein 3 [Source:HGNC Symbol;Acc:HGNC:3557]	1	-1	31365625	31376850	1026	-3.84309	0.329782	-7.55692	7.07074e-10	4.88395e-07	11.9497
ENSG00000168528	SERINC2	protein_coding	serine incorporator 2 [Source:HGNC Symbol;Acc:HGNC:23231]	1	1	31409565	31434680	3549	-0.435854	7.72956	-1.49773	0.14035	0.271792	-5.83824
ENSG00000142910	TINAGL1	protein_coding	tubulointerstitial nephritis antigen like 1 [Source:HGNC Symbol;Acc:HGNC:19168]	1	1	31576485	31587686	5281	-0.548483	6.2713	-2.69839	0.00941635	0.0420732	-3.54138
ENSG00000162517	PEF1	protein_coding	penta-EF-hand domain containing 1 [Source:HGNC Symbol;Acc:HGNC:30009]	1	-1	31629866	31644896	2227	0.565908	4.17446	3.10491	0.00310023	0.0200001	-2.33912
ENSG00000084636	COL16A1	protein_coding	collagen type XVI alpha 1 chain [Source:HGNC Symbol;Acc:HGNC:2193]	1	-1	31652263	31704319	9269	0.555779	5.07835	1.60929	0.113708	0.234984	-5.48271
ENSG00000121753	ADGRB2	protein_coding	adhesion G protein-coupled receptor B2 [Source:HGNC Symbol;Acc:HGNC:944]	1	-1	31727117	31764893	7756	1.46828	0.679795	2.75145	0.00818646	0.0381015	-2.62224
ENSG00000134668	SPOCD1	protein_coding	SPOC domain containing 1 [Source:HGNC Symbol;Acc:HGNC:26338]	1	-1	31790422	31816051	7085	0.168059	-1.50836	0.293997	0.76995	0.857217	-5.68002
ENSG00000184007	PTP4A2	protein_coding	protein tyrosine phosphatase type IVA, member 2 [Source:HGNC Symbol;Acc:HGNC:9635]	1	-1	31906421	31944856	6431	0.489213	6.90285	2.37097	0.0215455	0.0744102	-4.27915
ENSG00000121774	KHDRBS1	protein_coding	KH RNA binding domain containing, signal transduction associated 1 [Source:HGNC Symbol;Acc:HGNC:18116]	1	1	32013868	32060850	3588	0.307251	6.82054	2.23537	0.0297855	0.0937161	-4.56632
ENSG00000121775	TMEM39B	protein_coding	transmembrane protein 39B [Source:HGNC Symbol;Acc:HGNC:25510]	1	1	32072031	32102866	2820	-0.0922148	3.57279	-0.512014	0.610844	0.743305	-6.53462
ENSG00000025800	KPNA6	protein_coding	karyopherin subunit alpha 6 [Source:HGNC Symbol;Acc:HGNC:6399]	1	1	32108056	32176563	7480	0.446629	5.73257	3.38341	0.00138046	0.0117192	-1.7391
ENSG00000084652	TXLNA	protein_coding	taxilin alpha [Source:HGNC Symbol;Acc:HGNC:30685]	1	1	32179675	32198285	5103	0.181873	6.14906	1.61287	0.112925	0.234012	-5.69074
ENSG00000160050	CCDC28B	protein_coding	coiled-coil domain containing 28B [Source:HGNC Symbol;Acc:HGNC:28163]	1	1	32200386	32205387	2818	0.466542	-0.859217	0.634933	0.528302	0.675139	-5.63695
ENSG00000160051	IQCC	protein_coding	IQ motif containing C [Source:HGNC Symbol;Acc:HGNC:25545]	1	1	32205661	32208687	2478	0.111094	2.34556	0.470374	0.640087	0.765104	-6.37731
ENSG00000160055	TMEM234	protein_coding	transmembrane protein 234 [Source:HGNC Symbol;Acc:HGNC:28837]	1	-1	32214472	32222359	3571	-0.673155	4.37041	-3.25736	0.00199997	0.0150453	-1.99024
ENSG00000084623	EIF3I	protein_coding	eukaryotic translation initiation factor 3 subunit I [Source:HGNC Symbol;Acc:HGNC:3272]	1	1	32221928	32231604	1725	0.940404	6.41056	3.0946	0.0031922	0.0204419	-2.53667
ENSG00000183615	FAM167B	protein_coding	family with sequence similarity 167 member B [Source:HGNC Symbol;Acc:HGNC:28133]	1	1	32247222	32248856	936	0.189207	-1.08516	0.313741	0.754993	0.846395	-5.82067
ENSG00000182866	LCK	protein_coding	LCK proto-oncogene, Src family tyrosine kinase [Source:HGNC Symbol;Acc:HGNC:6524]	1	1	32251239	32286165	3339	0.907002	2.5081	1.05702	0.295469	0.455749	-5.64178
ENSG00000116478	HDAC1	protein_coding	histone deacetylase 1 [Source:HGNC Symbol;Acc:HGNC:4852]	1	1	32292083	32333635	3963	0.489801	7.82558	3.04886	0.00363195	0.0222545	-2.63523
ENSG00000175130	MARCKSL1	protein_coding	MARCKS like 1 [Source:HGNC Symbol;Acc:HGNC:7142]	1	-1	32333839	32336233	1699	0.719828	3.96414	2.75269	0.00815974	0.0380256	-3.23084
ENSG00000162526	TSSK3	protein_coding	testis specific serine kinase 3 [Source:HGNC Symbol;Acc:HGNC:15473]	1	1	32351521	32364312	2191	-0.63052	-1.83652	-1.21096	0.231475	0.385946	-5.11029
ENSG00000225828	FAM229A	protein_coding	family with sequence similarity 229 member A [Source:HGNC Symbol;Acc:HGNC:44652]	1	-1	32361270	32364278	2845	-0.920575	2.61263	-3.48527	0.00101779	0.00960646	-1.10672
ENSG00000160058	BSDC1	protein_coding	BSD domain containing 1 [Source:HGNC Symbol;Acc:HGNC:25501]	1	-1	32365103	32394731	6271	-0.422704	5.91016	-3.32379	0.00164652	0.0131618	-1.91985
ENSG00000176261	ZBTB8OS	protein_coding	zinc finger and BTB domain containing 8 opposite strand [Source:HGNC Symbol;Acc:HGNC:24094]	1	-1	32600172	32650903	3531	0.213358	4.44632	1.44202	0.155391	0.292243	-5.8171
ENSG00000162521	RBBP4	protein_coding	RB binding protein 4, chromatin remodeling factor [Source:HGNC Symbol;Acc:HGNC:9887]	1	1	32651142	32686211	9470	0.346049	7.27456	1.99095	0.0518409	0.136766	-5.03685
ENSG00000162520	SYNC	protein_coding	syncoilin, intermediate filament protein [Source:HGNC Symbol;Acc:HGNC:28897]	1	-1	32680360	32703596	3487	-0.943027	3.50015	-2.79914	0.00720923	0.0350658	-3.00502
ENSG00000162522	KIAA1522	protein_coding	KIAA1522 [Source:HGNC Symbol;Acc:HGNC:29301]	1	1	32741830	32774970	5965	-0.238057	7.04775	-1.03291	0.306503	0.467961	-6.4343
ENSG00000134684	YARS	protein_coding	tyrosyl-tRNA synthetase [Source:HGNC Symbol;Acc:HGNC:12840]	1	-1	32775237	32818153	8212	0.373433	6.08912	2.1073	0.0400138	0.114111	-4.82007
ENSG00000116497	S100PBP	protein_coding	S100P binding protein [Source:HGNC Symbol;Acc:HGNC:25768]	1	1	32816767	32858875	9194	-0.482581	5.38459	-2.87083	0.0059412	0.0308869	-3.08284
ENSG00000121905	HPCA	protein_coding	hippocalcin [Source:HGNC Symbol;Acc:HGNC:5144]	1	1	32885994	32898441	1991	-0.54952	-1.11635	-0.876064	0.385091	0.545125	-5.49394
ENSG00000121900	TMEM54	protein_coding	transmembrane protein 54 [Source:HGNC Symbol;Acc:HGNC:24143]	1	-1	32894594	32901438	1417	0.267949	7.34945	0.719836	0.474902	0.630056	-6.69906
ENSG00000116514	RNF19B	protein_coding	ring finger protein 19B [Source:HGNC Symbol;Acc:HGNC:26886]	1	-1	32936445	32964685	2610	0.667308	6.35269	3.07764	0.00334915	0.0211704	-2.58193
ENSG00000004455	AK2	protein_coding	adenylate kinase 2 [Source:HGNC Symbol;Acc:HGNC:362]	1	-1	33007940	33080996	5727	-0.245278	8.14298	-2.14775	0.036493	0.107387	-4.69854
ENSG00000142920	AZIN2	protein_coding	antizyme inhibitor 2 [Source:HGNC Symbol;Acc:HGNC:29957]	1	1	33081104	33123492	6559	-0.788882	4.14297	-2.14234	0.0369471	0.108325	-4.60991
ENSG00000116525	TRIM62	protein_coding	tripartite motif containing 62 [Source:HGNC Symbol;Acc:HGNC:25574]	1	-1	33145399	33182059	3646	0.201137	2.67747	0.93179	0.355822	0.517044	-5.95868
ENSG00000160094	ZNF362	protein_coding	zinc finger protein 362 [Source:HGNC Symbol;Acc:HGNC:18079]	1	1	33256492	33300719	3331	-0.645116	3.30646	-2.20561	0.0319302	0.0982407	-4.29039
ENSG00000134686	PHC2	protein_coding	polyhomeotic homolog 2 [Source:HGNC Symbol;Acc:HGNC:3183]	1	-1	33323623	33431052	4975	0.248632	5.07612	1.85358	0.0695706	0.16684	-5.22471
ENSG00000121903	ZSCAN20	protein_coding	zinc finger and SCAN domain containing 20 [Source:HGNC Symbol;Acc:HGNC:13093]	1	1	33472645	33496507	5308	-0.170875	3.47548	-1.02048	0.312304	0.473583	-6.12444
ENSG00000121904	CSMD2	protein_coding	CUB and Sushi multiple domains 2 [Source:HGNC Symbol;Acc:HGNC:19290]	1	-1	33513999	34165842	18157	-0.847585	0.738929	-1.31728	0.193615	0.340253	-5.11729
ENSG00000163866	SMIM12	protein_coding	small integral membrane protein 12 [Source:HGNC Symbol;Acc:HGNC:25154]	1	-1	34712737	34859755	8091	0.111347	4.68241	0.815604	0.418508	0.577797	-6.54896
ENSG00000189433	GJB4	protein_coding	gap junction protein beta 4 [Source:HGNC Symbol;Acc:HGNC:4286]	1	1	34759740	34773721	2840	1.45856	-1.80624	1.89638	0.0635641	0.15739	-4.15089
ENSG00000188910	GJB3	protein_coding	gap junction protein beta 3 [Source:HGNC Symbol;Acc:HGNC:4285]	1	1	34781214	34786369	2387	2.69047	2.08116	4.96414	8.05245e-06	0.000338435	3.55131
ENSG00000187513	GJA4	protein_coding	gap junction protein alpha 4 [Source:HGNC Symbol;Acc:HGNC:4278]	1	1	34792999	34795747	1717	0.038178	-1.37011	0.0512554	0.959322	0.976192	-5.69532
ENSG00000116544	DLGAP3	protein_coding	DLG associated protein 3 [Source:HGNC Symbol;Acc:HGNC:30368]	1	-1	34865436	34929650	3977	-1.28766	-0.885671	-2.43	0.0186465	0.0670972	-3.26171
ENSG00000163867	ZMYM6	protein_coding	zinc finger MYM-type containing 6 [Source:HGNC Symbol;Acc:HGNC:13050]	1	-1	34986165	35031945	9591	-0.358221	4.48818	-2.00854	0.0498787	0.13313	-4.89289
ENSG00000197056	ZMYM1	protein_coding	zinc finger MYM-type containing 1 [Source:HGNC Symbol;Acc:HGNC:26253]	1	1	35032172	35115859	4828	-0.32499	5.58573	-2.46868	0.0169419	0.0627504	-4.05618
ENSG00000116560	SFPQ	protein_coding	splicing factor proline and glutamine rich [Source:HGNC Symbol;Acc:HGNC:10774]	1	-1	35176378	35193145	7426	-0.262179	8.71774	-2.08004	0.0425499	0.119055	-4.81134
ENSG00000146463	ZMYM4	protein_coding	zinc finger MYM-type containing 4 [Source:HGNC Symbol;Acc:HGNC:13055]	1	1	35268967	35422058	7647	0.104115	7.14182	0.926657	0.358456	0.519464	-6.53786
ENSG00000142687	KIAA0319L	protein_coding	KIAA0319 like [Source:HGNC Symbol;Acc:HGNC:30071]	1	-1	35433492	35557950	9629	0.431779	6.98918	4.3531	6.44341e-05	0.00142584	1.16205
ENSG00000020129	NCDN	protein_coding	neurochondrin [Source:HGNC Symbol;Acc:HGNC:17597]	1	1	35557473	35567274	4917	0.984845	3.54163	4.24719	9.14828e-05	0.00182677	1.12698
ENSG00000116819	TFAP2E	protein_coding	transcription factor AP-2 epsilon [Source:HGNC Symbol;Acc:HGNC:30774]	1	1	35573314	35595328	2189	1.19268	-0.419286	1.95243	0.0563698	0.144915	-4.17144
ENSG00000126067	PSMB2	protein_coding	proteasome subunit beta 2 [Source:HGNC Symbol;Acc:HGNC:9539]	1	-1	35599541	35641526	4843	0.868949	5.68077	3.15722	0.00267071	0.0181098	-2.3508
ENSG00000142686	C1orf216	protein_coding	chromosome 1 open reading frame 216 [Source:HGNC Symbol;Acc:HGNC:26800]	1	-1	35713877	35718894	3629	1.16961	-0.645735	2.03909	0.0466239	0.126948	-3.98506
ENSG00000092853	CLSPN	protein_coding	claspin [Source:HGNC Symbol;Acc:HGNC:19715]	1	-1	35720218	35769978	5411	0.550752	4.85792	1.62688	0.109907	0.229411	-5.60184
ENSG00000134698	AGO4	protein_coding	argonaute RISC catalytic component 4 [Source:HGNC Symbol;Acc:HGNC:18424]	1	1	35808016	35857890	7267	-0.129803	5.387	-0.788958	0.433778	0.592671	-6.6188
ENSG00000092847	AGO1	protein_coding	argonaute RISC catalytic component 1 [Source:HGNC Symbol;Acc:HGNC:3262]	1	1	35869808	35930532	12886	-0.300576	5.82072	-3.08687	0.00326287	0.0207844	-2.55717
ENSG00000126070	AGO3	protein_coding	argonaute RISC catalytic component 3 [Source:HGNC Symbol;Acc:HGNC:18421]	1	1	35930718	36072500	20938	-0.352377	6.02285	-2.26207	0.027971	0.0896724	-4.51003
ENSG00000116863	ADPRHL2	protein_coding	ADP-ribosylhydrolase like 2 [Source:HGNC Symbol;Acc:HGNC:21304]	1	1	36088892	36093932	1668	0.562987	3.21835	2.7725	0.00774098	0.0367026	-3.03093
ENSG00000171812	COL8A2	protein_coding	collagen type VIII alpha 2 chain [Source:HGNC Symbol;Acc:HGNC:2216]	1	-1	36095239	36125222	4670	0.429197	-1.03175	0.599387	0.551561	0.695693	-5.56581
ENSG00000054116	TRAPPC3	protein_coding	trafficking protein particle complex 3 [Source:HGNC Symbol;Acc:HGNC:19942]	1	-1	36136570	36156053	3527	0.337254	4.58151	2.21538	0.0312113	0.0966682	-4.49144
ENSG00000116871	MAP7D1	protein_coding	MAP7 domain containing 1 [Source:HGNC Symbol;Acc:HGNC:25514]	1	1	36155579	36180849	5271	0.582863	5.11883	2.45339	0.017598	0.0644539	-3.96942
ENSG00000054118	THRAP3	protein_coding	thyroid hormone receptor associated protein 3 [Source:HGNC Symbol;Acc:HGNC:22964]	1	1	36224432	36305357	4736	0.0952816	7.57608	0.973418	0.334926	0.496008	-6.48356
ENSG00000214193	SH3D21	protein_coding	SH3 domain containing 21 [Source:HGNC Symbol;Acc:HGNC:26236]	1	1	36306387	36324886	4474	-0.107852	4.52431	-0.259366	0.796393	0.874611	-6.74173
ENSG00000142694	EVA1B	protein_coding	eva-1 homolog B [Source:HGNC Symbol;Acc:HGNC:25558]	1	-1	36322031	36324154	1211	0.299569	-1.07795	0.459001	0.648178	0.771739	-5.60865
ENSG00000196182	STK40	protein_coding	serine/threonine kinase 40 [Source:HGNC Symbol;Acc:HGNC:21373]	1	-1	36339624	36385896	5590	0.261378	5.41159	1.79577	0.0784387	0.181203	-5.35493
ENSG00000181817	LSM10	protein_coding	LSM10, U7 small nuclear RNA associated [Source:HGNC Symbol;Acc:HGNC:17562]	1	-1	36391238	36397908	1496	0.538613	2.76067	2.39359	0.0203897	0.0715569	-3.75365
ENSG00000116885	OSCP1	protein_coding	organic solute carrier partner 1 [Source:HGNC Symbol;Acc:HGNC:29971]	1	-1	36415827	36450451	2788	0.675093	1.62731	2.57745	0.012878	0.051977	-3.16978
ENSG00000116898	MRPS15	protein_coding	mitochondrial ribosomal protein S15 [Source:HGNC Symbol;Acc:HGNC:14504]	1	-1	36455718	36464384	2916	0.584482	5.11481	3.28999	0.00181826	0.0140694	-1.96629
ENSG00000119535	CSF3R	protein_coding	colony stimulating factor 3 receptor [Source:HGNC Symbol;Acc:HGNC:2439]	1	-1	36466043	36483278	8429	2.9832	2.10001	1.99411	0.0514837	0.136081	-4.14743
ENSG00000163873	GRIK3	protein_coding	glutamate ionotropic receptor kainate type subunit 3 [Source:HGNC Symbol;Acc:HGNC:4581]	1	-1	36795527	37034515	10111	-0.529887	-0.934156	-0.747903	0.457943	0.615016	-5.46159
ENSG00000163874	ZC3H12A	protein_coding	zinc finger CCCH-type containing 12A [Source:HGNC Symbol;Acc:HGNC:26259]	1	1	37474580	37484377	3117	2.0324	5.25192	8.25267	5.73385e-11	7.32372e-08	14.8441
ENSG00000163875	MEAF6	protein_coding	MYST/Esa1 associated factor 6 [Source:HGNC Symbol;Acc:HGNC:25674]	1	-1	37492575	37514774	3487	0.0893243	4.87064	0.667854	0.507229	0.657891	-6.66496
ENSG00000163877	SNIP1	protein_coding	Smad nuclear interacting protein 1 [Source:HGNC Symbol;Acc:HGNC:30587]	1	-1	37534449	37554293	4888	0.130646	3.78816	0.881904	0.381954	0.542903	-6.31297
ENSG00000163879	DNALI1	protein_coding	dynein axonemal light intermediate chain 1 [Source:HGNC Symbol;Acc:HGNC:14353]	1	1	37556919	37566857	4456	1.15981	1.53248	3.05615	0.00355833	0.0219714	-2.0156
ENSG00000134697	GNL2	protein_coding	G protein nucleolar 2 [Source:HGNC Symbol;Acc:HGNC:29925]	1	-1	37566816	37595937	5745	0.241503	6.31205	2.11791	0.0390626	0.112402	-4.80519
ENSG00000169218	RSPO1	protein_coding	R-spondin 1 [Source:HGNC Symbol;Acc:HGNC:21679]	1	-1	37611350	37634892	3089	-0.749893	-1.74112	-1.07032	0.289501	0.449638	-5.19516
ENSG00000116922	C1orf109	protein_coding	chromosome 1 open reading frame 109 [Source:HGNC Symbol;Acc:HGNC:26039]	1	-1	37681570	37692249	4434	-0.105376	1.7756	-0.432163	0.667439	0.78384	-6.24157
ENSG00000134690	CDCA8	protein_coding	cell division cycle associated 8 [Source:HGNC Symbol;Acc:HGNC:14629]	1	1	37692481	37709719	2469	0.208067	4.61366	0.887886	0.378758	0.540027	-6.50658
ENSG00000183317	EPHA10	protein_coding	EPH receptor A10 [Source:HGNC Symbol;Acc:HGNC:19987]	1	-1	37713880	37765133	8152	-0.812855	5.81365	-2.52183	0.0148299	0.0571677	-3.94716
ENSG00000185090	MANEAL	protein_coding	mannosidase endo-alpha like [Source:HGNC Symbol;Acc:HGNC:26452]	1	1	37793802	37801137	3018	0.63872	3.1478	2.56558	0.0132737	0.053025	-3.53635
ENSG00000196449	YRDC	protein_coding	yrdC N6-threonylcarbamoyltransferase domain containing [Source:HGNC Symbol;Acc:HGNC:28905]	1	-1	37802945	37808208	1826	0.383191	3.04938	1.8566	0.0691305	0.166145	-4.90992
ENSG00000197982	C1orf122	protein_coding	chromosome 1 open reading frame 122 [Source:HGNC Symbol;Acc:HGNC:24789]	1	1	37806979	37809454	2231	0.531678	3.22835	2.35027	0.0226539	0.0770821	-3.95635
ENSG00000188786	MTF1	protein_coding	metal regulatory transcription factor 1 [Source:HGNC Symbol;Acc:HGNC:7428]	1	-1	37809574	37859592	8024	0.208513	5.4926	1.38859	0.170973	0.311935	-5.98586
ENSG00000204084	INPP5B	protein_coding	inositol polyphosphate-5-phosphatase B [Source:HGNC Symbol;Acc:HGNC:6077]	1	-1	37860697	37947057	8930	-0.877263	6.14188	-4.0126	0.000196391	0.00313812	0.0889417
ENSG00000183431	SF3A3	protein_coding	splicing factor 3a subunit 3 [Source:HGNC Symbol;Acc:HGNC:10767]	1	-1	37956975	37990075	4740	0.284474	6.27587	1.97558	0.0536084	0.139996	-5.07555
ENSG00000183386	FHL3	protein_coding	four and a half LIM domains 3 [Source:HGNC Symbol;Acc:HGNC:3704]	1	-1	37996770	38005606	2004	0.84713	-0.21852	1.34447	0.184727	0.329165	-4.95945
ENSG00000183520	UTP11	protein_coding	UTP11, small subunit processome component [Source:HGNC Symbol;Acc:HGNC:24329]	1	1	38009258	38024820	3385	0.472385	4.70357	2.93052	0.00504682	0.0276167	-2.87445
ENSG00000116954	RRAGC	protein_coding	Ras related GTP binding C [Source:HGNC Symbol;Acc:HGNC:19902]	1	-1	38838198	38859772	5167	0.180546	-0.681919	0.397773	0.692453	0.800785	-5.78929
ENSG00000158315	RHBDL2	protein_coding	rhomboid like 2 [Source:HGNC Symbol;Acc:HGNC:16083]	1	-1	38885807	38941830	2795	0.324957	5.25216	1.30898	0.19639	0.343542	-6.08987
ENSG00000174574	AKIRIN1	protein_coding	akirin 1 [Source:HGNC Symbol;Acc:HGNC:25744]	1	1	38991276	39006059	2741	0.36126	4.89561	2.42796	0.0187404	0.0673236	-4.07685
ENSG00000168653	NDUFS5	protein_coding	NADH:ubiquinone oxidoreductase subunit S5 [Source:HGNC Symbol;Acc:HGNC:7712]	1	1	39026318	39034636	548	0.51981	6.30983	2.18867	0.0332111	0.100895	-4.66212
ENSG00000127603	MACF1	protein_coding	microtubule-actin crosslinking factor 1 [Source:HGNC Symbol;Acc:HGNC:13664]	1	1	39081316	39487177	43102	0.103352	9.87293	0.673593	0.503603	0.654976	-6.6435
ENSG00000183682	BMP8A	protein_coding	bone morphogenetic protein 8a [Source:HGNC Symbol;Acc:HGNC:21650]	1	1	39491636	39529869	1692	0.507658	-0.248286	0.819698	0.416191	0.575473	-5.53591
ENSG00000090621	PABPC4	protein_coding	poly(A) binding protein cytoplasmic 4 [Source:HGNC Symbol;Acc:HGNC:8557]	1	-1	39560816	39576790	6782	-0.0315868	6.84369	-0.229576	0.819336	0.889395	-6.95032
ENSG00000163909	HEYL	protein_coding	hes related family bHLH transcription factor with YRPW motif-like [Source:HGNC Symbol;Acc:HGNC:4882]	1	-1	39623435	39639643	3661	-0.0226912	0.220747	-0.0469085	0.962769	0.978476	-5.92083
ENSG00000084072	PPIE	protein_coding	peptidylprolyl isomerase E [Source:HGNC Symbol;Acc:HGNC:9258]	1	1	39692182	39763914	8071	-0.379307	5.02062	-1.77729	0.0814662	0.186149	-5.36829
ENSG00000116985	BMP8B	protein_coding	bone morphogenetic protein 8b [Source:HGNC Symbol;Acc:HGNC:1075]	1	-1	39757182	39788865	5143	-0.195273	1.67646	-0.565685	0.574081	0.71465	-6.06174
ENSG00000198754	OXCT2	protein_coding	3-oxoacid CoA-transferase 2 [Source:HGNC Symbol;Acc:HGNC:18606]	1	-1	39769523	39771348	1826	-0.708588	0.4048	-1.50775	0.137771	0.268097	-4.93638
ENSG00000043514	TRIT1	protein_coding	tRNA isopentenyltransferase 1 [Source:HGNC Symbol;Acc:HGNC:20286]	1	-1	39838110	39883511	2663	-0.187268	4.67177	-1.47674	0.145875	0.279606	-5.81537
ENSG00000116990	MYCL	protein_coding	MYCL proto-oncogene, bHLH transcription factor [Source:HGNC Symbol;Acc:HGNC:7555]	1	-1	39895426	39902256	5063	0.3048	2.76649	1.4217	0.161181	0.299683	-5.52103
ENSG00000168389	MFSD2A	protein_coding	major facilitator superfamily domain containing 2A [Source:HGNC Symbol;Acc:HGNC:25897]	1	1	39955112	39969968	4007	1.33155	4.16613	2.66387	0.0103054	0.0448282	-3.39457
ENSG00000131236	CAP1	protein_coding	cyclase associated actin cytoskeleton regulatory protein 1 [Source:HGNC Symbol;Acc:HGNC:20040]	1	1	40040233	40072649	3814	0.891614	8.04579	2.34196	0.0231135	0.0782053	-4.31424
ENSG00000131238	PPT1	protein_coding	palmitoyl-protein thioesterase 1 [Source:HGNC Symbol;Acc:HGNC:9325]	1	-1	40071461	40097727	3306	1.19992	3.90882	2.70332	0.00929528	0.0417039	-3.20859
ENSG00000117000	RLF	protein_coding	rearranged L-myc fusion [Source:HGNC Symbol;Acc:HGNC:10025]	1	1	40161387	40240921	6246	0.142651	6.4255	1.12684	0.265067	0.423282	-6.34437
ENSG00000084073	ZMPSTE24	protein_coding	zinc metallopeptidase STE24 [Source:HGNC Symbol;Acc:HGNC:12877]	1	1	40258236	40294180	3572	0.800851	6.11778	2.90438	0.0054219	0.0290724	-3.02023
ENSG00000049089	COL9A2	protein_coding	collagen type IX alpha 2 chain [Source:HGNC Symbol;Acc:HGNC:2218]	1	-1	40300489	40317813	4151	1.05695	4.70154	3.60286	0.000711938	0.00760661	-1.02097
ENSG00000084070	SMAP2	protein_coding	small ArfGAP2 [Source:HGNC Symbol;Acc:HGNC:25082]	1	1	40344850	40423326	3631	0.115459	5.56076	0.425103	0.672545	0.787728	-6.82098
ENSG00000187801	ZFP69B	protein_coding	ZFP69 zinc finger protein B [Source:HGNC Symbol;Acc:HGNC:28053]	1	1	40450102	40463718	2386	-0.095659	2.09832	-0.456375	0.650052	0.773217	-6.25477
ENSG00000187815	ZFP69	protein_coding	ZFP69 zinc finger protein [Source:HGNC Symbol;Acc:HGNC:24708]	1	1	40477290	40496343	3248	0.149106	2.79595	0.828197	0.411407	0.570414	-6.17868
ENSG00000164002	EXO5	protein_coding	exonuclease 5 [Source:HGNC Symbol;Acc:HGNC:26115]	1	1	40508741	40516556	3092	-0.235039	2.98284	-1.343	0.185201	0.329737	-5.70101
ENSG00000117010	ZNF684	protein_coding	zinc finger protein 684 [Source:HGNC Symbol;Acc:HGNC:28418]	1	1	40531573	40548167	3039	-0.226697	3.32552	-1.27999	0.206325	0.3558	-5.85651
ENSG00000117016	RIMS3	protein_coding	regulating synaptic membrane exocytosis 3 [Source:HGNC Symbol;Acc:HGNC:21292]	1	-1	40620680	40665682	7235	0.599633	3.65823	2.0532	0.0451836	0.124071	-4.65954
ENSG00000066136	NFYC	protein_coding	nuclear transcription factor Y subunit gamma [Source:HGNC Symbol;Acc:HGNC:7806]	1	1	40691648	40771603	6068	-0.585564	5.90804	-5.93472	2.57027e-07	3.39634e-05	6.53369
ENSG00000117013	KCNQ4	protein_coding	potassium voltage-gated channel subfamily Q member 4 [Source:HGNC Symbol;Acc:HGNC:6298]	1	1	40783787	40840452	4183	-1.03977	3.45077	-2.40935	0.0196177	0.0695869	-3.9668
ENSG00000171793	CTPS1	protein_coding	CTP synthase 1 [Source:HGNC Symbol;Acc:HGNC:2519]	1	1	40979335	41012565	5462	0.0199039	5.34315	0.0772444	0.93873	0.965152	-6.94614
ENSG00000171790	SLFNL1	protein_coding	schlafen like 1 [Source:HGNC Symbol;Acc:HGNC:26313]	1	-1	41015597	41023237	4310	-1.85957	-0.841756	-3.20101	0.00235481	0.0166749	-1.51432
ENSG00000010803	SCMH1	protein_coding	Scm polycomb group protein homolog 1 [Source:HGNC Symbol;Acc:HGNC:19003]	1	-1	41027200	41242154	4447	-0.613208	6.14927	-3.82715	0.000354538	0.00468891	-0.477125
ENSG00000127129	EDN2	protein_coding	endothelin 2 [Source:HGNC Symbol;Acc:HGNC:3177]	1	-1	41478775	41484683	1639	-3.02551	0.548541	-4.61357	2.68501e-05	0.000769837	2.44216
ENSG00000127124	HIVEP3	protein_coding	human immunodeficiency virus type I enhancer binding protein 3 [Source:HGNC Symbol;Acc:HGNC:13561]	1	-1	41506365	42035925	14224	-0.425233	3.22357	-1.25203	0.216254	0.367954	-5.6881
ENSG00000044012	GUCA2B	protein_coding	guanylate cyclase activator 2B [Source:HGNC Symbol;Acc:HGNC:4683]	1	1	42153410	42155820	597	-1.15169	2.49505	-0.932153	0.355636	0.516905	-5.86942
ENSG00000197273	GUCA2A	protein_coding	guanylate cyclase activator 2A [Source:HGNC Symbol;Acc:HGNC:4682]	1	-1	42162690	42164745	569	-1.16213	5.84642	-1.21915	0.22838	0.381957	-6.20469
ENSG00000198815	FOXJ3	protein_coding	forkhead box J3 [Source:HGNC Symbol;Acc:HGNC:29178]	1	-1	42176539	42335877	6893	-0.244069	6.19954	-2.28389	0.0265614	0.0864669	-4.46831
ENSG00000177181	RIMKLA	protein_coding	ribosomal modification protein rimK like family member A [Source:HGNC Symbol;Acc:HGNC:28725]	1	1	42380792	42424232	8981	0.357462	3.14367	0.862345	0.392522	0.552344	-6.17055
ENSG00000066185	ZMYND12	protein_coding	zinc finger MYND-type containing 12 [Source:HGNC Symbol;Acc:HGNC:21192]	1	-1	42430329	42456253	2195	-0.37126	0.876433	-1.01457	0.315084	0.476231	-5.6514
ENSG00000127125	PPCS	protein_coding	phosphopantothenoylcysteine synthetase [Source:HGNC Symbol;Acc:HGNC:25686]	1	1	42456117	42473385	2590	0.349621	5.04921	1.8238	0.0740273	0.174001	-5.27597
ENSG00000186409	CCDC30	protein_coding	coiled-coil domain containing 30 [Source:HGNC Symbol;Acc:HGNC:26103]	1	1	42463330	42654664	13504	-0.673429	2.73059	-2.14808	0.0364654	0.107374	-4.29089
ENSG00000171960	PPIH	protein_coding	peptidylprolyl isomerase H [Source:HGNC Symbol;Acc:HGNC:14651]	1	1	42658423	42676758	1444	-0.121435	4.58024	-0.793542	0.431128	0.590111	-6.56938
ENSG00000065978	YBX1	protein_coding	Y-box binding protein 1 [Source:HGNC Symbol;Acc:HGNC:8014]	1	1	42682418	42703805	1930	0.179451	8.51476	0.738084	0.463836	0.620736	-6.63283
ENSG00000117385	P3H1	protein_coding	prolyl 3-hydroxylase 1 [Source:HGNC Symbol;Acc:HGNC:19316]	1	-1	42746335	42767084	6766	0.811669	3.94466	3.30724	0.00172858	0.0135539	-1.65679
ENSG00000164008	C1orf50	protein_coding	chromosome 1 open reading frame 50 [Source:HGNC Symbol;Acc:HGNC:28795]	1	1	42767249	42779491	2105	-0.305773	2.95607	-1.85945	0.0687192	0.165571	-4.88011
ENSG00000177868	SVBP	protein_coding	small vasohibin binding protein [Source:HGNC Symbol;Acc:HGNC:29204]	1	-1	42807052	42817397	1208	0.132579	2.44787	0.643377	0.522853	0.671222	-6.24519
ENSG00000164010	ERMAP	protein_coding	erythroblast membrane associated protein (Scianna blood group) [Source:HGNC Symbol;Acc:HGNC:15743]	1	1	42817122	42844991	4631	-0.413211	4.42267	-2.28524	0.0264763	0.0862638	-4.33844
ENSG00000164011	ZNF691	protein_coding	zinc finger protein 691 [Source:HGNC Symbol;Acc:HGNC:28028]	1	1	42846573	42852477	2036	-0.490829	2.98735	-2.4106	0.0195576	0.0694388	-3.81828
ENSG00000117394	SLC2A1	protein_coding	solute carrier family 2 member 1 [Source:HGNC Symbol;Acc:HGNC:11005]	1	-1	42925375	42959176	4927	1.04578	5.8613	3.49052	0.00100182	0.00951782	-1.41305
ENSG00000186973	FAM183A	protein_coding	family with sequence similarity 183 member A [Source:HGNC Symbol;Acc:HGNC:34347]	1	1	43145153	43156396	843	-0.312773	-0.96032	-0.349424	0.728205	0.828189	-5.79266
ENSG00000117395	EBNA1BP2	protein_coding	EBNA1 binding protein 2 [Source:HGNC Symbol;Acc:HGNC:15531]	1	-1	43164175	43270936	3561	0.460768	5.04837	2.34251	0.0230828	0.0781439	-4.29213
ENSG00000243710	CFAP57	protein_coding	cilia and flagella associated protein 57 [Source:HGNC Symbol;Acc:HGNC:26485]	1	1	43172149	43254358	5764	1.16793	-1.4028	2.22606	0.030442	0.0950845	-3.61696
ENSG00000179178	TMEM125	protein_coding	transmembrane protein 125 [Source:HGNC Symbol;Acc:HGNC:28275]	1	1	43269983	43274002	2127	-0.0337067	2.58891	-0.132766	0.894899	0.938566	-6.48775
ENSG00000253313	C1orf210	protein_coding	chromosome 1 open reading frame 210 [Source:HGNC Symbol;Acc:HGNC:28755]	1	-1	43281883	43285617	1516	-0.0752604	3.26693	-0.235514	0.81475	0.886696	-6.62821
ENSG00000066056	TIE1	protein_coding	tyrosine kinase with immunoglobulin like and EGF like domains 1 [Source:HGNC Symbol;Acc:HGNC:11809]	1	1	43300982	43323108	6694	-0.824084	1.14125	-1.68965	0.0971808	0.210962	-4.60342
ENSG00000117400	MPL	protein_coding	MPL proto-oncogene, thrombopoietin receptor [Source:HGNC Symbol;Acc:HGNC:7217]	1	1	43337849	43352772	2128	-0.537563	-0.973514	-1.13999	0.259602	0.417119	-5.27011
ENSG00000117399	CDC20	protein_coding	cell division cycle 20 [Source:HGNC Symbol;Acc:HGNC:1723]	1	1	43358981	43363203	2038	0.418393	5.0082	1.28924	0.203115	0.351742	-6.11619
ENSG00000066322	ELOVL1	protein_coding	ELOVL fatty acid elongase 1 [Source:HGNC Symbol;Acc:HGNC:14418]	1	-1	43363398	43368074	2507	0.0089435	6.37197	0.0427257	0.966087	0.979755	-6.97736
ENSG00000159479	MED8	protein_coding	mediator complex subunit 8 [Source:HGNC Symbol;Acc:HGNC:19971]	1	-1	43383917	43389808	2704	0.158249	4.99907	1.38618	0.171705	0.312932	-5.95469
ENSG00000198198	SZT2	protein_coding	SZT2, KICSTOR complex subunit [Source:HGNC Symbol;Acc:HGNC:29040]	1	1	43389882	43454247	17331	-0.834961	7.91763	-3.67099	0.000577273	0.00665067	-0.912644
ENSG00000178922	HYI	protein_coding	hydroxypyruvate isomerase (putative) [Source:HGNC Symbol;Acc:HGNC:26948]	1	-1	43451003	43453989	2740	-1.01203	4.79756	-4.95936	8.18712e-06	0.000340854	3.20977
ENSG00000142949	PTPRF	protein_coding	protein tyrosine phosphatase, receptor type F [Source:HGNC Symbol;Acc:HGNC:9670]	1	1	43525187	43623666	10712	-0.395448	9.75794	-1.52178	0.134222	0.263433	-5.70077
ENSG00000066135	KDM4A	protein_coding	lysine demethylase 4A [Source:HGNC Symbol;Acc:HGNC:22978]	1	1	43650149	43705518	5172	-0.423975	7.30929	-3.10009	0.00314296	0.0201601	-2.51952
ENSG00000126091	ST3GAL3	protein_coding	ST3 beta-galactoside alpha-2,3-sialyltransferase 3 [Source:HGNC Symbol;Acc:HGNC:10866]	1	1	43705824	43931165	4443	-0.514827	3.33473	-1.69811	0.095562	0.208554	-5.2066
ENSG00000117407	ARTN	protein_coding	artemin [Source:HGNC Symbol;Acc:HGNC:727]	1	1	43933320	43937240	2658	0.744953	-0.856626	1.51174	0.136753	0.266867	-4.83801
ENSG00000117408	IPO13	protein_coding	importin 13 [Source:HGNC Symbol;Acc:HGNC:16853]	1	1	43946950	43968022	5083	0.0982027	5.3556	0.88297	0.381383	0.542599	-6.54184
ENSG00000132768	DPH2	protein_coding	DPH2 homolog [Source:HGNC Symbol;Acc:HGNC:3004]	1	1	43970000	43973369	2930	0.100601	4.3809	0.56576	0.57403	0.71465	-6.69914
ENSG00000117410	ATP6V0B	protein_coding	ATPase H+ transporting V0 subunit b [Source:HGNC Symbol;Acc:HGNC:861]	1	1	43974487	43978295	3535	0.842284	5.50014	3.52478	0.000903214	0.00893571	-1.31435
ENSG00000117411	B4GALT2	protein_coding	beta-1,4-galactosyltransferase 2 [Source:HGNC Symbol;Acc:HGNC:925]	1	1	43978943	43991170	3772	0.656389	4.27457	2.98355	0.00435889	0.0251959	-2.70298
ENSG00000159214	CCDC24	protein_coding	coiled-coil domain containing 24 [Source:HGNC Symbol;Acc:HGNC:28688]	1	1	43991359	43996528	3554	-0.258635	3.33621	-0.861036	0.393236	0.552896	-6.30295
ENSG00000196517	SLC6A9	protein_coding	solute carrier family 6 member 9 [Source:HGNC Symbol;Acc:HGNC:11056]	1	-1	43991500	44031467	5159	0.154329	4.96089	0.369921	0.712969	0.815842	-6.79845
ENSG00000178028	DMAP1	protein_coding	DNA methyltransferase 1 associated protein 1 [Source:HGNC Symbol;Acc:HGNC:18291]	1	1	44213455	44220681	5599	-0.395216	5.27663	-2.5439	0.0140253	0.0551146	-3.85931
ENSG00000117419	ERI3	protein_coding	ERI1 exoribonuclease family member 3 [Source:HGNC Symbol;Acc:HGNC:17276]	1	-1	44221070	44355260	2642	-0.0684472	4.40569	-0.460385	0.647191	0.770956	-6.75332
ENSG00000187147	RNF220	protein_coding	ring finger protein 220 [Source:HGNC Symbol;Acc:HGNC:25552]	1	1	44405194	44651724	9687	-0.0266855	5.6869	-0.269261	0.788812	0.869423	-6.92399
ENSG00000126106	TMEM53	protein_coding	transmembrane protein 53 [Source:HGNC Symbol;Acc:HGNC:26186]	1	-1	44635238	44674481	3635	-0.217349	3.2623	-0.891556	0.376806	0.538253	-6.24195
ENSG00000198520	ARMH1	protein_coding	armadillo-like helical domain containing 1 [Source:HGNC Symbol;Acc:HGNC:34345]	1	1	44674692	44725591	3166	-0.938656	0.0486015	-1.65877	0.103282	0.219907	-4.6816
ENSG00000142945	KIF2C	protein_coding	kinesin family member 2C [Source:HGNC Symbol;Acc:HGNC:6393]	1	1	44739818	44767767	3646	0.203356	4.75301	0.735812	0.465206	0.621924	-6.64397
ENSG00000142937	RPS8	protein_coding	ribosomal protein S8 [Source:HGNC Symbol;Acc:HGNC:10441]	1	1	44775251	44778779	2847	0.112058	8.27039	0.242333	0.809491	0.883153	-6.89084
ENSG00000142959	BEST4	protein_coding	bestrophin 4 [Source:HGNC Symbol;Acc:HGNC:17106]	1	-1	44783585	44788170	2047	-1.15121	4.7808	-2.10448	0.0402694	0.114552	-4.75354
ENSG00000173846	PLK3	protein_coding	polo like kinase 3 [Source:HGNC Symbol;Acc:HGNC:2154]	1	1	44800377	44805990	3479	0.829055	3.9333	2.20692	0.0318332	0.0980416	-4.30227
ENSG00000222009	BTBD19	protein_coding	BTB domain containing 19 [Source:HGNC Symbol;Acc:HGNC:27145]	1	1	44808482	44815585	3520	0.560329	1.21766	1.12488	0.265889	0.424175	-5.41876
ENSG00000117425	PTCH2	protein_coding	patched 2 [Source:HGNC Symbol;Acc:HGNC:9586]	1	-1	44819844	44843253	5149	-0.96712	1.81993	-2.38785	0.0206779	0.0722417	-3.49639
ENSG00000070785	EIF2B3	protein_coding	eukaryotic translation initiation factor 2B subunit gamma [Source:HGNC Symbol;Acc:HGNC:3259]	1	-1	44850522	44986722	3411	-0.136454	4.66689	-0.787111	0.434848	0.593766	-6.56926
ENSG00000126107	HECTD3	protein_coding	HECT domain E3 ubiquitin protein ligase 3 [Source:HGNC Symbol;Acc:HGNC:26117]	1	-1	45002540	45011324	5077	-0.0532024	6.94329	-0.321827	0.748895	0.842048	-6.92357
ENSG00000126088	UROD	protein_coding	uroporphyrinogen decarboxylase [Source:HGNC Symbol;Acc:HGNC:12591]	1	1	45010950	45015575	2908	0.12468	4.94453	0.813823	0.419519	0.578652	-6.56498
ENSG00000162415	ZSWIM5	protein_coding	zinc finger SWIM-type containing 5 [Source:HGNC Symbol;Acc:HGNC:29299]	1	-1	45016399	45306209	6046	-0.287998	5.10959	-1.4288	0.159139	0.297412	-5.92783
ENSG00000186603	HPDL	protein_coding	4-hydroxyphenylpyruvate dioxygenase like [Source:HGNC Symbol;Acc:HGNC:28242]	1	1	45326905	45328533	1629	-0.0692743	0.620376	-0.192326	0.848248	0.909602	-6.12512
ENSG00000132781	MUTYH	protein_coding	mutY DNA glycosylase [Source:HGNC Symbol;Acc:HGNC:7527]	1	-1	45329163	45340470	3909	-0.750908	5.06913	-4.28775	8.00227e-05	0.00165636	0.993656
ENSG00000132773	TOE1	protein_coding	target of EGR1, exonuclease [Source:HGNC Symbol;Acc:HGNC:15954]	1	1	45340052	45343973	2742	-0.261174	4.39855	-1.6691	0.101208	0.216882	-5.46506
ENSG00000070759	TESK2	protein_coding	testis associated actin remodelling kinase 2 [Source:HGNC Symbol;Acc:HGNC:11732]	1	-1	45343883	45491163	3322	-0.246433	4.33089	-1.05743	0.295284	0.455593	-6.23827
ENSG00000280670	CCDC163	protein_coding	coiled-coil domain containing 163 [Source:HGNC Symbol;Acc:HGNC:27003]	1	-1	45493866	45500079	2757	-0.573156	0.664014	-1.30554	0.19755	0.345054	-5.28776
ENSG00000132763	MMACHC	protein_coding	metabolism of cobalamin associated C [Source:HGNC Symbol;Acc:HGNC:24525]	1	1	45500300	45513382	5296	-0.171247	3.37795	-0.981815	0.330812	0.491929	-6.25565
ENSG00000117450	PRDX1	protein_coding	peroxiredoxin 1 [Source:HGNC Symbol;Acc:HGNC:9352]	1	-1	45511036	45523047	1522	0.981974	6.42638	2.19987	0.032359	0.0991756	-4.62775
ENSG00000117448	AKR1A1	protein_coding	aldo-keto reductase family 1 member A1 [Source:HGNC Symbol;Acc:HGNC:380]	1	1	45550543	45570049	3121	0.666032	6.51445	4.32808	7.00161e-05	0.00151131	1.08121
ENSG00000132780	NASP	protein_coding	nuclear autoantigenic sperm protein [Source:HGNC Symbol;Acc:HGNC:7644]	1	1	45583846	45618904	8304	-0.128659	7.27951	-0.722379	0.473351	0.628982	-6.7035
ENSG00000159588	CCDC17	protein_coding	coiled-coil domain containing 17 [Source:HGNC Symbol;Acc:HGNC:26574]	1	-1	45620044	45624057	3323	-1.33144	3.29915	-4.03081	0.000185203	0.00301322	0.402312
ENSG00000159592	GPBP1L1	protein_coding	GC-rich promoter binding protein 1 like 1 [Source:HGNC Symbol;Acc:HGNC:28843]	1	-1	45627304	45688113	7433	-0.0819491	7.80441	-0.675217	0.502579	0.654247	-6.71739
ENSG00000159596	TMEM69	protein_coding	transmembrane protein 69 [Source:HGNC Symbol;Acc:HGNC:28035]	1	1	45688181	45694436	2439	-0.02282	3.73585	-0.116181	0.907964	0.946526	-6.75361
ENSG00000197429	IPP	protein_coding	intracisternal A particle-promoted polypeptide [Source:HGNC Symbol;Acc:HGNC:6108]	1	-1	45694324	45750650	3705	-0.383725	4.79372	-3.12173	0.00295553	0.0193838	-2.40148
ENSG00000086015	MAST2	protein_coding	microtubule associated serine/threonine kinase 2 [Source:HGNC Symbol;Acc:HGNC:19035]	1	1	45786987	46036122	7877	-0.980257	8.17528	-3.71481	0.000503949	0.00602044	-0.770277
ENSG00000117461	PIK3R3	protein_coding	phosphoinositide-3-kinase regulatory subunit 3 [Source:HGNC Symbol;Acc:HGNC:8981]	1	-1	46040140	46133036	7410	1.66732	0.638575	3.40556	0.00129246	0.0112359	-1.01214
ENSG00000117472	TSPAN1	protein_coding	tetraspanin 1 [Source:HGNC Symbol;Acc:HGNC:20657]	1	1	46175073	46185962	2366	0.64671	9.04684	1.40761	0.165294	0.304905	-5.91828
ENSG00000085998	POMGNT1	protein_coding	protein O-linked mannose N-acetylglucosaminyltransferase 1 (beta 1,2-) [Source:HGNC Symbol;Acc:HGNC:19139]	1	-1	46188682	46220305	6198	-0.267617	5.92146	-1.56149	0.124575	0.250081	-5.7703
ENSG00000085999	RAD54L	protein_coding	RAD54 like [Source:HGNC Symbol;Acc:HGNC:9826]	1	1	46247688	46278473	3212	-0.319464	4.91352	-1.09257	0.279702	0.439043	-6.34507
ENSG00000132128	LRRC41	protein_coding	leucine rich repeat containing 41 [Source:HGNC Symbol;Acc:HGNC:16917]	1	-1	46261196	46303608	8606	0.377496	5.73221	3.10015	0.00314237	0.0201601	-2.50642
ENSG00000173660	UQCRH	protein_coding	ubiquinol-cytochrome c reductase hinge protein [Source:HGNC Symbol;Acc:HGNC:12590]	1	1	46303698	46316776	1408	0.152427	6.87431	0.744825	0.459786	0.616837	-6.6925
ENSG00000117481	NSUN4	protein_coding	NOP2/Sun RNA methyltransferase family member 4 [Source:HGNC Symbol;Acc:HGNC:31802]	1	1	46340177	46365152	8468	-0.172229	4.00061	-1.43609	0.157065	0.294438	-5.772
ENSG00000117480	FAAH	protein_coding	fatty acid amide hydrolase [Source:HGNC Symbol;Acc:HGNC:3553]	1	1	46394317	46413848	2776	-0.755782	6.69359	-2.54618	0.0139443	0.054853	-3.89155
ENSG00000079277	MKNK1	protein_coding	MAP kinase interacting serine/threonine kinase 1 [Source:HGNC Symbol;Acc:HGNC:7110]	1	-1	46557408	46616843	8070	-0.584232	5.67151	-3.20027	0.00235986	0.0167001	-2.23947
ENSG00000142961	MOB3C	protein_coding	MOB kinase activator 3C [Source:HGNC Symbol;Acc:HGNC:29800]	1	-1	46607715	46616891	5916	0.0390244	3.44796	0.251341	0.802558	0.879157	-6.57517
ENSG00000123472	ATPAF1	protein_coding	ATP synthase mitochondrial F1 complex assembly factor 1 [Source:HGNC Symbol;Acc:HGNC:18803]	1	-1	46632737	46673867	5677	-0.188573	4.857	-0.880489	0.382712	0.543523	-6.52166
ENSG00000159658	EFCAB14	protein_coding	EF-hand calcium binding domain 14 [Source:HGNC Symbol;Acc:HGNC:29051]	1	-1	46675159	46719114	6285	0.26263	7.11678	1.90938	0.0618285	0.154454	-5.19192
ENSG00000142973	CYP4B1	protein_coding	cytochrome P450 family 4 subfamily B member 1 [Source:HGNC Symbol;Acc:HGNC:2644]	1	1	46757838	46819413	3460	-0.528433	-2.43535	-0.741133	0.462001	0.619153	-5.4519
ENSG00000186377	CYP4X1	protein_coding	cytochrome P450 family 4 subfamily X member 1 [Source:HGNC Symbol;Acc:HGNC:20244]	1	1	47023669	47050751	2548	3.57419	0.0549186	5.55183	1.01537e-06	8.3856e-05	5.31784
ENSG00000162366	PDZK1IP1	protein_coding	PDZK1 interacting protein 1 [Source:HGNC Symbol;Acc:HGNC:16887]	1	-1	47183582	47191044	1438	1.92849	4.46757	3.89618	0.000284968	0.004041	-0.112185
ENSG00000162367	TAL1	protein_coding	TAL bHLH transcription factor 1, erythroid differentiation factor [Source:HGNC Symbol;Acc:HGNC:11556]	1	-1	47216290	47232220	5700	-0.434378	-2.05165	-0.684192	0.496942	0.649817	-5.47595
ENSG00000123473	STIL	protein_coding	STIL, centriolar assembly protein [Source:HGNC Symbol;Acc:HGNC:10879]	1	-1	47250139	47314147	7291	0.358274	6.19648	1.6548	0.104088	0.221157	-5.6284
ENSG00000162368	CMPK1	protein_coding	cytidine/uridine monophosphate kinase 1 [Source:HGNC Symbol;Acc:HGNC:18170]	1	1	47333797	47378839	3844	0.601735	7.40622	2.7112	0.00910488	0.0410923	-3.4909
ENSG00000186564	FOXD2	protein_coding	forkhead box D2 [Source:HGNC Symbol;Acc:HGNC:3803]	1	1	47436017	47440691	4675	-0.852391	3.92632	-3.39304	0.00134152	0.0115177	-1.58506
ENSG00000269113	TRABD2B	protein_coding	TraB domain containing 2B [Source:HGNC Symbol;Acc:HGNC:44200]	1	-1	47760528	47997385	7034	-1.24765	-0.991627	-2.26745	0.0276171	0.0887813	-3.52571
ENSG00000117834	SLC5A9	protein_coding	solute carrier family 5 member 9 [Source:HGNC Symbol;Acc:HGNC:22146]	1	1	48222685	48248644	4535	0.549094	0.55402	0.927113	0.358222	0.519322	-5.55617
ENSG00000132122	SPATA6	protein_coding	spermatogenesis associated 6 [Source:HGNC Symbol;Acc:HGNC:18309]	1	-1	48295373	48472208	5939	0.123626	4.45045	0.673648	0.503567	0.654976	-6.61947
ENSG00000186094	AGBL4	protein_coding	ATP/GTP binding protein like 4 [Source:HGNC Symbol;Acc:HGNC:25892]	1	-1	48532854	50023954	7462	1.72515	0.761607	4.29459	7.82333e-05	0.00163593	1.47044
ENSG00000162373	BEND5	protein_coding	BEN domain containing 5 [Source:HGNC Symbol;Acc:HGNC:25668]	1	-1	48727519	48776969	2138	0.0219096	-0.204549	0.0265026	0.97896	0.987079	-5.83677
ENSG00000162374	ELAVL4	protein_coding	ELAV like RNA binding protein 4 [Source:HGNC Symbol;Acc:HGNC:3315]	1	1	50024029	50203786	6963	1.28713	-1.41559	2.2389	0.0295397	0.0932071	-3.56318
ENSG00000185104	FAF1	protein_coding	Fas associated factor 1 [Source:HGNC Symbol;Acc:HGNC:3578]	1	-1	50437028	50960267	7545	-0.312369	6.80371	-2.67692	0.00996072	0.0438479	-3.58925
ENSG00000123080	CDKN2C	protein_coding	cyclin dependent kinase inhibitor 2C [Source:HGNC Symbol;Acc:HGNC:1789]	1	1	50960745	50974634	3318	0.436504	2.25461	1.20929	0.232109	0.386747	-5.74018
ENSG00000123091	RNF11	protein_coding	ring finger protein 11 [Source:HGNC Symbol;Acc:HGNC:10056]	1	1	51236273	51273447	3122	0.136306	4.80354	0.6625	0.510625	0.660915	-6.65448
ENSG00000085831	TTC39A	protein_coding	tetratricopeptide repeat domain 39A [Source:HGNC Symbol;Acc:HGNC:18657]	1	-1	51287258	51345116	9362	1.15769	6.24852	4.07818	0.00015891	0.00270415	0.301503
ENSG00000085832	EPS15	protein_coding	epidermal growth factor receptor pathway substrate 15 [Source:HGNC Symbol;Acc:HGNC:3419]	1	-1	51354263	51519266	7440	0.0126991	7.53717	0.134388	0.893623	0.938264	-6.9552
ENSG00000117859	OSBPL9	protein_coding	oxysterol binding protein like 9 [Source:HGNC Symbol;Acc:HGNC:16386]	1	1	51577179	51798427	9523	-0.0258794	6.68036	-0.219367	0.827237	0.89526	-6.95521
ENSG00000078618	NRDC	protein_coding	nardilysin convertase [Source:HGNC Symbol;Acc:HGNC:7995]	1	-1	51789191	51878937	6773	0.164389	7.94533	1.5627	0.124289	0.249762	-5.74361
ENSG00000169213	RAB3B	protein_coding	RAB3B, member RAS oncogene family [Source:HGNC Symbol;Acc:HGNC:9778]	1	-1	51907956	51990700	12844	1.7616	0.715843	3.14068	0.00280004	0.0186708	-1.69821
ENSG00000117862	TXNDC12	protein_coding	thioredoxin domain containing 12 [Source:HGNC Symbol;Acc:HGNC:24626]	1	-1	52020131	52056171	3630	0.54067	4.98547	2.44883	0.0177983	0.0649994	-4.04318
ENSG00000198841	KTI12	protein_coding	KTI12 chromatin associated homolog [Source:HGNC Symbol;Acc:HGNC:25160]	1	-1	52032103	52033816	1714	-0.436704	2.04399	-1.54013	0.129691	0.25688	-5.19574
ENSG00000134717	BTF3L4	protein_coding	basic transcription factor 3 like 4 [Source:HGNC Symbol;Acc:HGNC:30547]	1	1	52056199	52090716	6022	-0.0647934	4.14246	-0.377332	0.707488	0.812525	-6.73475
ENSG00000157077	ZFYVE9	protein_coding	zinc finger FYVE-type containing 9 [Source:HGNC Symbol;Acc:HGNC:6775]	1	1	52142094	52346686	5809	0.153545	6.30069	1.02377	0.310759	0.472088	-6.45436
ENSG00000154222	CC2D1B	protein_coding	coiled-coil and C2 domain containing 1B [Source:HGNC Symbol;Acc:HGNC:29386]	1	-1	52345723	52366193	7495	-0.37041	5.89653	-2.20464	0.0320024	0.0983954	-4.61597
ENSG00000085840	ORC1	protein_coding	origin recognition complex subunit 1 [Source:HGNC Symbol;Acc:HGNC:8487]	1	-1	52372829	52404423	3157	0.05407	4.54797	0.218035	0.82827	0.895665	-6.87621
ENSG00000134748	PRPF38A	protein_coding	pre-mRNA processing factor 38A [Source:HGNC Symbol;Acc:HGNC:25930]	1	1	52404602	52420836	5658	-0.158649	6.14358	-1.61766	0.111885	0.232523	-5.68753
ENSG00000134744	TUT4	protein_coding	terminal uridylyl transferase 4 [Source:HGNC Symbol;Acc:HGNC:28981]	1	-1	52408282	52553487	16199	-0.522238	6.77638	-2.42342	0.0189513	0.0678779	-4.17184
ENSG00000116157	GPX7	protein_coding	glutathione peroxidase 7 [Source:HGNC Symbol;Acc:HGNC:4559]	1	1	52602371	52609051	1691	0.499719	-0.0628779	0.779587	0.439226	0.597964	-5.62192
ENSG00000182183	SHISAL2A	protein_coding	shisa like 2A [Source:HGNC Symbol;Acc:HGNC:28757]	1	1	52633168	52669683	2508	0.502884	-1.2546	0.543827	0.588923	0.725636	-5.56455
ENSG00000162377	COA7	protein_coding	cytochrome c oxidase assembly factor 7 (putative) [Source:HGNC Symbol;Acc:HGNC:25716]	1	-1	52684449	52698347	4165	0.320468	3.44717	1.56535	0.123667	0.248853	-5.4709
ENSG00000162378	ZYG11B	protein_coding	zyg-11 family member B, cell cycle regulator [Source:HGNC Symbol;Acc:HGNC:25820]	1	1	52726453	52827336	8198	-0.0579797	5.66285	-0.4472	0.656619	0.777525	-6.85154
ENSG00000203995	ZYG11A	protein_coding	zyg-11 family member A, cell cycle regulator [Source:HGNC Symbol;Acc:HGNC:32058]	1	1	52842511	52894998	4694	0.461198	-1.44561	0.797121	0.429065	0.58827	-5.43147
ENSG00000121310	ECHDC2	protein_coding	enoyl-CoA hydratase domain containing 2 [Source:HGNC Symbol;Acc:HGNC:23408]	1	-1	52895910	52927212	11572	-0.64382	6.01712	-3.07358	0.00338771	0.0213078	-2.59952
ENSG00000116171	SCP2	protein_coding	sterol carrier protein 2 [Source:HGNC Symbol;Acc:HGNC:10606]	1	1	52927276	53051698	8305	0.236069	7.78943	0.922544	0.360576	0.521392	-6.51898
ENSG00000174348	PODN	protein_coding	podocan [Source:HGNC Symbol;Acc:HGNC:23174]	1	1	53062052	53085502	4900	1.11246	0.365657	1.83298	0.0726277	0.171855	-4.3337
ENSG00000162383	SLC1A7	protein_coding	solute carrier family 1 member 7 [Source:HGNC Symbol;Acc:HGNC:10945]	1	-1	53087179	53142632	5407	-2.53011	-1.37486	-3.77832	0.00041333	0.00522543	-0.0249236
ENSG00000157184	CPT2	protein_coding	carnitine palmitoyltransferase 2 [Source:HGNC Symbol;Acc:HGNC:2330]	1	1	53196792	53214197	3401	-0.0507045	6.21344	-0.175089	0.861701	0.91704	-6.9633
ENSG00000162384	CZIB	protein_coding	CXXC motif containing zinc binding protein [Source:HGNC Symbol;Acc:HGNC:26059]	1	-1	53214099	53220634	4487	0.00102713	4.07653	0.00985964	0.992172	0.995215	-6.77556
ENSG00000162385	MAGOH	protein_coding	mago homolog, exon junction complex subunit [Source:HGNC Symbol;Acc:HGNC:6815]	1	-1	53226900	53238518	1463	0.559843	4.41529	2.86056	0.00610918	0.0313815	-3.00728
ENSG00000157193	LRP8	protein_coding	LDL receptor related protein 8 [Source:HGNC Symbol;Acc:HGNC:6700]	1	-1	53242364	53328070	10258	2.34166	3.34964	3.32049	0.0016626	0.0132362	-1.48046
ENSG00000174332	GLIS1	protein_coding	GLIS family zinc finger 1 [Source:HGNC Symbol;Acc:HGNC:29525]	1	-1	53506237	53738106	3113	-0.578516	-1.14096	-0.927458	0.358044	0.519218	-5.36857
ENSG00000058804	NDC1	protein_coding	NDC1 transmembrane nucleoporin [Source:HGNC Symbol;Acc:HGNC:25525]	1	-1	53765478	53838463	5135	0.630393	5.37591	2.28645	0.0264001	0.0860891	-4.43804
ENSG00000058799	YIPF1	protein_coding	Yip1 domain family member 1 [Source:HGNC Symbol;Acc:HGNC:25231]	1	-1	53851719	53889798	2075	0.33173	4.32943	2.12927	0.0380661	0.110363	-4.60987
ENSG00000081870	HSPB11	protein_coding	heat shock protein family B (small) member 11 [Source:HGNC Symbol;Acc:HGNC:25019]	1	-1	53916574	53945929	3236	0.0862126	3.62339	0.492792	0.624269	0.753318	-6.56391
ENSG00000116212	LRRC42	protein_coding	leucine rich repeat containing 42 [Source:HGNC Symbol;Acc:HGNC:28792]	1	1	53946085	53968168	2411	0.808694	3.96993	4.6585	2.3046e-05	0.000696238	2.34001
ENSG00000116209	TMEM59	protein_coding	transmembrane protein 59 [Source:HGNC Symbol;Acc:HGNC:1239]	1	-1	54026681	54053504	9149	0.725522	7.65303	1.89167	0.0642019	0.158301	-5.20947
ENSG00000116205	TCEANC2	protein_coding	transcription elongation factor A N-terminal and central domain containing 2 [Source:HGNC Symbol;Acc:HGNC:26494]	1	1	54053584	54112519	12165	-0.278295	2.32388	-1.42771	0.159451	0.29766	-5.41078
ENSG00000215883	CYB5RL	protein_coding	cytochrome b5 reductase like [Source:HGNC Symbol;Acc:HGNC:32220]	1	-1	54169651	54200036	6241	-0.525036	1.9118	-1.96949	0.0543232	0.141207	-4.49407
ENSG00000116221	MRPL37	protein_coding	mitochondrial ribosomal protein L37 [Source:HGNC Symbol;Acc:HGNC:14034]	1	1	54184041	54225464	2549	0.276054	5.79375	1.5932	0.117275	0.239789	-5.71824
ENSG00000157216	SSBP3	protein_coding	single stranded DNA binding protein 3 [Source:HGNC Symbol;Acc:HGNC:15674]	1	-1	54225432	54413479	5227	0.0635069	6.10125	0.59645	0.553505	0.697262	-6.79545
ENSG00000162390	ACOT11	protein_coding	acyl-CoA thioesterase 11 [Source:HGNC Symbol;Acc:HGNC:18156]	1	1	54542257	54639192	9768	-1.15517	7.12862	-3.8865	0.000293858	0.00413086	-0.284521
ENSG00000162391	FAM151A	protein_coding	family with sequence similarity 151 member A [Source:HGNC Symbol;Acc:HGNC:25032]	1	-1	54609181	54623556	2005	-1.26493	-0.257412	-1.6094	0.113683	0.234984	-4.70577
ENSG00000184313	MROH7	protein_coding	maestro heat like repeat family member 7 [Source:HGNC Symbol;Acc:HGNC:24802]	1	1	54641754	54710266	9088	-2.13867	1.38724	-4.98654	7.44932e-06	0.000320679	3.61797
ENSG00000271723	MROH7-TTC4	protein_coding	MROH7-TTC4 readthrough (NMD candidate) [Source:HGNC Symbol;Acc:HGNC:49180]	1	1	54641786	54742308	7090	-2.25093	-0.213909	-4.11864	0.000139347	0.00246223	0.952284
ENSG00000243725	TTC4	protein_coding	tetratricopeptide repeat domain 4 [Source:HGNC Symbol;Acc:HGNC:12394]	1	1	54715861	54742657	3527	-0.674184	0.60896	-2.07415	0.0431166	0.120264	-4.0859
ENSG00000162396	PARS2	protein_coding	prolyl-tRNA synthetase 2, mitochondrial [Source:HGNC Symbol;Acc:HGNC:30563]	1	-1	54756898	54764523	2347	-0.455758	2.56354	-2.52757	0.0146168	0.0565763	-3.51318
ENSG00000006555	TTC22	protein_coding	tetratricopeptide repeat domain 22 [Source:HGNC Symbol;Acc:HGNC:26067]	1	-1	54779712	54801323	6055	-0.703325	4.86337	-2.86012	0.00611654	0.0313904	-3.0712
ENSG00000162398	LEXM	protein_coding	lymphocyte expansion molecule [Source:HGNC Symbol;Acc:HGNC:26854]	1	1	54806063	54842252	1777	-1.97214	1.21527	-4.17484	0.000116007	0.00216038	1.09486
ENSG00000116133	DHCR24	protein_coding	24-dehydrocholesterol reductase [Source:HGNC Symbol;Acc:HGNC:2859]	1	-1	54849627	54887195	4250	1.11848	7.16445	3.4152	0.00125583	0.0110182	-1.66199
ENSG00000143001	TMEM61	protein_coding	transmembrane protein 61 [Source:HGNC Symbol;Acc:HGNC:27296]	1	1	54980628	54992288	1097	0.432113	1.04566	1.03805	0.304128	0.465457	-5.65785
ENSG00000169174	PCSK9	protein_coding	proprotein convertase subtilisin/kexin type 9 [Source:HGNC Symbol;Acc:HGNC:20001]	1	1	55039548	55064852	4981	3.10883	4.02181	4.77036	1.5722e-05	0.000533285	2.81811
ENSG00000162402	USP24	protein_coding	ubiquitin specific peptidase 24 [Source:HGNC Symbol;Acc:HGNC:12623]	1	-1	55066359	55215364	11708	-0.171605	8.37139	-1.4286	0.159197	0.297412	-5.91644
ENSG00000162407	PLPP3	protein_coding	phospholipid phosphatase 3 [Source:HGNC Symbol;Acc:HGNC:9229]	1	-1	56494761	56645301	5286	-0.322164	3.87751	-1.85843	0.0688669	0.165717	-4.97684
ENSG00000162409	PRKAA2	protein_coding	protein kinase AMP-activated catalytic subunit alpha 2 [Source:HGNC Symbol;Acc:HGNC:9377]	1	1	56645314	56715335	9354	-0.0226465	2.40387	-0.0470236	0.962678	0.978453	-6.54615
ENSG00000187889	FYB2	protein_coding	FYN binding protein 2 [Source:HGNC Symbol;Acc:HGNC:27295]	1	-1	56718789	56819696	4633	-0.633346	1.86368	-1.4571	0.151201	0.287099	-5.36758
ENSG00000173406	DAB1	protein_coding	DAB1, reelin adaptor protein [Source:HGNC Symbol;Acc:HGNC:2661]	1	-1	56994778	58546734	7548	-0.474921	-1.48746	-0.700686	0.486674	0.641191	-5.53058
ENSG00000162600	OMA1	protein_coding	OMA1 zinc metallopeptidase [Source:HGNC Symbol;Acc:HGNC:29661]	1	-1	58415384	58546802	3718	0.0758924	5.20091	0.542815	0.589614	0.726252	-6.77441
ENSG00000184292	TACSTD2	protein_coding	tumor associated calcium signal transducer 2 [Source:HGNC Symbol;Acc:HGNC:11530]	1	-1	58575423	58577773	2351	0.810357	-1.87919	1.26581	0.211316	0.361959	-5.02543
ENSG00000162601	MYSM1	protein_coding	Myb like, SWIRM and MPN domains 1 [Source:HGNC Symbol;Acc:HGNC:29401]	1	-1	58654740	58700080	8938	-0.606263	7.30876	-3.49122	0.00099971	0.00951258	-1.44563
ENSG00000177606	JUN	protein_coding	Jun proto-oncogene, AP-1 transcription factor subunit [Source:HGNC Symbol;Acc:HGNC:6204]	1	-1	58780788	58784327	3540	0.517633	5.50786	1.29053	0.202671	0.351203	-6.08657
ENSG00000172456	FGGY	protein_coding	FGGY carbohydrate kinase domain containing [Source:HGNC Symbol;Acc:HGNC:25610]	1	1	59296638	59810647	6229	-0.65032	5.28804	-3.36732	0.00144793	0.0120621	-1.77904
ENSG00000134709	HOOK1	protein_coding	hook microtubule tethering protein 1 [Source:HGNC Symbol;Acc:HGNC:19884]	1	1	59814786	59876370	6758	0.399932	7.35072	1.89579	0.0636431	0.157444	-5.19877
ENSG00000134716	CYP2J2	protein_coding	cytochrome P450 family 2 subfamily J member 2 [Source:HGNC Symbol;Acc:HGNC:2634]	1	-1	59893308	59926773	2990	-0.119772	5.50752	-0.495484	0.62238	0.752043	-6.83823
ENSG00000162599	NFIA	protein_coding	nuclear factor I A [Source:HGNC Symbol;Acc:HGNC:7784]	1	1	60865259	61462788	10872	-0.149256	6.81475	-1.01505	0.31486	0.475986	-6.45853
ENSG00000162604	TM2D1	protein_coding	TM2 domain containing 1 [Source:HGNC Symbol;Acc:HGNC:24142]	1	-1	61681046	61725423	5516	-0.0955172	4.94624	-0.917027	0.363432	0.524442	-6.48417
ENSG00000132849	PATJ	protein_coding	PATJ, crumbs cell polarity complex component [Source:HGNC Symbol;Acc:HGNC:28881]	1	1	61742406	62178675	11436	-0.465307	9.03726	-2.21876	0.0309664	0.0961711	-4.51466
ENSG00000240563	L1TD1	protein_coding	LINE1 type transposase domain containing 1 [Source:HGNC Symbol;Acc:HGNC:25595]	1	1	62194849	62212328	3849	-0.116746	5.8497	-0.21932	0.827273	0.89526	-6.9484
ENSG00000132854	KANK4	protein_coding	KN motif and ankyrin repeat domains 4 [Source:HGNC Symbol;Acc:HGNC:27263]	1	-1	62236165	62319434	5980	-1.64498	2.19564	-4.08021	0.000157869	0.00268944	0.645804
ENSG00000162607	USP1	protein_coding	ubiquitin specific peptidase 1 [Source:HGNC Symbol;Acc:HGNC:12607]	1	1	62436297	62451804	4263	0.527374	6.22671	2.59211	0.0124037	0.0506686	-3.78495
ENSG00000116641	DOCK7	protein_coding	dedicator of cytokinesis 7 [Source:HGNC Symbol;Acc:HGNC:19190]	1	-1	62454298	62688368	10943	-0.16896	7.64718	-1.26307	0.212292	0.363205	-6.15685
ENSG00000125703	ATG4C	protein_coding	autophagy related 4C cysteine peptidase [Source:HGNC Symbol;Acc:HGNC:16040]	1	1	62784132	62865516	3110	-0.134609	4.07297	-0.727998	0.469934	0.625865	-6.49704
ENSG00000088035	ALG6	protein_coding	ALG6, alpha-1,3-glucosyltransferase [Source:HGNC Symbol;Acc:HGNC:23157]	1	1	63367575	63438562	4950	0.107613	5.09087	0.669267	0.506334	0.657125	-6.69824
ENSG00000142856	ITGB3BP	protein_coding	integrin subunit beta 3 binding protein [Source:HGNC Symbol;Acc:HGNC:6157]	1	-1	63440770	63593721	5459	0.000652548	3.71194	0.00366211	0.997092	0.99825	-6.74281
ENSG00000203965	EFCAB7	protein_coding	EF-hand calcium binding domain 7 [Source:HGNC Symbol;Acc:HGNC:29379]	1	1	63523372	63572693	5704	-0.302722	3.35213	-1.63745	0.107674	0.226169	-5.35623
ENSG00000079739	PGM1	protein_coding	phosphoglucomutase 1 [Source:HGNC Symbol;Acc:HGNC:8905]	1	1	63593411	63660245	4090	-0.252448	7.4009	-1.10414	0.274697	0.434145	-6.35085
ENSG00000185483	ROR1	protein_coding	receptor tyrosine kinase like orphan receptor 1 [Source:HGNC Symbol;Acc:HGNC:10256]	1	1	63774017	64181498	6715	2.07026	2.55405	4.01835	0.000192786	0.00310008	0.601275
ENSG00000158966	CACHD1	protein_coding	cache domain containing 1 [Source:HGNC Symbol;Acc:HGNC:29314]	1	1	64470129	64693058	6345	0.359857	2.35401	0.7985	0.428272	0.587631	-5.87533
ENSG00000162437	RAVER2	protein_coding	ribonucleoprotein, PTB binding 2 [Source:HGNC Symbol;Acc:HGNC:25577]	1	1	64745095	64833232	6070	-0.694402	7.2282	-2.7664	0.00786779	0.0371647	-3.3615
ENSG00000162434	JAK1	protein_coding	Janus kinase 1 [Source:HGNC Symbol;Acc:HGNC:6190]	1	-1	64833229	64966549	6317	0.768392	7.95505	4.09045	0.000152711	0.00262808	0.350582
ENSG00000162433	AK4	protein_coding	adenylate kinase 4 [Source:HGNC Symbol;Acc:HGNC:363]	1	1	65147549	65232145	7578	0.366268	2.68322	1.25931	0.213633	0.364628	-5.74015
ENSG00000116675	DNAJC6	protein_coding	DnaJ heat shock protein family (Hsp40) member C6 [Source:HGNC Symbol;Acc:HGNC:15469]	1	1	65248219	65415871	6954	1.23845	1.47269	4.17446	0.000116151	0.00216038	1.0882
ENSG00000213625	LEPROT	protein_coding	leptin receptor overlapping transcript [Source:HGNC Symbol;Acc:HGNC:29477]	1	1	65420587	65436007	5237	0.131047	3.6751	0.554372	0.58174	0.720584	-6.54769
ENSG00000116678	LEPR	protein_coding	leptin receptor [Source:HGNC Symbol;Acc:HGNC:6554]	1	1	65420652	65641559	11370	0.0543065	2.7912	0.149402	0.881824	0.930428	-6.39643
ENSG00000184588	PDE4B	protein_coding	phosphodiesterase 4B [Source:HGNC Symbol;Acc:HGNC:8781]	1	1	65792514	66374579	8644	3.37129	2.66103	4.07487	0.000160624	0.00272429	0.817291
ENSG00000118473	SGIP1	protein_coding	SH3 domain GRB2 like endophilin interacting protein 1 [Source:HGNC Symbol;Acc:HGNC:25412]	1	1	66533383	66751139	10477	2.36531	1.19817	3.4119	0.00126826	0.0110952	-0.98187
ENSG00000172410	INSL5	protein_coding	insulin like 5 [Source:HGNC Symbol;Acc:HGNC:6088]	1	-1	66797741	66801256	715	3.93931	-0.752679	2.97628	0.00444779	0.0255162	-2.04356
ENSG00000152763	WDR78	protein_coding	WD repeat domain 78 [Source:HGNC Symbol;Acc:HGNC:26252]	1	-1	66812885	66924856	6704	-1.24177	5.15008	-3.74701	0.00045586	0.00555513	-0.67468
ENSG00000198160	MIER1	protein_coding	MIER1 transcriptional regulator [Source:HGNC Symbol;Acc:HGNC:29657]	1	1	66924895	66988619	8273	-0.251121	7.72716	-1.49671	0.140614	0.272192	-5.84738
ENSG00000116704	SLC35D1	protein_coding	solute carrier family 35 member D1 [Source:HGNC Symbol;Acc:HGNC:20800]	1	-1	66999350	67054148	6162	-0.0551781	6.9687	-0.241891	0.809832	0.883311	-6.9454
ENSG00000162594	IL23R	protein_coding	interleukin 23 receptor [Source:HGNC Symbol;Acc:HGNC:19100]	1	1	67138907	67259979	3012	0.142847	3.23991	0.534379	0.595394	0.730471	-6.40719
ENSG00000081985	IL12RB2	protein_coding	interleukin 12 receptor subunit beta 2 [Source:HGNC Symbol;Acc:HGNC:5972]	1	1	67307364	67397090	4145	-0.208368	-0.885174	-0.392591	0.696253	0.80391	-5.73109
ENSG00000142864	SERBP1	protein_coding	SERPINE1 mRNA binding protein 1 [Source:HGNC Symbol;Acc:HGNC:17860]	1	-1	67407810	67430415	7676	0.269705	7.45098	1.45718	0.151178	0.287099	-5.90558
ENSG00000116717	GADD45A	protein_coding	growth arrest and DNA damage inducible alpha [Source:HGNC Symbol;Acc:HGNC:4095]	1	1	67685201	67688334	2069	-0.123106	3.50639	-0.560768	0.577404	0.717225	-6.46134
ENSG00000172380	GNG12	protein_coding	G protein subunit gamma 12 [Source:HGNC Symbol;Acc:HGNC:19663]	1	-1	67701475	67833467	4724	0.43057	4.51637	1.16701	0.248618	0.404582	-6.16685
ENSG00000162595	DIRAS3	protein_coding	DIRAS family GTPase 3 [Source:HGNC Symbol;Acc:HGNC:687]	1	-1	68045896	68051631	1973	-0.840942	-0.727438	-1.50703	0.137954	0.268385	-4.83558
ENSG00000116729	WLS	protein_coding	Wnt ligand secretion mediator [Source:HGNC Symbol;Acc:HGNC:30238]	1	-1	68098473	68233120	4469	0.290661	6.35275	1.1168	0.269299	0.428062	-6.35112
ENSG00000116745	RPE65	protein_coding	RPE65, retinoid isomerohydrolase [Source:HGNC Symbol;Acc:HGNC:10294]	1	-1	68428822	68449954	2610	-0.222486	-2.39	-0.406593	0.686003	0.7962	-5.62598
ENSG00000024526	DEPDC1	protein_coding	DEP domain containing 1 [Source:HGNC Symbol;Acc:HGNC:22949]	1	-1	68474152	68497221	5904	0.0678223	4.59095	0.250885	0.802908	0.879478	-6.88277
ENSG00000033122	LRRC7	protein_coding	leucine rich repeat containing 7 [Source:HGNC Symbol;Acc:HGNC:18531]	1	1	69568261	70151945	14652	-4.32158	0.308264	-6.29505	6.97641e-08	1.39492e-05	7.66652
ENSG00000066557	LRRC40	protein_coding	leucine rich repeat containing 40 [Source:HGNC Symbol;Acc:HGNC:26004]	1	-1	70144805	70205579	2884	0.0912933	4.94709	0.571069	0.570453	0.711475	-6.7377
ENSG00000116754	SRSF11	protein_coding	serine and arginine rich splicing factor 11 [Source:HGNC Symbol;Acc:HGNC:10782]	1	1	70205682	70253052	8473	-0.475954	8.16922	-2.57702	0.0128921	0.0520201	-3.78389
ENSG00000118454	ANKRD13C	protein_coding	ankyrin repeat domain 13C [Source:HGNC Symbol;Acc:HGNC:25374]	1	-1	70258999	70354734	4595	-0.055528	5.80552	-0.69088	0.492764	0.646413	-6.72643
ENSG00000197568	HHLA3	protein_coding	HERV-H LTR-associating 3 [Source:HGNC Symbol;Acc:HGNC:4906]	1	1	70354805	70385339	1222	0.230934	0.542727	0.613813	0.542059	0.68724	-5.8702
ENSG00000116761	CTH	protein_coding	cystathionine gamma-lyase [Source:HGNC Symbol;Acc:HGNC:2501]	1	1	70411218	70439851	2414	0.109433	4.13195	0.441737	0.660541	0.780268	-6.70459
ENSG00000050628	PTGER3	protein_coding	prostaglandin E receptor 3 [Source:HGNC Symbol;Acc:HGNC:9595]	1	-1	70852353	71047808	9653	-0.393293	-1.8426	-0.449289	0.655121	0.776841	-5.60061
ENSG00000132485	ZRANB2	protein_coding	zinc finger RANBP2-type containing 2 [Source:HGNC Symbol;Acc:HGNC:13058]	1	-1	71063291	71081289	4993	-1.06538	8.01453	-5.39056	1.80178e-06	0.000118527	4.6551
ENSG00000172260	NEGR1	protein_coding	neuronal growth regulator 1 [Source:HGNC Symbol;Acc:HGNC:17302]	1	-1	71395943	72282539	13417	0.959341	1.20543	1.60604	0.114421	0.235729	-4.72839
ENSG00000162620	LRRIQ3	protein_coding	leucine rich repeats and IQ motif containing 3 [Source:HGNC Symbol;Acc:HGNC:28318]	1	-1	74026015	74198187	8759	-0.0903108	-1.40294	-0.158472	0.874709	0.925696	-5.80487
ENSG00000254685	FPGT	protein_coding	fucose-1-phosphate guanylyltransferase [Source:HGNC Symbol;Acc:HGNC:3825]	1	1	74198212	74234086	4180	0.100927	4.0558	0.422758	0.674244	0.788867	-6.71289
ENSG00000178965	ERICH3	protein_coding	glutamate rich 3 [Source:HGNC Symbol;Acc:HGNC:25346]	1	-1	74568117	74673792	8779	0.320687	-1.51924	0.468589	0.641354	0.766377	-5.7044
ENSG00000116791	CRYZ	protein_coding	crystallin zeta [Source:HGNC Symbol;Acc:HGNC:2419]	1	-1	74705482	74733408	4085	0.96711	3.54169	3.52389	0.000905669	0.00894834	-1.09393
ENSG00000162623	TYW3	protein_coding	tRNA-yW synthesizing protein 3 homolog [Source:HGNC Symbol;Acc:HGNC:24757]	1	1	74733152	74766678	4616	0.354838	3.80903	1.70484	0.094292	0.206881	-5.32125
ENSG00000137968	SLC44A5	protein_coding	solute carrier family 44 member 5 [Source:HGNC Symbol;Acc:HGNC:28524]	1	-1	75202131	75611116	6299	1.57507	2.94882	1.18628	0.240994	0.396036	-5.79781
ENSG00000117054	ACADM	protein_coding	acyl-CoA dehydrogenase medium chain [Source:HGNC Symbol;Acc:HGNC:89]	1	1	75724347	75787575	4783	-0.389021	6.76022	-1.4747	0.146421	0.280298	-5.90183
ENSG00000137955	RABGGTB	protein_coding	Rab geranylgeranyltransferase subunit beta [Source:HGNC Symbol;Acc:HGNC:9796]	1	1	75786197	75795086	5913	-0.079104	6.17618	-0.778261	0.44	0.598604	-6.67414
ENSG00000057468	MSH4	protein_coding	mutS homolog 4 [Source:HGNC Symbol;Acc:HGNC:7327]	1	1	75796882	75913242	3266	-0.94519	1.21271	-3.03249	0.00380275	0.0229312	-2.05975
ENSG00000184005	ST6GALNAC3	protein_coding	ST6 N-acetylgalactosaminide alpha-2,6-sialyltransferase 3 [Source:HGNC Symbol;Acc:HGNC:19343]	1	1	76074746	76634603	7237	-1.83666	1.69441	-5.4587	1.41462e-06	0.00010188	5.17157
ENSG00000117069	ST6GALNAC5	protein_coding	ST6 N-acetylgalactosaminide alpha-2,6-sialyltransferase 5 [Source:HGNC Symbol;Acc:HGNC:19342]	1	1	76867480	77067546	4263	0.267281	-1.79168	0.369931	0.712961	0.815842	-5.62516
ENSG00000142892	PIGK	protein_coding	phosphatidylinositol glycan anchor biosynthesis class K [Source:HGNC Symbol;Acc:HGNC:8965]	1	-1	77088989	77219430	5513	0.70659	4.41518	2.67504	0.0100097	0.0439872	-3.44436
ENSG00000154027	AK5	protein_coding	adenylate kinase 5 [Source:HGNC Symbol;Acc:HGNC:365]	1	1	77282019	77559966	6919	-0.656032	-1.33908	-0.877138	0.384513	0.544772	-5.41169
ENSG00000036549	AC118549.1	protein_coding	zinc finger ZZ-type containing 3 [Source:NCBI gene;Acc:26009]	1	-1	77562416	77683419	9008	-0.274512	6.35663	-2.20962	0.0316334	0.0976838	-4.62464
ENSG00000077254	USP33	protein_coding	ubiquitin specific peptidase 33 [Source:HGNC Symbol;Acc:HGNC:20059]	1	-1	77695987	77759852	6918	-0.0266046	7.15453	-0.230446	0.818664	0.888919	-6.94428
ENSG00000180488	MIGA1	protein_coding	mitoguardin 1 [Source:HGNC Symbol;Acc:HGNC:24741]	1	1	77779624	77879539	9594	-0.030183	5.19057	-0.229016	0.81977	0.889611	-6.89379
ENSG00000162614	NEXN	protein_coding	nexilin F-actin binding protein [Source:HGNC Symbol;Acc:HGNC:29557]	1	1	77888513	77943895	4436	1.12035	2.84274	1.90988	0.0617632	0.154393	-4.51075
ENSG00000162613	FUBP1	protein_coding	far upstream element binding protein 1 [Source:HGNC Symbol;Acc:HGNC:4004]	1	-1	77944055	77979110	5666	-0.274449	7.73118	-2.57501	0.0129582	0.0521736	-3.80309
ENSG00000162616	DNAJB4	protein_coding	DnaJ heat shock protein family (Hsp40) member B4 [Source:HGNC Symbol;Acc:HGNC:14886]	1	1	77979175	78017964	3783	-0.182524	4.14561	-0.779006	0.439565	0.598265	-6.43591
ENSG00000137960	GIPC2	protein_coding	GIPC PDZ domain containing family member 2 [Source:HGNC Symbol;Acc:HGNC:18177]	1	1	77979542	78138444	3973	-0.0894955	5.88553	-0.376724	0.707937	0.812783	-6.90378
ENSG00000122420	PTGFR	protein_coding	prostaglandin F receptor [Source:HGNC Symbol;Acc:HGNC:9600]	1	1	78303884	78540701	4714	-0.476678	-1.54175	-0.654954	0.515432	0.66552	-5.49211
ENSG00000137959	IFI44L	protein_coding	interferon induced protein 44 like [Source:HGNC Symbol;Acc:HGNC:17817]	1	1	78619922	78646145	10240	3.59	0.498045	3.34957	0.00152602	0.0125047	-1.13786
ENSG00000137965	IFI44	protein_coding	interferon induced protein 44 [Source:HGNC Symbol;Acc:HGNC:16938]	1	1	78649796	78664078	2038	3.08094	2.64461	4.10517	0.000145585	0.00254582	0.887716
ENSG00000162618	ADGRL4	protein_coding	adhesion G protein-coupled receptor L4 [Source:HGNC Symbol;Acc:HGNC:20822]	1	-1	78889764	79006730	3527	0.112919	0.0446581	0.120729	0.904379	0.944402	-5.74515
ENSG00000117114	ADGRL2	protein_coding	adhesion G protein-coupled receptor L2 [Source:HGNC Symbol;Acc:HGNC:18582]	1	1	81306160	81992436	7754	3.16511	2.92859	2.63473	0.0111148	0.0468212	-2.96169
ENSG00000137941	TTLL7	protein_coding	tubulin tyrosine ligase like 7 [Source:HGNC Symbol;Acc:HGNC:26242]	1	-1	83865024	83999150	10543	1.28457	2.73511	3.02627	0.00386957	0.0231501	-2.14912
ENSG00000142875	PRKACB	protein_coding	protein kinase cAMP-activated catalytic subunit beta [Source:HGNC Symbol;Acc:HGNC:9381]	1	1	84078062	84238498	6730	0.218296	7.15145	0.945701	0.348747	0.50972	-6.52187
ENSG00000203943	SAMD13	protein_coding	sterile alpha motif domain containing 13 [Source:HGNC Symbol;Acc:HGNC:24582]	1	1	84298366	84389957	3455	-0.357276	2.91022	-1.15274	0.254376	0.410699	-5.9796
ENSG00000137976	DNASE2B	protein_coding	deoxyribonuclease 2 beta [Source:HGNC Symbol;Acc:HGNC:28875]	1	1	84398532	84415018	1476	-0.805747	-0.164474	-1.80738	0.0765851	0.178194	-4.47333
ENSG00000117133	RPF1	protein_coding	ribosome production factor 1 homolog [Source:HGNC Symbol;Acc:HGNC:30350]	1	1	84479259	84498352	1728	0.387967	5.0077	2.42471	0.0188907	0.0677197	-4.10194
ENSG00000174021	GNG5	protein_coding	G protein subunit gamma 5 [Source:HGNC Symbol;Acc:HGNC:4408]	1	-1	84498325	84506581	1112	0.673374	5.65138	2.32004	0.0243647	0.081141	-4.36498
ENSG00000122432	SPATA1	protein_coding	spermatogenesis associated 1 [Source:HGNC Symbol;Acc:HGNC:14682]	1	1	84506300	84566194	3687	-0.387325	0.448218	-0.876455	0.38488	0.544953	-5.67015
ENSG00000117151	CTBS	protein_coding	chitobiase [Source:HGNC Symbol;Acc:HGNC:2496]	1	-1	84549611	84574480	6939	0.130607	4.54615	0.713495	0.478782	0.633319	-6.57782
ENSG00000117155	SSX2IP	protein_coding	SSX family member 2 interacting protein [Source:HGNC Symbol;Acc:HGNC:16509]	1	-1	84643707	84690803	8639	0.785667	4.85804	4.52044	3.67929e-05	0.0009543	1.76591
ENSG00000171517	LPAR3	protein_coding	lysophosphatidic acid receptor 3 [Source:HGNC Symbol;Acc:HGNC:14298]	1	-1	84811602	84893206	3543	1.31296	0.52987	2.2247	0.0305395	0.0952737	-3.78484
ENSG00000153898	MCOLN2	protein_coding	mucolipin 2 [Source:HGNC Symbol;Acc:HGNC:13357]	1	-1	84925583	84997113	3442	-1.49201	4.54414	-1.90665	0.0621895	0.155152	-5.0291
ENSG00000162643	WDR63	protein_coding	WD repeat domain 63 [Source:HGNC Symbol;Acc:HGNC:30711]	1	1	84999147	85133138	3923	0.556235	-0.651093	0.820086	0.415972	0.575327	-5.546
ENSG00000055732	MCOLN3	protein_coding	mucolipin 3 [Source:HGNC Symbol;Acc:HGNC:13358]	1	-1	85018082	85048500	6623	-1.14508	1.17553	-2.58043	0.0127802	0.0517334	-3.10437
ENSG00000097096	SYDE2	protein_coding	synapse defective Rho GTPase homolog 2 [Source:HGNC Symbol;Acc:HGNC:25841]	1	-1	85156889	85201016	6451	-0.351829	4.86148	-2.03484	0.0470649	0.12776	-4.90146
ENSG00000162642	C1orf52	protein_coding	chromosome 1 open reading frame 52 [Source:HGNC Symbol;Acc:HGNC:24871]	1	-1	85249953	85259672	3420	-0.63845	4.64384	-3.88754	0.000292889	0.00412487	-0.204585
ENSG00000142867	BCL10	protein_coding	BCL10, immune signaling adaptor [Source:HGNC Symbol;Acc:HGNC:989]	1	-1	85265776	85276904	2819	0.689846	6.11038	3.58062	0.000762062	0.00799192	-1.18719
ENSG00000153904	DDAH1	protein_coding	dimethylarginine dimethylaminohydrolase 1 [Source:HGNC Symbol;Acc:HGNC:2715]	1	-1	85318481	85578363	5889	0.498638	5.67525	1.69325	0.0964898	0.209885	-5.5542
ENSG00000142871	CCN1	protein_coding	cellular communication network factor 1 [Source:HGNC Symbol;Acc:HGNC:2654]	1	1	85580761	85583950	2455	2.33537	1.43049	1.69247	0.0966396	0.210121	-4.60972
ENSG00000117174	ZNHIT6	protein_coding	zinc finger HIT-type containing 6 [Source:HGNC Symbol;Acc:HGNC:26089]	1	-1	85649417	85708433	6197	-0.477488	4.74036	-2.37297	0.0214408	0.0741498	-4.19706
ENSG00000171502	COL24A1	protein_coding	collagen type XXIV alpha 1 chain [Source:HGNC Symbol;Acc:HGNC:20821]	1	-1	85729233	86156943	9568	0.39251	1.82907	0.517696	0.606902	0.740405	-5.86056
ENSG00000122417	ODF2L	protein_coding	outer dense fiber of sperm tails 2 like [Source:HGNC Symbol;Acc:HGNC:29225]	1	-1	86346824	86396342	10898	-0.201116	6.28302	-0.931177	0.356136	0.517236	-6.54487
ENSG00000137975	CLCA2	protein_coding	chloride channel accessory 2 [Source:HGNC Symbol;Acc:HGNC:2016]	1	1	86424171	86456553	4496	0.239903	1.12895	0.532912	0.596402	0.731465	-6.12781
ENSG00000016490	CLCA1	protein_coding	chloride channel accessory 1 [Source:HGNC Symbol;Acc:HGNC:2015]	1	1	86468368	86500289	3340	1.24205	10.1047	2.51131	0.015228	0.0582151	-3.81823
ENSG00000016602	CLCA4	protein_coding	chloride channel accessory 4 [Source:HGNC Symbol;Acc:HGNC:2018]	1	1	86547078	86580754	3447	0.535794	8.09786	0.411532	0.682402	0.794017	-6.87244
ENSG00000097033	SH3GLB1	protein_coding	SH3 domain containing GRB2 like, endophilin B1 [Source:HGNC Symbol;Acc:HGNC:10833]	1	1	86704570	86748184	6881	0.382418	7.02759	1.877	0.0662271	0.161696	-5.25093
ENSG00000183291	SELENOF	protein_coding	selenoprotein F [Source:HGNC Symbol;Acc:HGNC:17705]	1	-1	86862445	86914424	2103	0.690642	5.81178	2.89087	0.00562578	0.0297859	-3.03915
ENSG00000153936	HS2ST1	protein_coding	heparan sulfate 2-O-sulfotransferase 1 [Source:HGNC Symbol;Acc:HGNC:5193]	1	1	86914635	87109982	7429	0.142072	2.98034	0.714912	0.477914	0.632911	-6.31477
ENSG00000267561	AC093155.3	protein_coding	novel protein	1	1	86993009	87169204	2013	0.0359597	-1.60458	0.0653569	0.948145	0.970105	-5.75807
ENSG00000143013	LMO4	protein_coding	LIM domain only 4 [Source:HGNC Symbol;Acc:HGNC:6644]	1	1	87328880	87348923	5833	0.666422	3.75049	3.13069	0.00288102	0.0190183	-2.12967
ENSG00000065243	PKN2	protein_coding	protein kinase N2 [Source:HGNC Symbol;Acc:HGNC:9406]	1	1	88684222	88836255	6897	0.129294	7.81105	1.09808	0.277312	0.436778	-6.34655
ENSG00000137947	GTF2B	protein_coding	general transcription factor IIB [Source:HGNC Symbol;Acc:HGNC:4648]	1	-1	88852633	88891944	2225	0.551505	4.61418	2.44173	0.0181136	0.0656953	-3.98734
ENSG00000137944	KYAT3	protein_coding	kynurenine aminotransferase 3 [Source:HGNC Symbol;Acc:HGNC:33238]	1	-1	88935773	88992953	2306	0.417711	5.15184	2.86168	0.00609077	0.0313216	-3.08059
ENSG00000213516	RBMXL1	protein_coding	RBMX like 1 [Source:HGNC Symbol;Acc:HGNC:25073]	1	-1	88979456	88992960	5087	0.0609116	4.69138	0.432836	0.666953	0.783804	-6.76816
ENSG00000117226	GBP3	protein_coding	guanylate binding protein 3 [Source:HGNC Symbol;Acc:HGNC:4184]	1	-1	89006679	89022894	4297	0.505953	7.32001	0.935281	0.354038	0.515278	-6.52824
ENSG00000117228	GBP1	protein_coding	guanylate binding protein 1 [Source:HGNC Symbol;Acc:HGNC:4182]	1	-1	89052319	89065230	4992	2.26075	5.37944	4.49544	4.00246e-05	0.00101032	1.75481
ENSG00000162645	GBP2	protein_coding	guanylate binding protein 2 [Source:HGNC Symbol;Acc:HGNC:4183]	1	-1	89106132	89150456	6276	1.30907	6.28283	3.24089	0.00209809	0.0155676	-2.11343
ENSG00000213512	GBP7	protein_coding	guanylate binding protein 7 [Source:HGNC Symbol;Acc:HGNC:29606]	1	-1	89131742	89176009	2454	0.70749	-1.94494	0.876663	0.384768	0.544915	-5.36995
ENSG00000162654	GBP4	protein_coding	guanylate binding protein 4 [Source:HGNC Symbol;Acc:HGNC:20480]	1	-1	89181144	89198942	6127	3.35897	3.65183	3.27683	0.00188959	0.0144583	-1.50646
ENSG00000154451	GBP5	protein_coding	guanylate binding protein 5 [Source:HGNC Symbol;Acc:HGNC:19895]	1	-1	89258950	89272804	8143	0.871715	3.22732	1.16068	0.25116	0.407416	-5.67059
ENSG00000197147	LRRC8B	protein_coding	leucine rich repeat containing 8 VRAC subunit B [Source:HGNC Symbol;Acc:HGNC:30692]	1	1	89524836	89597864	7691	0.517035	5.23875	3.26266	0.00196935	0.0148521	-2.05167
ENSG00000171488	LRRC8C	protein_coding	leucine rich repeat containing 8 VRAC subunit C [Source:HGNC Symbol;Acc:HGNC:25075]	1	1	89633072	89769903	11724	0.0851085	2.60754	0.146709	0.883938	0.931571	-6.19554
ENSG00000171492	LRRC8D	protein_coding	leucine rich repeat containing 8 VRAC subunit D [Source:HGNC Symbol;Acc:HGNC:16992]	1	1	89821014	89936611	4852	0.0117694	5.97592	0.0711135	0.943585	0.967459	-6.96409
ENSG00000162664	ZNF326	protein_coding	zinc finger protein 326 [Source:HGNC Symbol;Acc:HGNC:14104]	1	1	89995110	90035533	10984	-0.517279	6.91812	-2.61486	0.0116998	0.0485264	-3.73405
ENSG00000122482	ZNF644	protein_coding	zinc finger protein 644 [Source:HGNC Symbol;Acc:HGNC:29222]	1	-1	90915298	91022272	7604	-0.0112361	7.9362	-0.0986556	0.921797	0.954719	-6.93857
ENSG00000162669	HFM1	protein_coding	HFM1, ATP dependent DNA helicase homolog [Source:HGNC Symbol;Acc:HGNC:20193]	1	-1	91260766	91404856	5827	-1.37008	-0.413009	-2.17933	0.0339361	0.10234	-3.74227
ENSG00000097046	CDC7	protein_coding	cell division cycle 7 [Source:HGNC Symbol;Acc:HGNC:1745]	1	1	91500851	91525764	3557	0.31631	3.72435	1.08809	0.281657	0.441244	-6.17974
ENSG00000069702	TGFBR3	protein_coding	transforming growth factor beta receptor 3 [Source:HGNC Symbol;Acc:HGNC:11774]	1	-1	91680343	91906335	8705	0.0283603	4.3959	0.0655812	0.947967	0.970105	-6.74611
ENSG00000230667	SETSIP	protein_coding	SET-like protein [Source:HGNC Symbol;Acc:HGNC:42937]	1	-1	92074533	92075441	909	0.825236	-0.821834	1.79827	0.0780363	0.180603	-4.43496
ENSG00000189195	BTBD8	protein_coding	BTB domain containing 8 [Source:HGNC Symbol;Acc:HGNC:21019]	1	1	92080305	92184725	1955	-0.820466	2.95037	-3.01855	0.00395394	0.0234795	-2.40743
ENSG00000174842	GLMN	protein_coding	glomulin, FKBP associated protein [Source:HGNC Symbol;Acc:HGNC:14373]	1	-1	92246402	92298987	2910	-0.00750764	4.75015	-0.0446197	0.964584	0.979081	-6.89311
ENSG00000122484	RPAP2	protein_coding	RNA polymerase II associated protein 2 [Source:HGNC Symbol;Acc:HGNC:25791]	1	1	92299059	92402056	17142	-0.240853	5.44166	-1.90082	0.0629661	0.156574	-5.18264
ENSG00000162676	GFI1	protein_coding	growth factor independent 1 transcriptional repressor [Source:HGNC Symbol;Acc:HGNC:4237]	1	-1	92473043	92486925	3301	-0.356319	3.97914	-1.59896	0.115987	0.237925	-5.46384
ENSG00000067208	EVI5	protein_coding	ecotropic viral integration site 5 [Source:HGNC Symbol;Acc:HGNC:3501]	1	-1	92508696	92792404	8276	-0.122195	6.57721	-0.844765	0.402176	0.561922	-6.62179
ENSG00000122406	RPL5	protein_coding	ribosomal protein L5 [Source:HGNC Symbol;Acc:HGNC:10360]	1	1	92831983	92841924	2890	0.272238	9.05381	0.681568	0.498586	0.651016	-6.64849
ENSG00000154511	DIPK1A	protein_coding	divergent protein kinase domain 1A [Source:HGNC Symbol;Acc:HGNC:32213]	1	-1	92832737	92961522	3091	0.587425	3.55359	1.96813	0.0544842	0.141456	-4.7318
ENSG00000143033	MTF2	protein_coding	metal response element binding transcription factor 2 [Source:HGNC Symbol;Acc:HGNC:29535]	1	1	93079235	93139079	5909	-0.398556	6.01049	-3.51101	0.000941677	0.0091729	-1.39856
ENSG00000117500	TMED5	protein_coding	transmembrane p24 trafficking protein 5 [Source:HGNC Symbol;Acc:HGNC:24251]	1	-1	93149742	93180516	9423	0.384614	5.36612	1.67646	0.0997491	0.214731	-5.53993
ENSG00000122483	CCDC18	protein_coding	coiled-coil domain containing 18 [Source:HGNC Symbol;Acc:HGNC:30370]	1	1	93179919	93278730	5633	-0.565463	5.90179	-2.41327	0.0194298	0.0691141	-4.19013
ENSG00000117505	DR1	protein_coding	down-regulator of transcription 1 [Source:HGNC Symbol;Acc:HGNC:3017]	1	1	93345907	93369493	10949	0.236196	5.14192	1.89452	0.063815	0.157731	-5.16232
ENSG00000137942	FNBP1L	protein_coding	formin binding protein 1 like [Source:HGNC Symbol;Acc:HGNC:20851]	1	1	93448131	93554661	5798	0.166141	7.26659	1.00561	0.319336	0.480173	-6.45618
ENSG00000137936	BCAR3	protein_coding	BCAR3, NSP family adaptor protein [Source:HGNC Symbol;Acc:HGNC:973]	1	-1	93561741	93847150	5042	-0.18481	5.97623	-1.00748	0.318446	0.479261	-6.46389
ENSG00000067334	DNTTIP2	protein_coding	deoxynucleotidyltransferase terminal interacting protein 2 [Source:HGNC Symbol;Acc:HGNC:24013]	1	-1	93866284	93879918	7519	0.215662	6.06493	1.63175	0.108875	0.227824	-5.66027
ENSG00000023909	GCLM	protein_coding	glutamate-cysteine ligase modifier subunit [Source:HGNC Symbol;Acc:HGNC:4312]	1	-1	93885199	93909456	5420	0.0532932	3.78167	0.182503	0.85591	0.91381	-6.72601
ENSG00000198691	ABCA4	protein_coding	ATP binding cassette subfamily A member 4 [Source:HGNC Symbol;Acc:HGNC:34]	1	-1	93992834	94121148	8201	0.154315	-1.91501	0.218327	0.828043	0.895665	-5.68514
ENSG00000137962	ARHGAP29	protein_coding	Rho GTPase activating protein 29 [Source:HGNC Symbol;Acc:HGNC:30207]	1	-1	94148988	94275068	15524	0.833089	2.3566	1.27856	0.206822	0.356497	-5.34311
ENSG00000117528	ABCD3	protein_coding	ATP binding cassette subfamily D member 3 [Source:HGNC Symbol;Acc:HGNC:67]	1	1	94418389	94518666	7519	0.0588082	8.07465	0.237072	0.813548	0.885705	-6.90836
ENSG00000117525	F3	protein_coding	coagulation factor III, tissue factor [Source:HGNC Symbol;Acc:HGNC:3541]	1	-1	94529173	94541759	2875	0.743997	4.62508	1.51076	0.137001	0.267112	-5.6132
ENSG00000143036	SLC44A3	protein_coding	solute carrier family 44 member 3 [Source:HGNC Symbol;Acc:HGNC:28689]	1	1	94820342	94895246	2869	-0.209236	6.7405	-0.867446	0.389749	0.549765	-6.59549
ENSG00000117519	CNN3	protein_coding	calponin 3 [Source:HGNC Symbol;Acc:HGNC:2157]	1	-1	94896949	94927223	2838	0.196034	6.03621	0.693159	0.491345	0.645178	-6.72962
ENSG00000172339	ALG14	protein_coding	ALG14, UDP-N-acetylglucosaminyltransferase subunit [Source:HGNC Symbol;Acc:HGNC:28287]	1	-1	94974405	95072951	9633	0.353933	4.01026	1.87881	0.0659743	0.161414	-5.06679
ENSG00000152078	TMEM56	protein_coding	transmembrane protein 56 [Source:HGNC Symbol;Acc:HGNC:26477]	1	1	95117355	95197607	7402	-0.112222	2.88304	-0.234345	0.815652	0.887217	-6.51832
ENSG00000271092	TMEM56-RWDD3	protein_coding	TMEM56-RWDD3 readthrough [Source:HGNC Symbol;Acc:HGNC:49388]	1	1	95117923	95247225	1961	-1.64449	-1.05445	-2.80153	0.00716318	0.0349556	-2.46546
ENSG00000122481	RWDD3	protein_coding	RWD domain containing 3 [Source:HGNC Symbol;Acc:HGNC:21393]	1	1	95234210	95247225	1982	-0.322918	2.34399	-1.59705	0.116415	0.238543	-5.19505
ENSG00000117569	PTBP2	protein_coding	polypyrimidine tract binding protein 2 [Source:HGNC Symbol;Acc:HGNC:17662]	1	1	96721665	96823738	12937	-0.425251	5.09596	-2.16926	0.0347341	0.10385	-4.65341
ENSG00000188641	DPYD	protein_coding	dihydropyrimidine dehydrogenase [Source:HGNC Symbol;Acc:HGNC:3012]	1	-1	97077743	97995000	6443	0.153517	6.37178	0.551942	0.583391	0.721641	-6.81843
ENSG00000162627	SNX7	protein_coding	sorting nexin 7 [Source:HGNC Symbol;Acc:HGNC:14971]	1	1	98661701	98760500	2067	0.396094	5.9898	1.92991	0.0591725	0.149495	-5.15527
ENSG00000117600	PLPPR4	protein_coding	phospholipid phosphatase related 4 [Source:HGNC Symbol;Acc:HGNC:23496]	1	1	99263953	99309590	5540	-0.33561	-1.5796	-0.491065	0.62548	0.753936	-5.61424
ENSG00000099260	PALMD	protein_coding	palmdelphin [Source:HGNC Symbol;Acc:HGNC:15846]	1	1	99646113	99694541	8244	2.36622	0.27893	3.47737	0.0010423	0.009765	-0.81301
ENSG00000156869	FRRS1	protein_coding	ferric chelate reductase 1 [Source:HGNC Symbol;Acc:HGNC:27622]	1	-1	99708632	99766631	3868	-0.299254	5.6223	-1.01675	0.314056	0.475244	-6.44022
ENSG00000162688	AGL	protein_coding	amylo-alpha-1, 6-glucosidase, 4-alpha-glucanotransferase [Source:HGNC Symbol;Acc:HGNC:321]	1	1	99850361	99924023	8434	0.00714304	7.4711	0.0396746	0.968507	0.981162	-6.95944
ENSG00000117620	SLC35A3	protein_coding	solute carrier family 35 member A3 [Source:HGNC Symbol;Acc:HGNC:11023]	1	1	99969351	100035634	6241	0.337276	7.27454	1.41963	0.161781	0.300357	-5.96527
ENSG00000156875	MFSD14A	protein_coding	major facilitator superfamily domain containing 14A [Source:HGNC Symbol;Acc:HGNC:23363]	1	1	100038095	100083377	2943	0.437628	5.90795	3.15381	0.00269691	0.0182063	-2.37234
ENSG00000156876	SASS6	protein_coding	SAS-6 centriolar assembly protein [Source:HGNC Symbol;Acc:HGNC:25403]	1	-1	100083563	100132955	3972	-0.100436	4.66893	-0.481771	0.632024	0.758808	-6.78587
ENSG00000122435	TRMT13	protein_coding	tRNA methyltransferase 13 homolog [Source:HGNC Symbol;Acc:HGNC:25502]	1	1	100133150	100150498	4133	-0.526422	5.496	-3.22928	0.00216999	0.0158382	-2.16398
ENSG00000122477	LRRC39	protein_coding	leucine rich repeat containing 39 [Source:HGNC Symbol;Acc:HGNC:28228]	1	-1	100148449	100178273	1991	-0.836513	0.340909	-1.64474	0.106156	0.224298	-4.73918
ENSG00000137992	DBT	protein_coding	dihydrolipoamide branched chain transacylase E2 [Source:HGNC Symbol;Acc:HGNC:2698]	1	-1	100186919	100249834	11303	0.0989641	5.08442	0.572352	0.56959	0.710632	-6.75568
ENSG00000137996	RTCA	protein_coding	RNA 3'-terminal phosphate cyclase [Source:HGNC Symbol;Acc:HGNC:17981]	1	1	100266207	100292769	3037	0.0986624	5.74568	0.765447	0.447522	0.605354	-6.6682
ENSG00000079335	CDC14A	protein_coding	cell division cycle 14A [Source:HGNC Symbol;Acc:HGNC:1718]	1	1	100345001	100520277	5420	-1.2576	5.46932	-4.52034	3.6806e-05	0.0009543	1.73706
ENSG00000162692	VCAM1	protein_coding	vascular cell adhesion molecule 1 [Source:HGNC Symbol;Acc:HGNC:12663]	1	1	100719742	100739045	6049	1.73467	1.54942	1.01336	0.315659	0.47652	-5.36495
ENSG00000162694	EXTL2	protein_coding	exostosin like glycosyltransferase 2 [Source:HGNC Symbol;Acc:HGNC:3516]	1	-1	100872372	100895179	4834	-0.324792	2.29959	-1.31783	0.193432	0.34005	-5.59189
ENSG00000162695	SLC30A7	protein_coding	solute carrier family 30 member 7 [Source:HGNC Symbol;Acc:HGNC:19306]	1	1	100896076	100981757	8376	0.732435	5.89289	5.53017	1.09687e-06	8.72675e-05	5.12872
ENSG00000117543	DPH5	protein_coding	diphthamide biosynthesis 5 [Source:HGNC Symbol;Acc:HGNC:24270]	1	-1	100989623	101026088	2970	-0.0245468	3.81808	-0.121996	0.90338	0.943841	-6.76904
ENSG00000170989	S1PR1	protein_coding	sphingosine-1-phosphate receptor 1 [Source:HGNC Symbol;Acc:HGNC:3165]	1	1	101236865	101243713	3071	0.647389	-0.262631	0.628813	0.53227	0.678215	-5.53986
ENSG00000060718	COL11A1	protein_coding	collagen type XI alpha 1 chain [Source:HGNC Symbol;Acc:HGNC:2186]	1	-1	102876467	103108872	8265	0.848543	-0.381981	0.926763	0.358401	0.519434	-5.38067
ENSG00000185946	RNPC3	protein_coding	RNA binding region (RNP1, RRM) containing 3 [Source:HGNC Symbol;Acc:HGNC:18666]	1	1	103525691	103555239	6867	-1.19947	6.79649	-4.9534	8.35839e-06	0.000347033	3.13485
ENSG00000240038	AMY2B	protein_coding	amylase, alpha 2B (pancreatic) [Source:HGNC Symbol;Acc:HGNC:478]	1	1	103553815	103579534	7491	-1.61528	4.90364	-5.42623	1.58759e-06	0.000109754	4.80748
ENSG00000198890	PRMT6	protein_coding	protein arginine methyltransferase 6 [Source:HGNC Symbol;Acc:HGNC:18241]	1	1	107056679	107067636	2616	-0.222688	2.94325	-0.95728	0.342928	0.504074	-6.12048
ENSG00000162631	NTNG1	protein_coding	netrin G1 [Source:HGNC Symbol;Acc:HGNC:23319]	1	1	107140007	107483458	9138	-0.857618	-1.81798	-1.18077	0.243156	0.398512	-5.08292
ENSG00000134215	VAV3	protein_coding	vav guanine nucleotide exchange factor 3 [Source:HGNC Symbol;Acc:HGNC:12659]	1	-1	107571161	107965180	7271	-0.278203	6.67739	-1.34673	0.184003	0.32822	-6.07948
ENSG00000085491	SLC25A24	protein_coding	solute carrier family 25 member 24 [Source:HGNC Symbol;Acc:HGNC:20662]	1	-1	108134043	108200849	6548	0.273281	7.05609	1.24095	0.220286	0.372781	-6.2056
ENSG00000196427	NBPF4	protein_coding	NBPF member 4 [Source:HGNC Symbol;Acc:HGNC:26550]	1	-1	108223341	108244081	2586	-0.287535	-1.05048	-0.435412	0.665095	0.782562	-5.80406
ENSG00000186086	NBPF6	protein_coding	NBPF member 6 [Source:HGNC Symbol;Acc:HGNC:31988]	1	1	108450282	108471002	2947	0.52154	-1.40225	0.735206	0.465571	0.622236	-5.57645
ENSG00000162636	FAM102B	protein_coding	family with sequence similarity 102 member B [Source:HGNC Symbol;Acc:HGNC:27637]	1	1	108560089	108644900	9355	0.485115	5.55105	3.16419	0.00261791	0.0178955	-2.3359
ENSG00000162639	HENMT1	protein_coding	HEN methyltransferase 1 [Source:HGNC Symbol;Acc:HGNC:26400]	1	-1	108648290	108661526	2426	0.513943	3.24307	1.81036	0.0761157	0.177319	-5.03581
ENSG00000134186	PRPF38B	protein_coding	pre-mRNA processing factor 38B [Source:HGNC Symbol;Acc:HGNC:25512]	1	1	108692310	108702928	5817	-0.395256	7.07021	-2.16489	0.0350846	0.10462	-4.70935
ENSG00000116266	STXBP3	protein_coding	syntaxin binding protein 3 [Source:HGNC Symbol;Acc:HGNC:11446]	1	1	108746674	108809523	5895	0.136375	6.76143	1.00693	0.31871	0.479563	-6.47099
ENSG00000121957	GPSM2	protein_coding	G protein signaling modulator 2 [Source:HGNC Symbol;Acc:HGNC:29501]	1	1	108875350	108934545	8099	0.0770008	6.24966	0.349382	0.728237	0.828189	-6.91642
ENSG00000121940	CLCC1	protein_coding	chloride channel CLIC like 1 [Source:HGNC Symbol;Acc:HGNC:29675]	1	-1	108929508	108963457	4964	-0.19364	5.74536	-1.63404	0.10839	0.227061	-5.64832
ENSG00000085433	WDR47	protein_coding	WD repeat domain 47 [Source:HGNC Symbol;Acc:HGNC:29141]	1	-1	108970214	109042113	4423	0.159686	4.24316	1.18442	0.241719	0.396928	-6.10015
ENSG00000197780	TAF13	protein_coding	TATA-box binding protein associated factor 13 [Source:HGNC Symbol;Acc:HGNC:11546]	1	-1	109062486	109076002	1400	0.563979	4.25208	2.8195	0.00682571	0.0338302	-3.0797
ENSG00000215717	TMEM167B	protein_coding	transmembrane protein 167B [Source:HGNC Symbol;Acc:HGNC:30187]	1	1	109089803	109096934	4574	0.315855	3.44277	1.73698	0.0884083	0.197334	-5.17356
ENSG00000116299	KIAA1324	protein_coding	KIAA1324 [Source:HGNC Symbol;Acc:HGNC:29618]	1	1	109113679	109206781	9300	1.22683	7.19501	3.5837	0.000754937	0.00793363	-1.17149
ENSG00000031698	SARS	protein_coding	seryl-tRNA synthetase [Source:HGNC Symbol;Acc:HGNC:10537]	1	1	109213918	109238182	3836	0.309767	6.61475	2.33831	0.0233176	0.0786971	-4.35301
ENSG00000143126	CELSR2	protein_coding	cadherin EGF LAG seven-pass G-type receptor 2 [Source:HGNC Symbol;Acc:HGNC:3231]	1	1	109249539	109275751	12349	0.471468	4.13445	2.41224	0.0194792	0.0692574	-4.02806
ENSG00000134222	PSRC1	protein_coding	proline and serine rich coiled-coil 1 [Source:HGNC Symbol;Acc:HGNC:24472]	1	-1	109279556	109283186	2855	0.0320135	2.22932	0.107658	0.914688	0.950849	-6.4656
ENSG00000134243	SORT1	protein_coding	sortilin 1 [Source:HGNC Symbol;Acc:HGNC:11186]	1	-1	109309568	109397918	8762	0.875814	7.07571	2.83566	0.00653501	0.0328284	-3.19448
ENSG00000143106	PSMA5	protein_coding	proteasome subunit alpha 5 [Source:HGNC Symbol;Acc:HGNC:9534]	1	-1	109399042	109426448	5724	0.964129	6.27582	4.08737	0.000154248	0.00263963	0.331048
ENSG00000143028	SYPL2	protein_coding	synaptophysin like 2 [Source:HGNC Symbol;Acc:HGNC:27638]	1	1	109466546	109482134	3963	-0.715828	-2.22382	-1.23908	0.220971	0.373387	-4.99784
ENSG00000162650	ATXN7L2	protein_coding	ataxin 7 like 2 [Source:HGNC Symbol;Acc:HGNC:28713]	1	1	109483479	109492804	5232	-0.409011	2.19156	-1.36133	0.179376	0.322237	-5.40797
ENSG00000174151	CYB561D1	protein_coding	cytochrome b561 family member D1 [Source:HGNC Symbol;Acc:HGNC:26804]	1	1	109494052	109502932	5690	-0.409822	2.45896	-2.76173	0.0079661	0.0374609	-2.89868
ENSG00000181754	AMIGO1	protein_coding	adhesion molecule with Ig like domain 1 [Source:HGNC Symbol;Acc:HGNC:20824]	1	-1	109504178	109509738	5144	0.0956291	1.14705	0.215067	0.83057	0.897167	-6.16023
ENSG00000065135	GNAI3	protein_coding	G protein subunit alpha i3 [Source:HGNC Symbol;Acc:HGNC:4387]	1	1	109548615	109618324	27174	0.360764	6.24324	2.18084	0.0338177	0.102085	-4.67374
ENSG00000116337	AMPD2	protein_coding	adenosine monophosphate deaminase 2 [Source:HGNC Symbol;Acc:HGNC:469]	1	1	109616104	109632051	6823	-0.351629	5.34153	-1.69017	0.0970822	0.210834	-5.53488
ENSG00000168765	GSTM4	protein_coding	glutathione S-transferase mu 4 [Source:HGNC Symbol;Acc:HGNC:4636]	1	1	109656099	109674836	5460	-0.860609	5.98252	-4.30151	7.64601e-05	0.00161823	0.993246
ENSG00000213366	GSTM2	protein_coding	glutathione S-transferase mu 2 [Source:HGNC Symbol;Acc:HGNC:4634]	1	1	109668022	109709551	9116	-1.98984	4.77096	-6.65219	1.90368e-08	6.28875e-06	9.16976
ENSG00000134184	GSTM1	protein_coding	glutathione S-transferase mu 1 [Source:HGNC Symbol;Acc:HGNC:4632]	1	1	109687814	109709039	2512	0.057533	1.16654	0.0305426	0.975753	0.985348	-6.14352
ENSG00000134201	GSTM5	protein_coding	glutathione S-transferase mu 5 [Source:HGNC Symbol;Acc:HGNC:4637]	1	1	109711780	109775428	6013	-0.327501	-0.457974	-0.455432	0.650726	0.7735	-5.67592
ENSG00000134202	GSTM3	protein_coding	glutathione S-transferase mu 3 [Source:HGNC Symbol;Acc:HGNC:4635]	1	-1	109733932	109741038	4750	-1.00967	2.3586	-2.40112	0.0200176	0.0706745	-3.74799
ENSG00000198758	EPS8L3	protein_coding	EPS8 like 3 [Source:HGNC Symbol;Acc:HGNC:21297]	1	-1	109750080	109764027	3477	-0.288236	8.26295	-1.01653	0.314159	0.475292	-6.4067
ENSG00000184371	CSF1	protein_coding	colony stimulating factor 1 [Source:HGNC Symbol;Acc:HGNC:2432]	1	1	109910242	109930992	5418	0.439231	2.79327	0.930793	0.356332	0.517472	-5.78256
ENSG00000168710	AHCYL1	protein_coding	adenosylhomocysteinase like 1 [Source:HGNC Symbol;Acc:HGNC:344]	1	1	109984765	110023742	5113	0.489518	6.88699	2.90746	0.00537637	0.0289303	-3.02184
ENSG00000143093	STRIP1	protein_coding	striatin interacting protein 1 [Source:HGNC Symbol;Acc:HGNC:25916]	1	1	110031577	110074641	7352	-0.21508	6.08816	-1.94464	0.0573255	0.146357	-5.12981
ENSG00000116396	KCNC4	protein_coding	potassium voltage-gated channel subfamily C member 4 [Source:HGNC Symbol;Acc:HGNC:6236]	1	1	110211343	110283100	24423	-0.70514	3.97882	-2.94379	0.0048658	0.0270251	-2.77909
ENSG00000162775	RBM15	protein_coding	RNA binding motif protein 15 [Source:HGNC Symbol;Acc:HGNC:14959]	1	1	110338506	110346681	4670	-0.764035	6.9358	-4.67183	2.20228e-05	0.000674715	2.19528
ENSG00000168679	SLC16A4	protein_coding	solute carrier family 16 member 4 [Source:HGNC Symbol;Acc:HGNC:10925]	1	-1	110362851	110391082	3167	0.666839	0.529698	1.49553	0.140921	0.272517	-4.95615
ENSG00000134248	LAMTOR5	protein_coding	late endosomal/lysosomal adaptor, MAPK and MTOR activator 5 [Source:HGNC Symbol;Acc:HGNC:17955]	1	-1	110401249	110407942	2388	0.64863	4.05347	2.48397	0.0163082	0.0612203	-3.82812
ENSG00000177301	KCNA2	protein_coding	potassium voltage-gated channel subfamily A member 2 [Source:HGNC Symbol;Acc:HGNC:6220]	1	-1	110519837	110631474	4012	0.143157	-0.849964	0.227779	0.820726	0.890484	-5.7242
ENSG00000177272	KCNA3	protein_coding	potassium voltage-gated channel subfamily A member 3 [Source:HGNC Symbol;Acc:HGNC:6221]	1	-1	110672465	110674940	2569	0.32916	1.78603	0.47464	0.637064	0.76287	-5.84976
ENSG00000143119	CD53	protein_coding	CD53 molecule [Source:HGNC Symbol;Acc:HGNC:1686]	1	1	110871188	110899922	2080	0.531861	3.4773	0.548302	0.58587	0.723579	-6.12573
ENSG00000121931	LRIF1	protein_coding	ligand dependent nuclear receptor interacting factor 1 [Source:HGNC Symbol;Acc:HGNC:30299]	1	-1	110947190	110963965	3621	0.0697078	4.78599	0.481513	0.632205	0.758966	-6.75786
ENSG00000156171	DRAM2	protein_coding	DNA damage regulated autophagy modulator 2 [Source:HGNC Symbol;Acc:HGNC:28769]	1	-1	111117333	111140216	3138	0.249114	5.26938	0.968397	0.337402	0.498461	-6.45188
ENSG00000134255	CEPT1	protein_coding	choline/ethanolamine phosphotransferase 1 [Source:HGNC Symbol;Acc:HGNC:24289]	1	1	111139627	111185104	8413	0.0884137	5.51167	0.519941	0.605348	0.739161	-6.80383
ENSG00000162777	DENND2D	protein_coding	DENN domain containing 2D [Source:HGNC Symbol;Acc:HGNC:26192]	1	-1	111185969	111204535	5515	-0.0885526	6.47161	-0.490236	0.626063	0.754333	-6.85817
ENSG00000064886	CHI3L2	protein_coding	chitinase 3 like 2 [Source:HGNC Symbol;Acc:HGNC:1933]	1	1	111200771	111243440	3295	0.613885	-0.398299	0.482211	0.631713	0.758615	-5.6314
ENSG00000085465	OVGP1	protein_coding	oviductal glycoprotein 1 [Source:HGNC Symbol;Acc:HGNC:8524]	1	-1	111414314	111427777	2567	-0.882012	2.11164	-3.21207	0.00228079	0.0163408	-1.73934
ENSG00000116455	WDR77	protein_coding	WD repeat domain 77 [Source:HGNC Symbol;Acc:HGNC:29652]	1	-1	111439890	111449256	2805	0.0172288	4.64822	0.115515	0.90849	0.94667	-6.88028
ENSG00000116459	ATP5PB	protein_coding	ATP synthase peripheral stalk-membrane subunit b [Source:HGNC Symbol;Acc:HGNC:840]	1	1	111448864	111462773	3383	0.608247	7.25076	1.69502	0.0961513	0.209368	-5.55151
ENSG00000143110	C1orf162	protein_coding	chromosome 1 open reading frame 162 [Source:HGNC Symbol;Acc:HGNC:28344]	1	1	111473792	111478512	2768	-1.0562	1.91431	-2.45397	0.0175729	0.0644239	-3.404
ENSG00000121933	TMIGD3	protein_coding	transmembrane and immunoglobulin domain containing 3 [Source:HGNC Symbol;Acc:HGNC:51375]	1	-1	111483348	111563962	4486	-1.01742	-0.844804	-1.17596	0.245054	0.400628	-5.13616
ENSG00000116473	RAP1A	protein_coding	RAP1A, member of RAS oncogene family [Source:HGNC Symbol;Acc:HGNC:9855]	1	1	111542218	111716691	5532	0.308875	5.87757	1.25241	0.216114	0.367881	-6.17389
ENSG00000197852	INKA2	protein_coding	inka box actin regulator 2 [Source:HGNC Symbol;Acc:HGNC:28045]	1	-1	111680630	111755824	10740	-0.441976	0.538248	-1.24329	0.219429	0.372023	-5.32312
ENSG00000064703	DDX20	protein_coding	DEAD-box helicase 20 [Source:HGNC Symbol;Acc:HGNC:2743]	1	1	111755245	111768000	6019	0.31658	4.9315	2.13856	0.037268	0.108929	-4.68191
ENSG00000171385	KCND3	protein_coding	potassium voltage-gated channel subfamily D member 3 [Source:HGNC Symbol;Acc:HGNC:6239]	1	-1	111770662	111989155	7863	4.81826	2.9326	3.49178	0.000998011	0.00950832	-0.868567
ENSG00000143079	CTTNBP2NL	protein_coding	CTTNBP2 N-terminal like [Source:HGNC Symbol;Acc:HGNC:25330]	1	1	112396214	112463456	7404	-0.316771	7.17625	-1.63335	0.108535	0.227333	-5.65509
ENSG00000134245	WNT2B	protein_coding	Wnt family member 2B [Source:HGNC Symbol;Acc:HGNC:12781]	1	1	112466541	112530165	12561	-1.10298	2.53031	-3.61042	0.00069563	0.00749171	-0.630063
ENSG00000007341	ST7L	protein_coding	suppression of tumorigenicity 7 like [Source:HGNC Symbol;Acc:HGNC:18441]	1	-1	112523514	112620825	8111	-0.488585	5.13317	-3.42727	0.00121137	0.0107571	-1.60487
ENSG00000116489	CAPZA1	protein_coding	capping actin protein of muscle Z-line subunit alpha 1 [Source:HGNC Symbol;Acc:HGNC:1488]	1	1	112619805	112671616	4130	0.688175	7.37112	3.03064	0.00382249	0.0230137	-2.6996
ENSG00000155363	MOV10	protein_coding	Mov10 RISC complex RNA helicase [Source:HGNC Symbol;Acc:HGNC:7200]	1	1	112673141	112700746	6509	0.302401	6.85229	1.76226	0.0840003	0.190461	-5.45285
ENSG00000155366	RHOC	protein_coding	ras homolog family member C [Source:HGNC Symbol;Acc:HGNC:669]	1	-1	112701106	112707434	4028	0.8467	6.25718	2.1775	0.0340796	0.102651	-4.67153
ENSG00000155367	PPM1J	protein_coding	protein phosphatase, Mg2+/Mn2+ dependent 1J [Source:HGNC Symbol;Acc:HGNC:20785]	1	-1	112709994	112715477	2874	0.109505	-0.187614	0.19106	0.849235	0.909904	-5.93255
ENSG00000155380	SLC16A1	protein_coding	solute carrier family 16 member 1 [Source:HGNC Symbol;Acc:HGNC:10922]	1	-1	112911847	112957013	5312	-1.77647	7.16218	-4.2665	8.58408e-05	0.0017439	0.897023
ENSG00000198799	LRIG2	protein_coding	leucine rich repeats and immunoglobulin like domains 2 [Source:HGNC Symbol;Acc:HGNC:20889]	1	1	113073198	113132260	12456	-0.86216	6.68259	-5.02031	6.62331e-06	0.000296023	3.35869
ENSG00000081026	MAGI3	protein_coding	membrane associated guanylate kinase, WW and PDZ domain containing 3 [Source:HGNC Symbol;Acc:HGNC:29647]	1	1	113390515	113685923	8180	-0.374908	7.7167	-1.77724	0.0814738	0.186149	-5.40082
ENSG00000116793	PHTF1	protein_coding	putative homeodomain transcription factor 1 [Source:HGNC Symbol;Acc:HGNC:8939]	1	-1	113696831	113759489	7170	0.55617	4.28047	2.5273	0.0146267	0.0565998	-3.74433
ENSG00000081019	RSBN1	protein_coding	round spermatid basic protein 1 [Source:HGNC Symbol;Acc:HGNC:25642]	1	-1	113761832	113812476	6819	-0.177814	5.80165	-1.39017	0.170496	0.311451	-6.00585
ENSG00000134242	PTPN22	protein_coding	protein tyrosine phosphatase, non-receptor type 22 [Source:HGNC Symbol;Acc:HGNC:9652]	1	-1	113813811	113871753	4503	-0.728165	5.41339	-2.44283	0.0180647	0.0656148	-4.08015
ENSG00000188761	BCL2L15	protein_coding	BCL2 like 15 [Source:HGNC Symbol;Acc:HGNC:33624]	1	-1	113876816	113887581	4251	-0.0738039	6.24901	-0.245083	0.807372	0.882142	-6.94869
ENSG00000134262	AP4B1	protein_coding	adaptor related protein complex 4 subunit beta 1 [Source:HGNC Symbol;Acc:HGNC:572]	1	-1	113894194	113905201	5369	-0.566228	6.03076	-4.29667	7.76966e-05	0.00163195	0.977704
ENSG00000118655	DCLRE1B	protein_coding	DNA cross-link repair 1B [Source:HGNC Symbol;Acc:HGNC:17641]	1	1	113905141	113914086	3940	-0.0232646	2.62843	-0.102421	0.918823	0.95307	-6.54075
ENSG00000163349	HIPK1	protein_coding	homeodomain interacting protein kinase 1 [Source:HGNC Symbol;Acc:HGNC:19006]	1	1	113929324	113977869	9280	0.49292	7.14597	3.63244	0.00065015	0.00719931	-1.04444
ENSG00000116774	OLFML3	protein_coding	olfactomedin like 3 [Source:HGNC Symbol;Acc:HGNC:24956]	1	1	113979391	114035572	2444	1.20277	0.558258	1.67604	0.0998327	0.21485	-4.59198
ENSG00000197323	TRIM33	protein_coding	tripartite motif containing 33 [Source:HGNC Symbol;Acc:HGNC:16290]	1	-1	114392790	114511203	9574	-0.27739	6.99701	-3.10336	0.00311392	0.0200505	-2.51828
ENSG00000116752	BCAS2	protein_coding	BCAS2, pre-mRNA processing factor [Source:HGNC Symbol;Acc:HGNC:975]	1	-1	114567557	114581629	1299	0.529965	4.89695	3.20726	0.0023127	0.0164762	-2.16423
ENSG00000175984	DENND2C	protein_coding	DENN domain containing 2C [Source:HGNC Symbol;Acc:HGNC:24748]	1	-1	114582848	114670422	7413	-0.972921	1.52383	-2.55089	0.0137789	0.0544172	-3.17721
ENSG00000116748	AMPD1	protein_coding	adenosine monophosphate deaminase 1 [Source:HGNC Symbol;Acc:HGNC:468]	1	-1	114673090	114695618	2496	-0.853408	1.51628	-0.790605	0.432824	0.591847	-5.71052
ENSG00000213281	NRAS	protein_coding	NRAS proto-oncogene, GTPase [Source:HGNC Symbol;Acc:HGNC:7989]	1	-1	114704469	114716771	4449	0.324023	5.50117	1.54424	0.128695	0.255807	-5.76566
ENSG00000009307	CSDE1	protein_coding	cold shock domain containing E1 [Source:HGNC Symbol;Acc:HGNC:29905]	1	-1	114716913	114758676	5778	0.426541	8.91254	1.84598	0.0706848	0.168385	-5.23518
ENSG00000052723	SIKE1	protein_coding	suppressor of IKBKE 1 [Source:HGNC Symbol;Acc:HGNC:26119]	1	-1	114769479	114780685	5894	0.147337	4.43756	1.24838	0.217577	0.369667	-6.05863
ENSG00000134198	TSPAN2	protein_coding	tetraspanin 2 [Source:HGNC Symbol;Acc:HGNC:20659]	1	-1	115048011	115089503	3410	0.235643	0.172635	0.358907	0.721142	0.822585	-5.85613
ENSG00000173218	VANGL1	protein_coding	VANGL planar cell polarity protein 1 [Source:HGNC Symbol;Acc:HGNC:15512]	1	1	115641970	115698224	9062	0.545554	5.15913	2.94954	0.00478925	0.0267958	-2.86835
ENSG00000118729	CASQ2	protein_coding	calsequestrin 2 [Source:HGNC Symbol;Acc:HGNC:1513]	1	-1	115700007	115768781	2769	-0.140954	-2.28355	-0.156587	0.876187	0.926809	-5.6715
ENSG00000163393	SLC22A15	protein_coding	solute carrier family 22 member 15 [Source:HGNC Symbol;Acc:HGNC:20301]	1	1	115976513	116070054	5292	0.116812	2.50589	0.41981	0.676382	0.790456	-6.29586
ENSG00000173212	MAB21L3	protein_coding	mab-21 like 3 [Source:HGNC Symbol;Acc:HGNC:26787]	1	1	116111755	116135240	3256	-0.544394	2.16899	-1.58418	0.119315	0.242654	-5.20666
ENSG00000163399	ATP1A1	protein_coding	ATPase Na+/K+ transporting subunit alpha 1 [Source:HGNC Symbol;Acc:HGNC:799]	1	1	116372668	116410261	7261	0.869629	10.861	2.46334	0.0171686	0.0633771	-3.90241
ENSG00000116815	CD58	protein_coding	CD58 molecule [Source:HGNC Symbol;Acc:HGNC:1688]	1	-1	116514534	116571039	1783	0.0716107	4.62252	0.397954	0.69232	0.800707	-6.77318
ENSG00000143061	IGSF3	protein_coding	immunoglobulin superfamily member 3 [Source:HGNC Symbol;Acc:HGNC:5950]	1	-1	116574399	116667755	7400	-0.276681	5.80932	-1.16309	0.25019	0.406575	-6.29344
ENSG00000116824	CD2	protein_coding	CD2 molecule [Source:HGNC Symbol;Acc:HGNC:1639]	1	1	116754430	116769229	1679	0.26634	2.99619	0.306476	0.760486	0.850544	-6.23097
ENSG00000134247	PTGFRN	protein_coding	prostaglandin F2 receptor inhibitor [Source:HGNC Symbol;Acc:HGNC:9601]	1	1	116909916	116990353	6352	0.613936	6.076	3.12657	0.00291509	0.0191765	-2.4522
ENSG00000134256	CD101	protein_coding	CD101 molecule [Source:HGNC Symbol;Acc:HGNC:5949]	1	1	117001750	117036476	3828	-0.594227	2.72756	-1.88133	0.0656234	0.160763	-4.69619
ENSG00000116830	TTF2	protein_coding	transcription termination factor 2 [Source:HGNC Symbol;Acc:HGNC:12398]	1	1	117060326	117107453	10181	-0.313595	6.44898	-1.85587	0.069237	0.166291	-5.29571
ENSG00000134253	TRIM45	protein_coding	tripartite motif containing 45 [Source:HGNC Symbol;Acc:HGNC:19018]	1	-1	117111060	117122587	4368	-1.10617	2.0863	-4.06177	0.000167583	0.0028108	0.655047
ENSG00000198162	MAN1A2	protein_coding	mannosidase alpha class 1A member 2 [Source:HGNC Symbol;Acc:HGNC:6822]	1	1	117367449	117528872	9667	0.251176	6.83037	2.09195	0.0414248	0.116745	-4.85511
ENSG00000183508	TENT5C	protein_coding	terminal nucleotidyltransferase 5C [Source:HGNC Symbol;Acc:HGNC:24712]	1	1	117606048	117628389	5751	0.50219	5.61611	1.61342	0.112806	0.23386	-5.63156
ENSG00000196505	GDAP2	protein_coding	ganglioside induced differentiation associated protein 2 [Source:HGNC Symbol;Acc:HGNC:18010]	1	-1	117863485	117929621	10496	-0.241013	5.69623	-2.08512	0.0420667	0.118029	-4.85337
ENSG00000065183	WDR3	protein_coding	WD repeat domain 3 [Source:HGNC Symbol;Acc:HGNC:12755]	1	1	117929720	117966543	10275	0.069739	5.76415	0.351039	0.727	0.827218	-6.90534
ENSG00000116874	WARS2	protein_coding	tryptophanyl tRNA synthetase 2, mitochondrial [Source:HGNC Symbol;Acc:HGNC:12730]	1	-1	119031216	119140671	3847	0.149663	3.95975	1.04542	0.300744	0.461954	-6.25611
ENSG00000203859	HSD3B2	protein_coding	hydroxy-delta-5-steroid dehydrogenase, 3 beta- and steroid delta-isomerase 2 [Source:HGNC Symbol;Acc:HGNC:5218]	1	1	119414931	119423035	2336	-4.06331	1.00807	-3.40608	0.00129043	0.0112269	-1.07838
ENSG00000203857	HSD3B1	protein_coding	hydroxy-delta-5-steroid dehydrogenase, 3 beta- and steroid delta-isomerase 1 [Source:HGNC Symbol;Acc:HGNC:5217]	1	1	119507198	119515054	2443	-2.0036	-1.56933	-3.06011	0.0035188	0.0217985	-1.84414
ENSG00000143067	ZNF697	protein_coding	zinc finger protein 697 [Source:HGNC Symbol;Acc:HGNC:32034]	1	-1	119619377	119648266	5041	0.657046	1.56723	2.24437	0.0291623	0.0923615	-3.85128
ENSG00000092621	PHGDH	protein_coding	phosphoglycerate dehydrogenase [Source:HGNC Symbol;Acc:HGNC:8923]	1	1	119648411	119744226	5622	1.16059	1.35826	1.71953	0.091563	0.202349	-4.71826
ENSG00000134240	HMGCS2	protein_coding	3-hydroxy-3-methylglutaryl-CoA synthase 2 [Source:HGNC Symbol;Acc:HGNC:5008]	1	-1	119747996	119768905	2571	-2.85628	8.63491	-3.92808	0.000257454	0.00377374	-0.0863305
ENSG00000134193	REG4	protein_coding	regenerating family member 4 [Source:HGNC Symbol;Acc:HGNC:22977]	1	-1	119794017	119811580	3493	5.15049	4.42455	6.10102	1.40945e-07	2.23105e-05	7.33302
ENSG00000134250	NOTCH2	protein_coding	notch 2 [Source:HGNC Symbol;Acc:HGNC:7882]	1	-1	119911553	120100779	16804	0.310363	8.24633	1.44708	0.153975	0.290661	-5.89699
ENSG00000265808	SEC22B	protein_coding	SEC22 homolog B, vesicle trafficking protein (gene/pseudogene) [Source:HGNC Symbol;Acc:HGNC:10700]	1	-1	120150898	120176515	9034	0.492711	5.41115	4.50714	3.84791e-05	0.000981089	1.69404
ENSG00000273136	NBPF26	protein_coding	NBPF member 26 [Source:HGNC Symbol;Acc:HGNC:49571]	1	1	120723949	120842110	4899	-1.06352	6.43067	-3.89622	0.000284927	0.004041	-0.268073
ENSG00000198019	FCGR1B	protein_coding	Fc fragment of IgG receptor Ib [Source:HGNC Symbol;Acc:HGNC:3614]	1	1	121087345	121096310	3383	0.198723	-1.90319	0.239587	0.811608	0.884672	-5.67734
ENSG00000188610	FAM72B	protein_coding	family with sequence similarity 72 member B [Source:HGNC Symbol;Acc:HGNC:24805]	1	-1	121167646	121185539	3033	0.720993	-0.291671	1.20434	0.234	0.388502	-5.28027
ENSG00000171943	SRGAP2C	protein_coding	SLIT-ROBO Rho GTPase activating protein 2C [Source:HGNC Symbol;Acc:HGNC:30584]	1	1	121184810	121392822	7311	0.371884	2.09554	0.899193	0.372763	0.534136	-5.79755
ENSG00000266338	NBPF15	protein_coding	NBPF member 15 [Source:HGNC Symbol;Acc:HGNC:28791]	1	-1	144421386	144461674	5306	-0.685512	6.42119	-3.0314	0.00381431	0.0229918	-2.71211
ENSG00000196369	SRGAP2B	protein_coding	SLIT-ROBO Rho GTPase activating protein 2B [Source:HGNC Symbol;Acc:HGNC:35237]	1	-1	144887265	145095528	7230	0.0134957	2.45551	0.0482538	0.961702	0.977897	-6.31338
ENSG00000162825	NBPF20	protein_coding	NBPF member 20 [Source:HGNC Symbol;Acc:HGNC:32000]	1	-1	145289900	145405778	18995	-0.459565	3.65153	-2.20716	0.0318153	0.0980063	-4.33676
ENSG00000117262	GPR89A	protein_coding	G protein-coupled receptor 89A [Source:HGNC Symbol;Acc:HGNC:31984]	1	1	145607988	145670650	5557	-0.224086	3.35591	-1.44402	0.15483	0.29159	-5.63014
ENSG00000174827	PDZK1	protein_coding	PDZ domain containing 1 [Source:HGNC Symbol;Acc:HGNC:8821]	1	-1	145670852	145708148	2480	-1.29154	0.567432	-2.162	0.0353186	0.10505	-3.90048
ENSG00000117281	CD160	protein_coding	CD160 molecule [Source:HGNC Symbol;Acc:HGNC:17013]	1	1	145719471	145739288	3971	-1.00708	-1.27089	-1.6182	0.11177	0.232378	-4.59837
ENSG00000265491	RNF115	protein_coding	ring finger protein 115 [Source:HGNC Symbol;Acc:HGNC:18154]	1	-1	145738868	145824095	11041	0.000951159	4.62158	0.0067212	0.994663	0.996631	-6.85801
ENSG00000186141	POLR3C	protein_coding	RNA polymerase III subunit C [Source:HGNC Symbol;Acc:HGNC:30076]	1	1	145824088	145844402	2793	-0.25823	5.16282	-2.12738	0.0382304	0.110761	-4.74486
ENSG00000186364	NUDT17	protein_coding	nudix hydrolase 17 [Source:HGNC Symbol;Acc:HGNC:26618]	1	1	145845630	145848954	1657	-0.414824	1.00034	-1.17712	0.244594	0.400223	-5.46564
ENSG00000131788	PIAS3	protein_coding	protein inhibitor of activated STAT 3 [Source:HGNC Symbol;Acc:HGNC:16861]	1	-1	145848522	145859836	4805	0.147977	4.3566	0.875309	0.385497	0.54549	-6.38107
ENSG00000198483	ANKRD35	protein_coding	ankyrin repeat domain 35 [Source:HGNC Symbol;Acc:HGNC:26323]	1	-1	145866560	145885866	3363	-0.00520611	-1.24847	-0.00828796	0.993419	0.995713	-5.7075
ENSG00000143127	ITGA10	protein_coding	integrin subunit alpha 10 [Source:HGNC Symbol;Acc:HGNC:6135]	1	-1	145891208	145910111	6320	-0.485529	1.81583	-1.23059	0.224104	0.377047	-5.41966
ENSG00000131779	PEX11B	protein_coding	peroxisomal biogenesis factor 11 beta [Source:HGNC Symbol;Acc:HGNC:8853]	1	-1	145911350	145918717	1838	0.0473949	3.8489	0.369358	0.713385	0.816064	-6.68754
ENSG00000265241	RBM8A	protein_coding	RNA binding motif protein 8A [Source:HGNC Symbol;Acc:HGNC:9905]	1	-1	145917714	145927678	5241	0.373507	5.98553	2.68138	0.00984532	0.0435038	-3.56951
ENSG00000271601	LIX1L	protein_coding	limb and CNS expressed 1 like [Source:HGNC Symbol;Acc:HGNC:28715]	1	-1	145933423	145958017	3975	1.24048	1.6046	1.69557	0.0960471	0.209222	-4.69572
ENSG00000272031	ANKRD34A	protein_coding	ankyrin repeat domain 34A [Source:HGNC Symbol;Acc:HGNC:27639]	1	-1	145959441	145964575	3677	-0.133534	-1.98318	-0.192443	0.848157	0.909569	-5.69016
ENSG00000121851	POLR3GL	protein_coding	RNA polymerase III subunit G like [Source:HGNC Symbol;Acc:HGNC:28466]	1	1	145964690	145978848	1799	-0.00649078	3.69045	-0.0294137	0.976649	0.985796	-6.69274
ENSG00000265972	TXNIP	protein_coding	thioredoxin interacting protein [Source:HGNC Symbol;Acc:HGNC:16952]	1	-1	145992435	145996600	3625	-0.602636	8.85215	-2.0749	0.0430438	0.120127	-4.82484
ENSG00000271425	NBPF10	protein_coding	NBPF member 10 [Source:HGNC Symbol;Acc:HGNC:31992]	1	-1	146064699	146229000	13290	-1.17818	4.11391	-5.20017	3.52921e-06	0.000194395	4.09426
ENSG00000268043	NBPF12	protein_coding	NBPF member 12 [Source:HGNC Symbol;Acc:HGNC:24297]	1	1	146938744	146996202	7272	-0.882693	6.6082	-4.15577	0.000123466	0.00226319	0.53077
ENSG00000131791	PRKAB2	protein_coding	protein kinase AMP-activated non-catalytic subunit beta 2 [Source:HGNC Symbol;Acc:HGNC:9379]	1	-1	147155106	147172550	5460	-0.82499	3.98109	-4.43258	4.94252e-05	0.00117538	1.56917
ENSG00000131781	FMO5	protein_coding	flavin containing monooxygenase 5 [Source:HGNC Symbol;Acc:HGNC:3773]	1	-1	147175351	147243050	5986	-0.36078	6.06484	-1.00644	0.31894	0.479863	-6.47121
ENSG00000131778	CHD1L	protein_coding	chromodomain helicase DNA binding protein 1 like [Source:HGNC Symbol;Acc:HGNC:1916]	1	1	147242654	147295765	3376	-0.0973438	6.57182	-0.914143	0.36493	0.526037	-6.56038
ENSG00000116128	BCL9	protein_coding	BCL9, transcription coactivator [Source:HGNC Symbol;Acc:HGNC:1008]	1	1	147541501	147626216	6420	0.191353	5.25144	1.25667	0.214582	0.365806	-6.15613
ENSG00000162836	ACP6	protein_coding	acid phosphatase 6, lysophosphatidic [Source:HGNC Symbol;Acc:HGNC:29609]	1	-1	147629652	147670524	11960	-0.308888	4.42062	-1.82589	0.0737062	0.173622	-5.2399
ENSG00000265107	GJA5	protein_coding	gap junction protein alpha 5 [Source:HGNC Symbol;Acc:HGNC:4279]	1	-1	147756199	147773362	3292	-0.981923	-1.86444	-1.35562	0.181174	0.324622	-4.88012
ENSG00000188092	GPR89B	protein_coding	G protein-coupled receptor 89B [Source:HGNC Symbol;Acc:HGNC:13840]	1	1	147928393	147993521	5143	-0.0948759	3.38533	-0.500727	0.618711	0.749516	-6.53733
ENSG00000263956	NBPF11	protein_coding	NBPF member 11 [Source:HGNC Symbol;Acc:HGNC:31993]	1	-1	148102046	148152322	5947	-0.939252	5.85415	-3.95308	0.000237702	0.00358345	-0.0875355
ENSG00000270629	NBPF14	protein_coding	NBPF member 14 [Source:HGNC Symbol;Acc:HGNC:25232]	1	-1	148531385	148679742	12116	-1.09305	6.15519	-3.98085	0.00021748	0.00337571	-0.00679527
ENSG00000178104	PDE4DIP	protein_coding	phosphodiesterase 4D interacting protein [Source:HGNC Symbol;Acc:HGNC:15580]	1	1	148808181	149048286	27623	0.154174	6.82727	1.37378	0.1755	0.317791	-6.04142
ENSG00000269713	NBPF9	protein_coding	NBPF member 9 [Source:HGNC Symbol;Acc:HGNC:31991]	1	-1	149054027	149103561	9046	-0.856259	5.65663	-4.07458	0.000160774	0.00272429	0.299567
ENSG00000271383	NBPF19	protein_coding	NBPF member 19 [Source:HGNC Symbol;Acc:HGNC:31999]	1	1	149475338	149556361	18785	-1.04599	5.09547	-4.36151	6.26564e-05	0.00139608	1.23829
ENSG00000150337	FCGR1A	protein_coding	Fc fragment of IgG receptor Ia [Source:HGNC Symbol;Acc:HGNC:3613]	1	1	149782671	149792518	2998	1.35271	-1.02888	1.32971	0.189512	0.335135	-4.96006
ENSG00000203814	HIST2H2BF	protein_coding	histone cluster 2 H2B family member f [Source:HGNC Symbol;Acc:HGNC:24700]	1	-1	149782689	149812373	3196	0.693536	5.69175	1.60393	0.114887	0.236305	-5.69252
ENSG00000183598	HIST2H3D	protein_coding	histone cluster 2 H3 family member d [Source:HGNC Symbol;Acc:HGNC:25311]	1	-1	149813271	149813681	411	1.02202	3.57615	2.50318	0.0155421	0.0590036	-3.72415
ENSG00000270882	HIST2H4A	protein_coding	histone cluster 2 H4 family member a [Source:HGNC Symbol;Acc:HGNC:4794]	1	1	149832659	149839767	1876	0.331181	0.387138	0.64467	0.522022	0.670777	-5.86869
ENSG00000203811	HIST2H3C	protein_coding	histone cluster 2 H3 family member c [Source:HGNC Symbol;Acc:HGNC:20503]	1	-1	149839538	149841193	1656	0.49928	1.1914	1.14542	0.257366	0.414293	-5.6095
ENSG00000203812	HIST2H2AA3	protein_coding	histone cluster 2 H2A family member a3 [Source:HGNC Symbol;Acc:HGNC:4736]	1	-1	149842188	149842736	549	0.532035	2.09554	1.19359	0.238143	0.392667	-5.69527
ENSG00000184678	HIST2H2BE	protein_coding	histone cluster 2 H2B family member e [Source:HGNC Symbol;Acc:HGNC:4760]	1	-1	149884459	149886652	2260	0.323509	5.90587	0.928957	0.357274	0.51841	-6.53651
ENSG00000272196	HIST2H2AA4	protein_coding	histone cluster 2 H2A family member a4 [Source:HGNC Symbol;Acc:HGNC:29668]	1	1	149851061	149851624	564	0.206903	1.79083	0.478043	0.634656	0.76072	-6.21176
ENSG00000203852	HIST2H3A	protein_coding	histone cluster 2 H3 family member a [Source:HGNC Symbol;Acc:HGNC:20505]	1	1	149852619	149854274	1656	0.635775	1.06803	1.1512	0.255004	0.411406	-5.56272
ENSG00000270276	HIST2H4B	protein_coding	histone cluster 2 H4 family member b [Source:HGNC Symbol;Acc:HGNC:29607]	1	-1	149854045	149861210	1929	0.931675	1.1202	2.02063	0.0485676	0.130764	-4.2405
ENSG00000184260	HIST2H2AC	protein_coding	histone cluster 2 H2A family member c [Source:HGNC Symbol;Acc:HGNC:4738]	1	1	149886975	149887364	390	0.505106	5.34516	1.4128	0.16377	0.302829	-5.94185
ENSG00000184270	HIST2H2AB	protein_coding	histone cluster 2 H2A family member b [Source:HGNC Symbol;Acc:HGNC:20508]	1	-1	149887484	149888013	393	0.700603	3.80368	1.7978	0.0781123	0.180669	-5.18788
ENSG00000178096	BOLA1	protein_coding	bolA family member 1 [Source:HGNC Symbol;Acc:HGNC:24263]	1	1	149887890	149900798	1461	-0.572207	0.204621	-1.49232	0.141757	0.273646	-4.99534
ENSG00000159164	SV2A	protein_coding	synaptic vesicle glycoprotein 2A [Source:HGNC Symbol;Acc:HGNC:20566]	1	-1	149903318	149917844	4824	-0.302475	-0.205566	-0.376708	0.707949	0.812783	-5.72737
ENSG00000143368	SF3B4	protein_coding	splicing factor 3b subunit 4 [Source:HGNC Symbol;Acc:HGNC:10771]	1	-1	149923317	149927803	2245	-0.671359	5.69146	-3.0962	0.00317776	0.0203666	-2.52849
ENSG00000014914	MTMR11	protein_coding	myotubularin related protein 11 [Source:HGNC Symbol;Acc:HGNC:24307]	1	-1	149928651	149936879	4591	-1.27051	8.12353	-3.28492	0.00184544	0.0142208	-1.98796
ENSG00000264522	OTUD7B	protein_coding	OTU deubiquitinase 7B [Source:HGNC Symbol;Acc:HGNC:16683]	1	-1	149937812	150010726	12177	-0.303503	5.89974	-1.90387	0.0625595	0.155894	-5.1977
ENSG00000136631	VPS45	protein_coding	vacuolar protein sorting 45 homolog [Source:HGNC Symbol;Acc:HGNC:14579]	1	1	150067279	150145329	6262	-0.0646055	5.80742	-0.739446	0.463016	0.619966	-6.69334
ENSG00000023902	PLEKHO1	protein_coding	pleckstrin homology domain containing O1 [Source:HGNC Symbol;Acc:HGNC:24310]	1	1	150149183	150164720	6565	0.570769	3.04982	0.881213	0.382324	0.543124	-5.82206
ENSG00000143401	ANP32E	protein_coding	acidic nuclear phosphoprotein 32 family member E [Source:HGNC Symbol;Acc:HGNC:16673]	1	-1	150218417	150236156	3605	0.204214	5.09349	0.816802	0.417829	0.577317	-6.57649
ENSG00000118298	CA14	protein_coding	carbonic anhydrase 14 [Source:HGNC Symbol;Acc:HGNC:1372]	1	1	150257251	150265078	3833	-2.29201	-1.19552	-4.04944	0.000174397	0.00288058	0.736465
ENSG00000117362	APH1A	protein_coding	aph-1 homolog A, gamma-secretase subunit [Source:HGNC Symbol;Acc:HGNC:29509]	1	-1	150265399	150269580	3473	0.428932	6.52864	2.1174	0.0391075	0.11247	-4.80521
ENSG00000118292	C1orf54	protein_coding	chromosome 1 open reading frame 54 [Source:HGNC Symbol;Acc:HGNC:26258]	1	1	150268200	150280916	1351	-0.636504	2.34749	-1.86415	0.0680438	0.164501	-4.61966
ENSG00000159208	CIART	protein_coding	circadian associated repressor of transcription [Source:HGNC Symbol;Acc:HGNC:25200]	1	1	150282543	150287093	2696	-1.02658	0.314948	-2.05988	0.0445148	0.122715	-4.0752
ENSG00000266472	MRPS21	protein_coding	mitochondrial ribosomal protein S21 [Source:HGNC Symbol;Acc:HGNC:14046]	1	1	150293720	150308979	1641	0.668792	4.42084	3.8364	0.000344337	0.00458701	-0.309114
ENSG00000117360	PRPF3	protein_coding	pre-mRNA processing factor 3 [Source:HGNC Symbol;Acc:HGNC:17348]	1	1	150321479	150353233	5373	-0.681375	7.3625	-3.38188	0.00138676	0.0117596	-1.75472
ENSG00000163125	RPRD2	protein_coding	regulation of nuclear pre-mRNA domain containing 2 [Source:HGNC Symbol;Acc:HGNC:29039]	1	1	150363091	150476566	8738	-0.121028	7.03178	-1.23706	0.221712	0.374349	-6.21081
ENSG00000143374	TARS2	protein_coding	threonyl-tRNA synthetase 2, mitochondrial [Source:HGNC Symbol;Acc:HGNC:30740]	1	1	150487364	150507609	4077	-0.0813774	4.9999	-0.678678	0.500401	0.652701	-6.68678
ENSG00000143369	ECM1	protein_coding	extracellular matrix protein 1 [Source:HGNC Symbol;Acc:HGNC:3153]	1	1	150508062	150513789	3360	-0.181594	2.7275	-0.369911	0.712976	0.815842	-6.254
ENSG00000143382	ADAMTSL4	protein_coding	ADAMTS like 4 [Source:HGNC Symbol;Acc:HGNC:19706]	1	1	150549369	150560937	6432	0.0257708	2.17299	0.0546473	0.956632	0.975309	-6.06901
ENSG00000143384	MCL1	protein_coding	MCL1, BCL2 family apoptosis regulator [Source:HGNC Symbol;Acc:HGNC:6943]	1	-1	150574551	150579738	4371	0.909341	7.09147	4.11125	0.000142739	0.00251048	0.399327
ENSG00000143420	ENSA	protein_coding	endosulfine alpha [Source:HGNC Symbol;Acc:HGNC:3360]	1	-1	150600851	150629612	5493	-0.0147663	5.74668	-0.124296	0.901568	0.943022	-6.95829
ENSG00000143457	GOLPH3L	protein_coding	golgi phosphoprotein 3 like [Source:HGNC Symbol;Acc:HGNC:24882]	1	-1	150646230	150697154	3329	0.246279	5.92717	1.31547	0.194217	0.340761	-6.1097
ENSG00000143452	HORMAD1	protein_coding	HORMA domain containing 1 [Source:HGNC Symbol;Acc:HGNC:25245]	1	-1	150698060	150720895	2405	-0.0126923	2.21625	-0.0296613	0.976453	0.985729	-6.34238
ENSG00000163131	CTSS	protein_coding	cathepsin S [Source:HGNC Symbol;Acc:HGNC:2545]	1	-1	150730188	150765792	4228	1.04856	8.29422	3.05196	0.00360048	0.02216	-2.6151
ENSG00000143387	CTSK	protein_coding	cathepsin K [Source:HGNC Symbol;Acc:HGNC:2536]	1	-1	150796208	150808260	1887	0.0765194	4.13257	0.172845	0.863455	0.917652	-6.57004
ENSG00000143437	ARNT	protein_coding	aryl hydrocarbon receptor nuclear translocator [Source:HGNC Symbol;Acc:HGNC:700]	1	-1	150809713	150876708	6516	0.0405717	6.35817	0.408849	0.684357	0.794947	-6.89307
ENSG00000143379	SETDB1	protein_coding	SET domain bifurcated histone lysine methyltransferase 1 [Source:HGNC Symbol;Acc:HGNC:10761]	1	1	150926263	150964744	7093	-0.454709	6.59809	-3.04017	0.00372174	0.0225934	-2.68905
ENSG00000143418	CERS2	protein_coding	ceramide synthase 2 [Source:HGNC Symbol;Acc:HGNC:14076]	1	-1	150960583	150975004	4644	0.495796	6.27301	2.45783	0.0174054	0.063949	-4.08408
ENSG00000143409	MINDY1	protein_coding	MINDY lysine 48 deubiquitinase 1 [Source:HGNC Symbol;Acc:HGNC:25648]	1	-1	150996086	151008375	3792	-0.154406	5.21974	-0.884418	0.380609	0.541946	-6.53645
ENSG00000143363	PRUNE1	protein_coding	prune exopolyphosphatase 1 [Source:HGNC Symbol;Acc:HGNC:13420]	1	1	151008420	151035713	3063	0.156263	4.59837	1.16985	0.247482	0.403426	-6.17146
ENSG00000163141	BNIPL	protein_coding	BCL2 interacting protein like [Source:HGNC Symbol;Acc:HGNC:16976]	1	1	151036321	151047720	2892	-1.18161	0.850752	-2.5879	0.0125384	0.0510401	-3.07035
ENSG00000143443	C1orf56	protein_coding	chromosome 1 open reading frame 56 [Source:HGNC Symbol;Acc:HGNC:26045]	1	1	151047740	151051986	2331	0.568741	-0.28942	1.02939	0.30814	0.469705	-5.42612
ENSG00000197622	CDC42SE1	protein_coding	CDC42 small effector 1 [Source:HGNC Symbol;Acc:HGNC:17719]	1	-1	151050971	151070325	4184	0.0353183	5.24761	0.202883	0.840031	0.903661	-6.88367
ENSG00000143458	GABPB2	protein_coding	GA binding protein transcription factor subunit beta 2 [Source:HGNC Symbol;Acc:HGNC:28441]	1	1	151070578	151125542	9189	-0.503083	5.14508	-3.02635	0.00386867	0.0231501	-2.68386
ENSG00000143434	SEMA6C	protein_coding	semaphorin 6C [Source:HGNC Symbol;Acc:HGNC:10740]	1	-1	151131685	151146664	5809	-1.1143	2.15524	-2.90594	0.00539881	0.02901	-2.43444
ENSG00000163154	TNFAIP8L2	protein_coding	TNF alpha induced protein 8 like 2 [Source:HGNC Symbol;Acc:HGNC:26277]	1	1	151156649	151159749	1178	-0.204936	-1.59215	-0.273407	0.785641	0.867379	-5.66889
ENSG00000163156	SCNM1	protein_coding	sodium channel modifier 1 [Source:HGNC Symbol;Acc:HGNC:23136]	1	1	151156664	151170297	3265	-0.0681816	4.36815	-0.539787	0.591686	0.727684	-6.66908
ENSG00000163155	LYSMD1	protein_coding	LysM domain containing 1 [Source:HGNC Symbol;Acc:HGNC:32070]	1	-1	151159748	151165948	2508	-0.413456	2.70946	-2.12196	0.0387043	0.111714	-4.3724
ENSG00000163159	VPS72	protein_coding	vacuolar protein sorting 72 homolog [Source:HGNC Symbol;Acc:HGNC:11644]	1	-1	151169987	151195321	4545	-0.179555	4.78074	-1.67159	0.100712	0.216169	-5.52272
ENSG00000143398	PIP5K1A	protein_coding	phosphatidylinositol-4-phosphate 5-kinase type 1 alpha [Source:HGNC Symbol;Acc:HGNC:8994]	1	1	151197949	151249536	5405	-0.167918	6.0348	-1.78557	0.0800978	0.18389	-5.41012
ENSG00000159352	PSMD4	protein_coding	proteasome 26S subunit, non-ATPase 4 [Source:HGNC Symbol;Acc:HGNC:9561]	1	1	151254703	151267479	3027	0.674169	6.18775	3.56072	0.00080978	0.00834265	-1.24809
ENSG00000143373	ZNF687	protein_coding	zinc finger protein 687 [Source:HGNC Symbol;Acc:HGNC:29277]	1	1	151281618	151292176	6349	-0.123177	5.41913	-1.09583	0.278285	0.437857	-6.33983
ENSG00000143393	PI4KB	protein_coding	phosphatidylinositol 4-kinase beta [Source:HGNC Symbol;Acc:HGNC:8984]	1	-1	151291797	151327715	5456	-0.262621	6.29615	-2.5523	0.0137294	0.0543171	-3.88113
ENSG00000143390	RFX5	protein_coding	regulatory factor X5 [Source:HGNC Symbol;Acc:HGNC:9986]	1	-1	151340640	151347357	4586	0.462672	5.51621	2.2559	0.0283809	0.0906422	-4.48646
ENSG00000143416	SELENBP1	protein_coding	selenium binding protein 1 [Source:HGNC Symbol;Acc:HGNC:10719]	1	-1	151364304	151372707	3504	-1.05626	9.59335	-2.63196	0.0111947	0.0470579	-3.58144
ENSG00000159377	PSMB4	protein_coding	proteasome subunit beta 4 [Source:HGNC Symbol;Acc:HGNC:9541]	1	1	151399560	151401937	2158	0.8458	6.43195	3.13866	0.00281625	0.0187044	-2.42068
ENSG00000143442	POGZ	protein_coding	pogo transposable element derived with ZNF domain [Source:HGNC Symbol;Acc:HGNC:18801]	1	-1	151402724	151459494	10272	-0.618803	7.15612	-4.16279	0.000120665	0.00221615	0.560662
ENSG00000143375	CGN	protein_coding	cingulin [Source:HGNC Symbol;Acc:HGNC:17429]	1	1	151510510	151538692	6616	-0.355236	8.20331	-1.09258	0.279697	0.439043	-6.33987
ENSG00000143367	TUFT1	protein_coding	tuftelin 1 [Source:HGNC Symbol;Acc:HGNC:12422]	1	1	151540305	151583583	3878	-0.323984	5.58404	-1.01733	0.313782	0.474961	-6.44407
ENSG00000143376	SNX27	protein_coding	sorting nexin family member 27 [Source:HGNC Symbol;Acc:HGNC:20073]	1	1	151612006	151699091	7467	-0.0396093	5.3505	-0.366023	0.715857	0.81803	-6.87229
ENSG00000159409	CELF3	protein_coding	CUGBP Elav-like family member 3 [Source:HGNC Symbol;Acc:HGNC:11967]	1	-1	151702404	151716814	4439	-0.132811	0.583968	-0.304851	0.761716	0.851419	-6.05476
ENSG00000143436	MRPL9	protein_coding	mitochondrial ribosomal protein L9 [Source:HGNC Symbol;Acc:HGNC:14277]	1	-1	151759647	151763496	1812	0.362958	4.29521	2.27636	0.0270403	0.087557	-4.33554
ENSG00000143450	OAZ3	protein_coding	ornithine decarboxylase antizyme 3 [Source:HGNC Symbol;Acc:HGNC:8097]	1	1	151762899	151771334	4349	0.872125	-0.31764	1.72623	0.0903421	0.200502	-4.55765
ENSG00000182134	TDRKH	protein_coding	tudor and KH domain containing [Source:HGNC Symbol;Acc:HGNC:11713]	1	-1	151770107	151791416	5092	0.231997	2.96714	1.06089	0.293724	0.454169	-5.97457
ENSG00000213171	LINGO4	protein_coding	leucine rich repeat and Ig domain containing 4 [Source:HGNC Symbol;Acc:HGNC:31814]	1	-1	151800264	151806154	3379	-0.687143	-1.04363	-0.947813	0.347681	0.508749	-5.42382
ENSG00000143365	RORC	protein_coding	RAR related orphan receptor C [Source:HGNC Symbol;Acc:HGNC:10260]	1	-1	151806071	151831845	6109	0.186522	4.34887	0.936762	0.353283	0.514715	-6.41364
ENSG00000159445	THEM4	protein_coding	thioesterase superfamily member 4 [Source:HGNC Symbol;Acc:HGNC:17947]	1	-1	151870866	151909637	4390	-0.211366	3.18428	-1.06921	0.289992	0.450171	-6.07066
ENSG00000197747	S100A10	protein_coding	S100 calcium binding protein A10 [Source:HGNC Symbol;Acc:HGNC:10487]	1	-1	151982915	151993859	1543	0.992799	6.61411	2.48505	0.0162644	0.061116	-4.02561
ENSG00000163191	S100A11	protein_coding	S100 calcium binding protein A11 [Source:HGNC Symbol;Acc:HGNC:10488]	1	-1	152032506	152047907	680	2.23027	5.41641	5.04829	6.00774e-06	0.000276698	3.5236
ENSG00000159450	TCHH	protein_coding	trichohyalin [Source:HGNC Symbol;Acc:HGNC:11791]	1	-1	152106317	152115454	6995	-0.360138	-1.13652	-0.541638	0.59042	0.726773	-5.60189
ENSG00000159527	PGLYRP3	protein_coding	peptidoglycan recognition protein 3 [Source:HGNC Symbol;Acc:HGNC:30014]	1	-1	153297862	153310718	1173	1.19806	-2.11022	2.06505	0.0440036	0.121792	-3.86693
ENSG00000163218	PGLYRP4	protein_coding	peptidoglycan recognition protein 4 [Source:HGNC Symbol;Acc:HGNC:30015]	1	-1	153330120	153348841	2272	2.24098	-1.9478	2.93841	0.00493848	0.0272603	-2.11529
ENSG00000163220	S100A9	protein_coding	S100 calcium binding protein A9 [Source:HGNC Symbol;Acc:HGNC:10499]	1	1	153357854	153361023	577	2.59259	-0.43372	2.21841	0.0309915	0.0962097	-3.66225
ENSG00000143546	S100A8	protein_coding	S100 calcium binding protein A8 [Source:HGNC Symbol;Acc:HGNC:10498]	1	-1	153390032	153391073	1006	1.20435	-1.47243	1.02161	0.311772	0.473107	-5.27339
ENSG00000143556	S100A7	protein_coding	S100 calcium binding protein A7 [Source:HGNC Symbol;Acc:HGNC:10497]	1	-1	153457744	153460651	536	-0.314115	-2.57629	-0.396557	0.693344	0.801525	-5.62505
ENSG00000197956	S100A6	protein_coding	S100 calcium binding protein A6 [Source:HGNC Symbol;Acc:HGNC:10496]	1	-1	153534599	153536244	971	1.47988	7.92308	3.41905	0.00124148	0.0109302	-1.62866
ENSG00000196154	S100A4	protein_coding	S100 calcium binding protein A4 [Source:HGNC Symbol;Acc:HGNC:10494]	1	-1	153543613	153550136	1025	1.76083	2.05358	2.50762	0.0153699	0.0586542	-3.22104
ENSG00000196754	S100A2	protein_coding	S100 calcium binding protein A2 [Source:HGNC Symbol;Acc:HGNC:10492]	1	-1	153561108	153567890	1567	-0.0572096	-1.70915	-0.102418	0.918826	0.95307	-5.84088
ENSG00000188643	S100A16	protein_coding	S100 calcium binding protein A16 [Source:HGNC Symbol;Acc:HGNC:20441]	1	-1	153606886	153613145	1701	0.983602	6.01523	2.55765	0.0135443	0.053843	-3.85107
ENSG00000189334	S100A14	protein_coding	S100 calcium binding protein A14 [Source:HGNC Symbol;Acc:HGNC:18901]	1	-1	153614255	153616986	1277	0.487068	6.43657	1.30364	0.198192	0.345699	-6.1314
ENSG00000189171	S100A13	protein_coding	S100 calcium binding protein A13 [Source:HGNC Symbol;Acc:HGNC:10490]	1	-1	153618787	153631360	2558	0.603397	2.75365	2.12325	0.0385914	0.111511	-4.31632
ENSG00000160679	CHTOP	protein_coding	chromatin target of PRMT1 [Source:HGNC Symbol;Acc:HGNC:24511]	1	1	153633982	153646306	5625	-0.499611	5.61478	-4.29738	7.75132e-05	0.00163195	0.992328
ENSG00000143553	SNAPIN	protein_coding	SNAP associated protein [Source:HGNC Symbol;Acc:HGNC:17145]	1	1	153658654	153661830	1544	0.11023	3.07169	0.729224	0.46919	0.625258	-6.31006
ENSG00000143621	ILF2	protein_coding	interleukin enhancer binding factor 2 [Source:HGNC Symbol;Acc:HGNC:6037]	1	-1	153661788	153671028	2281	0.790616	6.46054	3.44751	0.00114013	0.0103559	-1.57523
ENSG00000169418	NPR1	protein_coding	natriuretic peptide receptor 1 [Source:HGNC Symbol;Acc:HGNC:7943]	1	1	153678688	153693992	5003	-0.278619	-0.287334	-0.341688	0.733985	0.833045	-5.70849
ENSG00000143624	INTS3	protein_coding	integrator complex subunit 3 [Source:HGNC Symbol;Acc:HGNC:26153]	1	1	153728050	153774808	10450	-0.279354	7.17557	-1.75487	0.0852694	0.192457	-5.46181
ENSG00000143554	SLC27A3	protein_coding	solute carrier family 27 member 3 [Source:HGNC Symbol;Acc:HGNC:10997]	1	1	153774354	153780157	5470	0.610947	4.10441	3.21378	0.00226956	0.0162911	-2.00871
ENSG00000143614	GATAD2B	protein_coding	GATA zinc finger domain containing 2B [Source:HGNC Symbol;Acc:HGNC:30778]	1	-1	153789030	153923360	7478	-0.206001	5.51279	-1.55686	0.12567	0.251584	-5.74809
ENSG00000198837	DENND4B	protein_coding	DENN domain containing 4B [Source:HGNC Symbol;Acc:HGNC:29044]	1	-1	153929501	153946718	7584	-0.735272	6.19522	-3.48196	0.001028	0.00967273	-1.48217
ENSG00000160741	CRTC2	protein_coding	CREB regulated transcription coactivator 2 [Source:HGNC Symbol;Acc:HGNC:27301]	1	-1	153947669	153958615	3612	-0.409019	5.43918	-3.16296	0.00262715	0.0179265	-2.32683
ENSG00000143570	SLC39A1	protein_coding	solute carrier family 39 member 1 [Source:HGNC Symbol;Acc:HGNC:12876]	1	-1	153959099	153968184	3388	0.959195	4.39966	3.19478	0.00239753	0.0168671	-2.08862
ENSG00000143578	CREB3L4	protein_coding	cAMP responsive element binding protein 3 like 4 [Source:HGNC Symbol;Acc:HGNC:18854]	1	1	153967534	153974361	2904	0.48754	4.15839	2.21634	0.0311415	0.0965855	-4.4535
ENSG00000143543	JTB	protein_coding	jumping translocation breakpoint [Source:HGNC Symbol;Acc:HGNC:6201]	1	-1	153974269	153977674	1496	0.741286	5.89749	4.91908	9.4146e-06	0.000376485	3.03316
ENSG00000143545	RAB13	protein_coding	RAB13, member RAS oncogene family [Source:HGNC Symbol;Acc:HGNC:9762]	1	-1	153981617	153986358	2751	0.491306	4.20146	1.64095	0.106943	0.225241	-5.41408
ENSG00000177954	RPS27	protein_coding	ribosomal protein S27 [Source:HGNC Symbol;Acc:HGNC:10416]	1	1	153990755	153992155	946	0.495114	7.698	0.9653	0.338936	0.500191	-6.48582
ENSG00000143552	NUP210L	protein_coding	nucleoporin 210 like [Source:HGNC Symbol;Acc:HGNC:29915]	1	-1	153992685	154155116	5889	0.127111	-0.0528807	0.255252	0.799552	0.8769	-5.91733
ENSG00000143549	TPM3	protein_coding	tropomyosin 3 [Source:HGNC Symbol;Acc:HGNC:12012]	1	-1	154155304	154194648	8389	0.305068	8.81365	1.82757	0.0734493	0.173231	-5.2701
ENSG00000163263	C1orf189	protein_coding	chromosome 1 open reading frame 189 [Source:HGNC Symbol;Acc:HGNC:32305]	1	-1	154199085	154206333	387	-0.697169	-0.950412	-1.25075	0.216716	0.368575	-5.14359
ENSG00000143612	C1orf43	protein_coding	chromosome 1 open reading frame 43 [Source:HGNC Symbol;Acc:HGNC:29876]	1	-1	154206696	154220637	2582	0.47913	6.26214	2.23234	0.029998	0.09423	-4.57171
ENSG00000143569	UBAP2L	protein_coding	ubiquitin associated protein 2 like [Source:HGNC Symbol;Acc:HGNC:29877]	1	1	154220179	154271510	7503	-0.196796	7.87492	-1.87485	0.0665282	0.162221	-5.22821
ENSG00000143575	HAX1	protein_coding	HCLS1 associated protein X-1 [Source:HGNC Symbol;Acc:HGNC:16915]	1	1	154272511	154275875	2155	0.596608	5.76301	3.34568	0.00154363	0.0125842	-1.84175
ENSG00000143515	ATP8B2	protein_coding	ATPase phospholipid transporting 8B2 [Source:HGNC Symbol;Acc:HGNC:13534]	1	1	154325553	154351304	7572	0.818251	3.85111	1.4795	0.145139	0.278617	-5.25617
ENSG00000160712	IL6R	protein_coding	interleukin 6 receptor [Source:HGNC Symbol;Acc:HGNC:6019]	1	1	154405193	154469450	6453	-0.779943	5.49431	-3.19614	0.00238811	0.0168163	-2.22661
ENSG00000169291	SHE	protein_coding	Src homology 2 domain containing E [Source:HGNC Symbol;Acc:HGNC:27004]	1	-1	154469772	154502412	8441	0.664074	0.329725	1.07019	0.289556	0.449677	-5.25047
ENSG00000163239	TDRD10	protein_coding	tudor domain containing 10 [Source:HGNC Symbol;Acc:HGNC:25316]	1	1	154502219	154548147	2706	0.0114027	-0.804624	0.018284	0.985483	0.991464	-5.71895
ENSG00000160714	UBE2Q1	protein_coding	ubiquitin conjugating enzyme E2 Q1 [Source:HGNC Symbol;Acc:HGNC:15698]	1	-1	154548577	154559028	4161	0.151374	6.05864	1.31666	0.19382	0.340377	-6.10966
ENSG00000160710	ADAR	protein_coding	adenosine deaminase, RNA specific [Source:HGNC Symbol;Acc:HGNC:225]	1	-1	154582057	154628013	8356	0.499561	8.61125	3.58484	0.000752314	0.00791153	-1.13451
ENSG00000143603	KCNN3	protein_coding	potassium calcium-activated channel subfamily N member 3 [Source:HGNC Symbol;Acc:HGNC:6292]	1	-1	154697455	154870281	13598	0.112975	0.964113	0.160323	0.873258	0.924548	-5.88732
ENSG00000163344	PMVK	protein_coding	phosphomevalonate kinase [Source:HGNC Symbol;Acc:HGNC:9141]	1	-1	154924740	154936719	1280	0.20531	4.13478	1.12892	0.264199	0.422162	-6.16227
ENSG00000163346	PBXIP1	protein_coding	PBX homeobox interacting protein 1 [Source:HGNC Symbol;Acc:HGNC:21199]	1	-1	154944076	154956123	3851	-0.19314	5.46544	-0.618682	0.538871	0.684444	-6.72012
ENSG00000163348	PYGO2	protein_coding	pygopus family PHD finger 2 [Source:HGNC Symbol;Acc:HGNC:30257]	1	-1	154957026	154963853	3630	-0.144643	2.86443	-0.816528	0.417984	0.577374	-6.19087
ENSG00000160691	SHC1	protein_coding	SHC adaptor protein 1 [Source:HGNC Symbol;Acc:HGNC:10840]	1	-1	154962298	154974395	4342	0.0474506	6.28269	0.443571	0.659223	0.779596	-6.87523
ENSG00000173207	CKS1B	protein_coding	CDC28 protein kinase regulatory subunit 1B [Source:HGNC Symbol;Acc:HGNC:19083]	1	1	154974653	154979251	2338	0.566504	3.3004	2.20016	0.032337	0.0991312	-4.34538
ENSG00000160688	FLAD1	protein_coding	flavin adenine dinucleotide synthetase 1 [Source:HGNC Symbol;Acc:HGNC:24671]	1	1	154983338	154993111	4019	-0.0573702	4.96393	-0.555312	0.581102	0.720322	-6.75841
ENSG00000160685	ZBTB7B	protein_coding	zinc finger and BTB domain containing 7B [Source:HGNC Symbol;Acc:HGNC:18668]	1	1	155002630	155018522	4303	-0.605764	6.60749	-2.91056	0.00533088	0.0287773	-3.02112
ENSG00000163354	DCST2	protein_coding	DC-STAMP domain containing 2 [Source:HGNC Symbol;Acc:HGNC:26562]	1	-1	155018520	155033781	3071	-1.73498	1.85968	-3.45498	0.00111487	0.0101997	-1.07217
ENSG00000163357	DCST1	protein_coding	DC-STAMP domain containing 1 [Source:HGNC Symbol;Acc:HGNC:26539]	1	1	155033824	155050930	3193	-0.693977	-1.46206	-1.06471	0.292005	0.452593	-5.3309
ENSG00000143537	ADAM15	protein_coding	ADAM metallopeptidase domain 15 [Source:HGNC Symbol;Acc:HGNC:193]	1	1	155050566	155062775	6584	0.798758	7.07437	3.91091	0.000271929	0.0039452	-0.210825
ENSG00000243364	EFNA4	protein_coding	ephrin A4 [Source:HGNC Symbol;Acc:HGNC:3224]	1	1	155063737	155069553	1263	0.194339	2.80012	0.917961	0.362947	0.524024	-6.11735
ENSG00000169242	EFNA1	protein_coding	ephrin A1 [Source:HGNC Symbol;Acc:HGNC:3221]	1	1	155127876	155134899	2539	-0.280045	4.97024	-0.742786	0.461009	0.617986	-6.62522
ENSG00000169241	SLC50A1	protein_coding	solute carrier family 50 member 1 [Source:HGNC Symbol;Acc:HGNC:30657]	1	1	155135344	155138857	2340	1.19645	5.54178	4.68709	2.09058e-05	0.000647015	2.28109
ENSG00000179085	DPM3	protein_coding	dolichyl-phosphate mannosyltransferase subunit 3 [Source:HGNC Symbol;Acc:HGNC:3007]	1	-1	155139891	155140595	622	0.819302	2.72953	3.27512	0.00189902	0.0145064	-1.63469
ENSG00000163463	KRTCAP2	protein_coding	keratinocyte associated protein 2 [Source:HGNC Symbol;Acc:HGNC:28942]	1	-1	155169408	155173475	3826	-0.533306	0.383162	-1.61153	0.113218	0.234336	-4.81573
ENSG00000163462	TRIM46	protein_coding	tripartite motif containing 46 [Source:HGNC Symbol;Acc:HGNC:19019]	1	1	155173787	155184971	4533	0.507065	-1.04204	0.815367	0.418643	0.577797	-5.43365
ENSG00000185499	MUC1	protein_coding	mucin 1, cell surface associated [Source:HGNC Symbol;Acc:HGNC:7508]	1	-1	155185824	155192916	4717	1.69159	8.07971	5.19074	3.64814e-06	0.000198193	3.97703
ENSG00000169231	THBS3	protein_coding	thrombospondin 3 [Source:HGNC Symbol;Acc:HGNC:11787]	1	-1	155195588	155209051	4623	-0.678536	5.20782	-2.53343	0.0144018	0.0560866	-3.87179
ENSG00000173171	MTX1	protein_coding	metaxin 1 [Source:HGNC Symbol;Acc:HGNC:7504]	1	1	155208699	155213824	3278	0.598506	2.85635	2.70867	0.00916551	0.0412679	-3.12732
ENSG00000177628	GBA	protein_coding	glucosylceramidase beta [Source:HGNC Symbol;Acc:HGNC:4177]	1	-1	155234452	155244699	3648	0.396927	6.05286	1.53237	0.131594	0.259432	-5.80311
ENSG00000160767	FAM189B	protein_coding	family with sequence similarity 189 member B [Source:HGNC Symbol;Acc:HGNC:1233]	1	-1	155247205	155255483	4468	0.74886	3.41816	3.74417	0.000459907	0.00559996	-0.442785
ENSG00000116521	SCAMP3	protein_coding	secretory carrier membrane protein 3 [Source:HGNC Symbol;Acc:HGNC:10565]	1	-1	155255979	155262430	2442	0.202538	5.00449	1.45026	0.153091	0.289493	-5.87153
ENSG00000176444	CLK2	protein_coding	CDC like kinase 2 [Source:HGNC Symbol;Acc:HGNC:2069]	1	-1	155262868	155278491	3670	-0.778079	6.31716	-3.41724	0.0012482	0.0109703	-1.66867
ENSG00000143630	HCN3	protein_coding	hyperpolarization activated cyclic nucleotide gated potassium channel 3 [Source:HGNC Symbol;Acc:HGNC:19183]	1	1	155277463	155289848	4121	-1.23295	3.93552	-4.82231	1.31507e-05	0.000472426	2.8277
ENSG00000143627	PKLR	protein_coding	pyruvate kinase L/R [Source:HGNC Symbol;Acc:HGNC:9020]	1	-1	155289293	155301438	2618	-2.72679	0.205411	-5.22306	3.25608e-06	0.000188853	4.34002
ENSG00000160752	FDPS	protein_coding	farnesyl diphosphate synthase [Source:HGNC Symbol;Acc:HGNC:3631]	1	1	155308748	155320666	3718	0.744084	6.95898	3.40627	0.00128972	0.0112269	-1.69107
ENSG00000160753	RUSC1	protein_coding	RUN and SH3 domain containing 1 [Source:HGNC Symbol;Acc:HGNC:17153]	1	1	155320894	155331114	5427	0.0639035	5.60015	0.377005	0.707729	0.812715	-6.88554
ENSG00000116539	ASH1L	protein_coding	ASH1 like histone lysine methyltransferase [Source:HGNC Symbol;Acc:HGNC:19088]	1	-1	155335268	155562807	13296	-0.334511	8.91362	-3.49677	0.000983085	0.00943116	-1.37143
ENSG00000125459	MSTO1	protein_coding	misato mitochondrial distribution and morphology regulator 1 [Source:HGNC Symbol;Acc:HGNC:29678]	1	1	155610205	155614967	4208	0.0304024	3.60039	0.121794	0.90354	0.94386	-6.67418
ENSG00000163374	YY1AP1	protein_coding	YY1 associated protein 1 [Source:HGNC Symbol;Acc:HGNC:30935]	1	-1	155659443	155689000	5001	-0.259876	6.73836	-2.50394	0.0155125	0.0590036	-3.99122
ENSG00000132676	DAP3	protein_coding	death associated protein 3 [Source:HGNC Symbol;Acc:HGNC:2673]	1	1	155687960	155739010	4588	0.0533941	6.69347	0.547693	0.586284	0.723853	-6.82655
ENSG00000116580	GON4L	protein_coding	gon-4 like [Source:HGNC Symbol;Acc:HGNC:25973]	1	-1	155749662	155859400	11967	-0.414136	7.81331	-2.3967	0.0202356	0.0712069	-4.20425
ENSG00000132718	SYT11	protein_coding	synaptotagmin 11 [Source:HGNC Symbol;Acc:HGNC:19239]	1	1	155859567	155885199	5240	1.21154	0.256286	1.54628	0.128201	0.255092	-4.73499
ENSG00000143622	RIT1	protein_coding	Ras like without CAAX 1 [Source:HGNC Symbol;Acc:HGNC:10023]	1	-1	155897808	155911404	3919	-0.0553366	4.0819	-0.39996	0.690851	0.799739	-6.67476
ENSG00000132680	KHDC4	protein_coding	KH domain containing 4, pre-mRNA splicing factor [Source:HGNC Symbol;Acc:HGNC:29145]	1	-1	155913045	155934413	5635	-0.724849	6.94266	-3.74862	0.000453563	0.00555033	-0.706218
ENSG00000173080	RXFP4	protein_coding	relaxin family peptide/INSL5 receptor 4 [Source:HGNC Symbol;Acc:HGNC:14666]	1	1	155941710	155942949	1240	-0.751357	0.108969	-1.82442	0.0739309	0.174001	-4.47713
ENSG00000116584	ARHGEF2	protein_coding	Rho/Rac guanine nucleotide exchange factor 2 [Source:HGNC Symbol;Acc:HGNC:682]	1	-1	155946851	156007070	9135	-0.992836	7.61408	-3.8582	0.00032143	0.00437738	-0.366484
ENSG00000163479	SSR2	protein_coding	signal sequence receptor subunit 2 [Source:HGNC Symbol;Acc:HGNC:11324]	1	-1	156009048	156020951	6651	0.693775	6.21245	2.59954	0.0121698	0.049901	-3.7619
ENSG00000160803	UBQLN4	protein_coding	ubiquilin 4 [Source:HGNC Symbol;Acc:HGNC:1237]	1	-1	156035299	156053798	3878	0.136596	4.23134	0.816328	0.418098	0.577426	-6.49032
ENSG00000116586	LAMTOR2	protein_coding	late endosomal/lysosomal adaptor, MAPK and MTOR activator 2 [Source:HGNC Symbol;Acc:HGNC:29796]	1	1	156054752	156058510	1438	0.41719	4.89293	1.67268	0.100496	0.215911	-5.52072
ENSG00000132698	RAB25	protein_coding	RAB25, member RAS oncogene family [Source:HGNC Symbol;Acc:HGNC:18238]	1	1	156061160	156070504	1699	0.693744	6.06468	2.60866	0.0118879	0.049116	-3.74363
ENSG00000254726	MEX3A	protein_coding	mex-3 RNA binding family member A [Source:HGNC Symbol;Acc:HGNC:33482]	1	-1	156072013	156082465	6124	-0.444258	-0.377751	-0.999479	0.322267	0.483241	-5.48176
ENSG00000160789	LMNA	protein_coding	lamin A/C [Source:HGNC Symbol;Acc:HGNC:6636]	1	1	156082573	156140089	6985	0.646207	8.63739	3.1554	0.00268466	0.0181565	-2.32231
ENSG00000196189	SEMA4A	protein_coding	semaphorin 4A [Source:HGNC Symbol;Acc:HGNC:10729]	1	1	156147366	156177752	6676	0.371908	4.13742	1.13697	0.260849	0.418478	-6.02134
ENSG00000160785	SLC25A44	protein_coding	solute carrier family 25 member 44 [Source:HGNC Symbol;Acc:HGNC:29036]	1	1	156193932	156212796	7293	-0.0272603	3.65061	-0.223427	0.824093	0.892899	-6.68841
ENSG00000160783	PMF1	protein_coding	polyamine modulated factor 1 [Source:HGNC Symbol;Acc:HGNC:9112]	1	1	156212993	156240042	2520	-0.249637	1.64842	-0.925502	0.35905	0.520127	-5.85629
ENSG00000160781	PAQR6	protein_coding	progestin and adipoQ receptor family member 6 [Source:HGNC Symbol;Acc:HGNC:30132]	1	-1	156243320	156248117	2439	-0.752462	0.782878	-1.6783	0.099388	0.214197	-4.7531
ENSG00000198952	SMG5	protein_coding	SMG5, nonsense mediated mRNA decay factor [Source:HGNC Symbol;Acc:HGNC:24644]	1	-1	156249224	156282825	5304	-0.237147	7.38816	-1.93356	0.0587098	0.148767	-5.14043
ENSG00000163472	TMEM79	protein_coding	transmembrane protein 79 [Source:HGNC Symbol;Acc:HGNC:28196]	1	1	156282935	156293185	3067	-0.661757	2.34518	-2.36601	0.0218068	0.0749891	-3.74559
ENSG00000198715	GLMP	protein_coding	glycosylated lysosomal membrane protein [Source:HGNC Symbol;Acc:HGNC:29436]	1	-1	156290089	156295689	3471	0.415665	4.06322	1.67735	0.0995746	0.214446	-5.38441
ENSG00000163468	CCT3	protein_coding	chaperonin containing TCP1 subunit 3 [Source:HGNC Symbol;Acc:HGNC:1616]	1	-1	156308968	156367873	4018	0.570741	7.07741	2.70922	0.00915246	0.0412336	-3.50392
ENSG00000116604	MEF2D	protein_coding	myocyte enhancer factor 2D [Source:HGNC Symbol;Acc:HGNC:6997]	1	-1	156463727	156500779	6400	-0.11972	5.53224	-0.725197	0.471636	0.627533	-6.66103
ENSG00000183856	IQGAP3	protein_coding	IQ motif containing GTPase activating protein 3 [Source:HGNC Symbol;Acc:HGNC:20669]	1	-1	156525405	156572604	6742	-0.0574625	6.45372	-0.157394	0.875554	0.926462	-6.96271
ENSG00000187862	TTC24	protein_coding	tetratricopeptide repeat domain 24 [Source:HGNC Symbol;Acc:HGNC:32348]	1	1	156579727	156586770	2829	0.614089	-1.23137	0.6985	0.488028	0.642641	-5.5026
ENSG00000163382	NAXE	protein_coding	NAD(P)HX epimerase [Source:HGNC Symbol;Acc:HGNC:18453]	1	1	156591762	156594299	1933	0.387316	5.25819	1.71399	0.092584	0.204107	-5.48865
ENSG00000160818	GPATCH4	protein_coding	G-patch domain containing 4 [Source:HGNC Symbol;Acc:HGNC:25982]	1	-1	156594487	156601496	4437	-0.218486	4.97245	-1.01728	0.313807	0.474961	-6.40052
ENSG00000132688	NES	protein_coding	nestin [Source:HGNC Symbol;Acc:HGNC:7756]	1	-1	156668763	156677407	5558	0.451636	2.30476	0.77303	0.443062	0.601194	-5.79167
ENSG00000143320	CRABP2	protein_coding	cellular retinoic acid binding protein 2 [Source:HGNC Symbol;Acc:HGNC:2339]	1	-1	156699606	156705816	1100	-0.879129	-0.881654	-1.31014	0.196	0.343245	-5.05941
ENSG00000143319	ISG20L2	protein_coding	interferon stimulated exonuclease gene 20 like 2 [Source:HGNC Symbol;Acc:HGNC:25745]	1	-1	156721891	156728799	5262	-0.104279	4.84381	-0.842055	0.403676	0.563501	-6.54045
ENSG00000143303	RRNAD1	protein_coding	ribosomal RNA adenine dimethylase domain containing 1 [Source:HGNC Symbol;Acc:HGNC:24273]	1	1	156728442	156736960	3169	-0.562312	5.00515	-3.39637	0.00132829	0.0114686	-1.6726
ENSG00000143314	MRPL24	protein_coding	mitochondrial ribosomal protein L24 [Source:HGNC Symbol;Acc:HGNC:14037]	1	-1	156737303	156741590	1695	0.39674	4.0716	1.97254	0.0539643	0.140579	-4.91504
ENSG00000143321	HDGF	protein_coding	heparin binding growth factor [Source:HGNC Symbol;Acc:HGNC:4856]	1	-1	156742109	156766925	3745	0.130623	6.83853	0.750788	0.45622	0.61357	-6.68991
ENSG00000143294	PRCC	protein_coding	proline rich mitotic checkpoint control factor [Source:HGNC Symbol;Acc:HGNC:9343]	1	1	156750610	156800815	4108	0.0069051	5.95164	0.0714826	0.943292	0.967459	-6.96812
ENSG00000027869	SH2D2A	protein_coding	SH2 domain containing 2A [Source:HGNC Symbol;Acc:HGNC:10821]	1	-1	156806243	156816862	2512	-1.34528	0.906474	-2.61204	0.0117849	0.0487698	-2.98599
ENSG00000198400	NTRK1	protein_coding	neurotrophic receptor tyrosine kinase 1 [Source:HGNC Symbol;Acc:HGNC:8031]	1	1	156815640	156881850	4356	0.0457313	-1.20072	0.0829477	0.934217	0.962857	-5.79996
ENSG00000187800	PEAR1	protein_coding	platelet endothelial aggregation receptor 1 [Source:HGNC Symbol;Acc:HGNC:33631]	1	1	156893698	156916434	5530	0.975815	2.10478	2.33747	0.0233648	0.0788127	-3.59509
ENSG00000132694	ARHGEF11	protein_coding	Rho guanine nucleotide exchange factor 11 [Source:HGNC Symbol;Acc:HGNC:14580]	1	-1	156934840	157045370	8950	-0.414694	7.58928	-2.29497	0.0258703	0.0848534	-4.42554
ENSG00000117036	ETV3	protein_coding	ETS variant 3 [Source:HGNC Symbol;Acc:HGNC:3492]	1	-1	157121191	157138474	6707	0.574384	4.65515	3.54385	0.000852418	0.00860688	-1.17894
ENSG00000143297	FCRL5	protein_coding	Fc receptor like 5 [Source:HGNC Symbol;Acc:HGNC:18508]	1	-1	157513377	157552515	12419	1.56438	3.18048	1.79347	0.0788097	0.181784	-4.60821
ENSG00000163518	FCRL4	protein_coding	Fc receptor like 4 [Source:HGNC Symbol;Acc:HGNC:18507]	1	-1	157573747	157598085	3875	0.071334	-0.996202	0.0691951	0.945104	0.968364	-5.70196
ENSG00000160856	FCRL3	protein_coding	Fc receptor like 3 [Source:HGNC Symbol;Acc:HGNC:18506]	1	-1	157674321	157700769	6538	1.47616	0.765921	0.903564	0.370462	0.531842	-5.42792
ENSG00000132704	FCRL2	protein_coding	Fc receptor like 2 [Source:HGNC Symbol;Acc:HGNC:14875]	1	-1	157745733	157777132	5058	-1.16179	1.78046	-1.41339	0.163596	0.302582	-5.14548
ENSG00000163534	FCRL1	protein_coding	Fc receptor like 1 [Source:HGNC Symbol;Acc:HGNC:18509]	1	-1	157794403	157820120	3935	0.166026	0.589773	0.100724	0.920163	0.953709	-5.88272
ENSG00000183853	KIRREL1	protein_coding	kirre like nephrin family adhesion molecule 1 [Source:HGNC Symbol;Acc:HGNC:15734]	1	1	157993273	158100262	7872	1.57404	2.52871	2.65746	0.0104787	0.0451607	-2.92251
ENSG00000158473	CD1D	protein_coding	CD1d molecule [Source:HGNC Symbol;Acc:HGNC:1637]	1	1	158179947	158184896	2253	-0.575131	2.63095	-1.7581	0.0847117	0.191645	-4.87999
ENSG00000158477	CD1A	protein_coding	CD1a molecule [Source:HGNC Symbol;Acc:HGNC:1634]	1	1	158254424	158258269	2096	0.476175	-2.25648	0.656567	0.514402	0.664482	-5.49164
ENSG00000158481	CD1C	protein_coding	CD1c molecule [Source:HGNC Symbol;Acc:HGNC:1636]	1	1	158289923	158294774	1435	1.79925	-0.345005	1.16976	0.247521	0.403446	-5.12719
ENSG00000158485	CD1B	protein_coding	CD1b molecule [Source:HGNC Symbol;Acc:HGNC:1635]	1	-1	158327951	158331531	1395	-0.372073	-2.39964	-0.517066	0.607339	0.740581	-5.55096
ENSG00000158488	CD1E	protein_coding	CD1e molecule [Source:HGNC Symbol;Acc:HGNC:1638]	1	1	158353696	158357553	2203	0.219577	-1.69297	0.231144	0.818125	0.888596	-5.67092
ENSG00000163563	MNDA	protein_coding	myeloid cell nuclear differentiation antigen [Source:HGNC Symbol;Acc:HGNC:7183]	1	1	158831351	158849506	2059	2.13834	-0.0870614	2.19948	0.0323883	0.0991885	-3.65079
ENSG00000163564	PYHIN1	protein_coding	pyrin and HIN domain family member 1 [Source:HGNC Symbol;Acc:HGNC:28894]	1	1	158930796	158977054	3479	-0.248423	2.09736	-0.354644	0.724314	0.824936	-6.06098
ENSG00000163565	IFI16	protein_coding	interferon gamma inducible protein 16 [Source:HGNC Symbol;Acc:HGNC:5395]	1	1	158999968	159055155	5294	2.78154	5.34391	5.4514	1.45181e-06	0.000103092	5.04614
ENSG00000163568	AIM2	protein_coding	absent in melanoma 2 [Source:HGNC Symbol;Acc:HGNC:357]	1	-1	159062484	159147096	2009	1.74275	0.380295	1.4437	0.154919	0.29163	-4.86614
ENSG00000162706	CADM3	protein_coding	cell adhesion molecule 3 [Source:HGNC Symbol;Acc:HGNC:17601]	1	1	159171609	159203313	3847	-0.217927	-0.842479	-0.202692	0.84018	0.903715	-5.68779
ENSG00000213088	ACKR1	protein_coding	atypical chemokine receptor 1 (Duffy blood group) [Source:HGNC Symbol;Acc:HGNC:4035]	1	1	159203307	159206500	2106	0.280644	-0.516359	0.253808	0.800661	0.877839	-5.68564
ENSG00000179639	FCER1A	protein_coding	Fc fragment of IgE receptor Ia [Source:HGNC Symbol;Acc:HGNC:3609]	1	1	159289714	159308224	1165	-0.0448195	-1.85563	-0.0595619	0.952737	0.972904	-5.6772
ENSG00000158716	DUSP23	protein_coding	dual specificity phosphatase 23 [Source:HGNC Symbol;Acc:HGNC:21480]	1	1	159780932	159782543	825	-0.132903	3.55974	-0.881729	0.382048	0.542921	-6.34621
ENSG00000181036	FCRL6	protein_coding	Fc receptor like 6 [Source:HGNC Symbol;Acc:HGNC:31910]	1	1	159800511	159816257	2671	-1.18877	-0.824359	-1.41974	0.161749	0.300334	-4.89056
ENSG00000158714	SLAMF8	protein_coding	SLAM family member 8 [Source:HGNC Symbol;Acc:HGNC:21391]	1	1	159826811	159837492	2996	1.30959	0.556672	1.59215	0.117511	0.240161	-4.65167
ENSG00000213085	CFAP45	protein_coding	cilia and flagella associated protein 45 [Source:HGNC Symbol;Acc:HGNC:17229]	1	-1	159872364	159900165	2625	-0.0204865	-0.709998	-0.0355998	0.97174	0.98293	-5.87403
ENSG00000158710	TAGLN2	protein_coding	transgelin 2 [Source:HGNC Symbol;Acc:HGNC:11554]	1	-1	159918107	159925732	2487	0.556752	6.74861	1.71675	0.0920752	0.203191	-5.52661
ENSG00000085552	IGSF9	protein_coding	immunoglobulin superfamily member 9 [Source:HGNC Symbol;Acc:HGNC:18132]	1	-1	159927039	159945613	6628	-1.12582	5.49311	-3.13505	0.00284542	0.018857	-2.41597
ENSG00000143315	PIGM	protein_coding	phosphatidylinositol glycan anchor biosynthesis class M [Source:HGNC Symbol;Acc:HGNC:18858]	1	-1	160024953	160031991	4319	0.0978047	4.03707	0.673992	0.50335	0.654835	-6.554
ENSG00000177807	KCNJ10	protein_coding	potassium voltage-gated channel subfamily J member 10 [Source:HGNC Symbol;Acc:HGNC:6256]	1	-1	159998651	160070483	5293	-0.596554	-1.97513	-0.844841	0.402134	0.561915	-5.36606
ENSG00000162729	IGSF8	protein_coding	immunoglobulin superfamily member 8 [Source:HGNC Symbol;Acc:HGNC:17813]	1	-1	160091340	160098943	2592	-0.260093	5.20163	-1.63483	0.108224	0.226899	-5.61863
ENSG00000018625	ATP1A2	protein_coding	ATPase Na+/K+ transporting subunit alpha 2 [Source:HGNC Symbol;Acc:HGNC:800]	1	1	160115759	160143591	6298	0.400583	0.604301	0.603901	0.548578	0.693181	-5.62583
ENSG00000162734	PEA15	protein_coding	proliferation and apoptosis adaptor protein 15 [Source:HGNC Symbol;Acc:HGNC:8822]	1	1	160205337	160215376	2806	1.47153	3.5029	3.69307	0.000539139	0.00632645	-0.502453
ENSG00000132716	DCAF8	protein_coding	DDB1 and CUL4 associated factor 8 [Source:HGNC Symbol;Acc:HGNC:24891]	1	-1	160215715	160262531	7587	-0.933331	1.60675	-3.15295	0.00270357	0.0182431	-1.83212
ENSG00000162735	PEX19	protein_coding	peroxisomal biogenesis factor 19 [Source:HGNC Symbol;Acc:HGNC:9713]	1	-1	160276812	160286348	4461	-0.21188	5.78502	-1.07309	0.288266	0.448449	-6.39427
ENSG00000122218	COPA	protein_coding	coatomer protein complex subunit alpha [Source:HGNC Symbol;Acc:HGNC:2230]	1	-1	160288686	160343400	6232	0.725438	8.43362	4.79822	1.42871e-05	0.00049949	2.65604
ENSG00000162736	NCSTN	protein_coding	nicastrin [Source:HGNC Symbol;Acc:HGNC:17091]	1	1	160343316	160358952	4175	0.433556	7.19528	2.64796	0.0107402	0.0458798	-3.65089
ENSG00000162738	VANGL2	protein_coding	VANGL planar cell polarity protein 2 [Source:HGNC Symbol;Acc:HGNC:15511]	1	1	160400564	160428670	5340	0.854503	2.60419	1.78884	0.0795632	0.182861	-4.8701
ENSG00000162739	SLAMF6	protein_coding	SLAM family member 6 [Source:HGNC Symbol;Acc:HGNC:21392]	1	-1	160485030	160523262	2746	-0.042318	2.14323	-0.0626627	0.950279	0.971374	-6.1533
ENSG00000066294	CD84	protein_coding	CD84 molecule [Source:HGNC Symbol;Acc:HGNC:1704]	1	-1	160541095	160579516	9255	0.134691	1.50202	0.17999	0.857871	0.915031	-6.00938
ENSG00000117090	SLAMF1	protein_coding	signaling lymphocytic activation molecule family member 1 [Source:HGNC Symbol;Acc:HGNC:10903]	1	-1	160608106	160647295	4269	1.61989	1.54409	2.07865	0.0426831	0.119318	-3.98208
ENSG00000117091	CD48	protein_coding	CD48 molecule [Source:HGNC Symbol;Acc:HGNC:1683]	1	-1	160678746	160711831	3274	0.468837	2.01047	0.370292	0.712694	0.815837	-5.98451
ENSG00000026751	SLAMF7	protein_coding	SLAM family member 7 [Source:HGNC Symbol;Acc:HGNC:21394]	1	1	160739057	160754821	4833	-0.377823	2.59371	-0.461472	0.646416	0.770366	-6.02504
ENSG00000122224	LY9	protein_coding	lymphocyte antigen 9 [Source:HGNC Symbol;Acc:HGNC:6730]	1	1	160796074	160828261	9118	-0.719174	1.92496	-0.852467	0.397929	0.557327	-5.70126
ENSG00000122223	CD244	protein_coding	CD244 molecule [Source:HGNC Symbol;Acc:HGNC:18171]	1	-1	160830160	160862887	2857	-0.497776	0.784543	-1.01374	0.315479	0.476448	-5.58158
ENSG00000179914	ITLN1	protein_coding	intelectin 1 [Source:HGNC Symbol;Acc:HGNC:18259]	1	-1	160876540	160885180	1483	3.28388	6.34956	5.40453	1.71473e-06	0.000114913	4.71938
ENSG00000158764	ITLN2	protein_coding	intelectin 2 [Source:HGNC Symbol;Acc:HGNC:20599]	1	-1	160945025	160954809	1636	3.91601	-0.923975	2.86667	0.0060087	0.0311207	-2.30323
ENSG00000158769	F11R	protein_coding	F11 receptor [Source:HGNC Symbol;Acc:HGNC:14685]	1	-1	160995211	161021343	5066	0.606418	-0.130957	1.2724	0.208985	0.359368	-5.20369
ENSG00000215845	TSTD1	protein_coding	thiosulfate sulfurtransferase like domain containing 1 [Source:HGNC Symbol;Acc:HGNC:35410]	1	-1	161037631	161038977	1210	0.0875341	3.96755	0.346339	0.730508	0.829967	-6.69578
ENSG00000158773	USF1	protein_coding	upstream transcription factor 1 [Source:HGNC Symbol;Acc:HGNC:12593]	1	-1	161039251	161045977	2336	0.112484	5.65642	0.934353	0.354512	0.515666	-6.50777
ENSG00000186517	ARHGAP30	protein_coding	Rho GTPase activating protein 30 [Source:HGNC Symbol;Acc:HGNC:27414]	1	-1	161046946	161069970	5064	0.340666	3.9985	0.51568	0.6083	0.741217	-6.28617
ENSG00000143217	NECTIN4	protein_coding	nectin cell adhesion molecule 4 [Source:HGNC Symbol;Acc:HGNC:19688]	1	-1	161070998	161089558	3502	1.13378	3.32629	3.84232	0.000337966	0.00452885	-0.167734
ENSG00000162755	KLHDC9	protein_coding	kelch domain containing 9 [Source:HGNC Symbol;Acc:HGNC:28489]	1	1	161098361	161100346	1720	0.248551	1.51899	0.815485	0.418576	0.577797	-5.94856
ENSG00000143256	PFDN2	protein_coding	prefoldin subunit 2 [Source:HGNC Symbol;Acc:HGNC:8867]	1	-1	161100556	161118055	677	0.29735	3.92807	1.62417	0.110487	0.230279	-5.47508
ENSG00000158793	NIT1	protein_coding	nitrilase 1 [Source:HGNC Symbol;Acc:HGNC:7828]	1	1	161118086	161125445	3793	-0.547783	5.75568	-3.29526	0.00179038	0.0139235	-1.99492
ENSG00000158796	DEDD	protein_coding	death effector domain containing [Source:HGNC Symbol;Acc:HGNC:2755]	1	-1	161120974	161132688	2821	-0.03553	4.6154	-0.302244	0.763692	0.852701	-6.81984
ENSG00000143222	UFC1	protein_coding	ubiquitin-fold modifier conjugating enzyme 1 [Source:HGNC Symbol;Acc:HGNC:26941]	1	1	161152776	161158856	2274	0.697452	5.75304	3.34374	0.00155251	0.012637	-1.84932
ENSG00000143258	USP21	protein_coding	ubiquitin specific peptidase 21 [Source:HGNC Symbol;Acc:HGNC:12620]	1	1	161159450	161165723	3764	-0.438862	4.8976	-3.6613	0.000594827	0.00679112	-0.907228
ENSG00000143224	PPOX	protein_coding	protoporphyrinogen oxidase [Source:HGNC Symbol;Acc:HGNC:9280]	1	1	161166056	161178013	4607	-0.533668	4.11168	-2.91194	0.0053108	0.0286995	-2.83793
ENSG00000158850	B4GALT3	protein_coding	beta-1,4-galactosyltransferase 3 [Source:HGNC Symbol;Acc:HGNC:926]	1	-1	161171310	161177968	3890	0.189632	4.55788	1.35272	0.182094	0.325886	-5.94007
ENSG00000158859	ADAMTS4	protein_coding	ADAM metallopeptidase with thrombospondin type 1 motif 4 [Source:HGNC Symbol;Acc:HGNC:220]	1	-1	161184302	161199054	10334	0.706541	-0.771302	0.793925	0.430906	0.589968	-5.44144
ENSG00000158864	NDUFS2	protein_coding	NADH:ubiquinone oxidoreductase core subunit S2 [Source:HGNC Symbol;Acc:HGNC:7708]	1	1	161197104	161214395	3658	0.245977	7.68429	1.24204	0.219887	0.372426	-6.18297
ENSG00000158869	FCER1G	protein_coding	Fc fragment of IgE receptor Ig [Source:HGNC Symbol;Acc:HGNC:3611]	1	1	161215234	161220699	964	0.325357	1.25607	0.413594	0.680901	0.793236	-5.91529
ENSG00000158882	TOMM40L	protein_coding	translocase of outer mitochondrial membrane 40 like [Source:HGNC Symbol;Acc:HGNC:25756]	1	1	161225939	161230746	3289	-0.257905	4.25143	-1.98757	0.0522254	0.137406	-4.92315
ENSG00000158887	MPZ	protein_coding	myelin protein zero [Source:HGNC Symbol;Acc:HGNC:7225]	1	-1	161304735	161309968	2154	-0.284062	-0.314711	-0.666559	0.508049	0.658843	-5.66419
ENSG00000143252	SDHC	protein_coding	succinate dehydrogenase complex subunit C [Source:HGNC Symbol;Acc:HGNC:10682]	1	1	161314257	161375340	14160	0.356491	6.43665	1.56471	0.123817	0.249011	-5.76859
ENSG00000143226	FCGR2A	protein_coding	Fc fragment of IgG receptor IIa [Source:HGNC Symbol;Acc:HGNC:3616]	1	1	161505430	161524013	5314	2.4084	0.691382	2.40708	0.0197276	0.0699115	-3.27566
ENSG00000173110	HSPA6	protein_coding	heat shock protein family A (Hsp70) member 6 [Source:HGNC Symbol;Acc:HGNC:5239]	1	1	161524540	161526894	2371	1.05298	-0.0717674	1.33341	0.188306	0.333586	-4.98233
ENSG00000203747	FCGR3A	protein_coding	Fc fragment of IgG receptor IIIa [Source:HGNC Symbol;Acc:HGNC:3619]	1	-1	161541759	161550737	2883	1.43242	-0.226793	1.26147	0.212862	0.36373	-5.09973
ENSG00000072694	FCGR2B	protein_coding	Fc fragment of IgG receptor IIb [Source:HGNC Symbol;Acc:HGNC:3618]	1	1	161663147	161678654	6911	0.553637	-0.437443	0.677159	0.501356	0.653453	-5.51635
ENSG00000162747	FCGR3B	protein_coding	Fc fragment of IgG receptor IIIb [Source:HGNC Symbol;Acc:HGNC:3620]	1	-1	161623196	161631963	3073	1.1957	-1.4557	1.06608	0.291394	0.451839	-5.23204
ENSG00000132185	FCRLA	protein_coding	Fc receptor like A [Source:HGNC Symbol;Acc:HGNC:18504]	1	1	161706972	161714352	3275	0.0435731	-1.20857	0.0262134	0.979189	0.98718	-5.7018
ENSG00000081721	DUSP12	protein_coding	dual specificity phosphatase 12 [Source:HGNC Symbol;Acc:HGNC:3067]	1	1	161749758	161757238	1762	-0.199938	3.94104	-1.58635	0.118822	0.24204	-5.54153
ENSG00000118217	ATF6	protein_coding	activating transcription factor 6 [Source:HGNC Symbol;Acc:HGNC:791]	1	1	161766320	161964070	7890	0.0413595	6.6676	0.428863	0.669823	0.785509	-6.88639
ENSG00000162745	OLFML2B	protein_coding	olfactomedin like 2B [Source:HGNC Symbol;Acc:HGNC:24558]	1	-1	161983192	162023854	3415	0.498521	0.0329315	0.750003	0.456689	0.614094	-5.55302
ENSG00000198929	NOS1AP	protein_coding	nitric oxide synthase 1 adaptor protein [Source:HGNC Symbol;Acc:HGNC:16859]	1	1	162069691	162370475	7771	-0.291623	4.55433	-1.25814	0.214054	0.36515	-6.08565
ENSG00000239887	C1orf226	protein_coding	chromosome 1 open reading frame 226 [Source:HGNC Symbol;Acc:HGNC:34351]	1	1	162366908	162386812	4495	-0.296075	0.827695	-0.849976	0.399299	0.558676	-5.78142
ENSG00000198574	SH2D1B	protein_coding	SH2 domain containing 1B [Source:HGNC Symbol;Acc:HGNC:30416]	1	-1	162395268	162412138	2797	-1.58025	-1.56241	-2.20759	0.0317833	0.0979636	-3.63974
ENSG00000152332	UHMK1	protein_coding	U2AF homology motif kinase 1 [Source:HGNC Symbol;Acc:HGNC:19683]	1	1	162497251	162529631	9246	0.511915	6.22827	3.31916	0.00166913	0.0132618	-1.93297
ENSG00000117143	UAP1	protein_coding	UDP-N-acetylglucosamine pyrophosphorylase 1 [Source:HGNC Symbol;Acc:HGNC:12457]	1	1	162561506	162599842	3437	0.38025	7.07195	1.88147	0.0656046	0.160763	-5.24125
ENSG00000162733	DDR2	protein_coding	discoidin domain receptor tyrosine kinase 2 [Source:HGNC Symbol;Acc:HGNC:2731]	1	1	162631373	162787405	10730	-0.215889	3.6602	-0.456136	0.650223	0.773266	-6.31654
ENSG00000132196	HSD17B7	protein_coding	hydroxysteroid 17-beta dehydrogenase 7 [Source:HGNC Symbol;Acc:HGNC:5215]	1	1	162790702	162812817	4124	0.696937	4.25809	4.08534	0.000155267	0.00264828	0.476015
ENSG00000117152	RGS4	protein_coding	regulator of G protein signaling 4 [Source:HGNC Symbol;Acc:HGNC:10000]	1	1	163068775	163076802	4836	0.64676	-1.89185	0.978072	0.332642	0.493704	-5.29151
ENSG00000143248	RGS5	protein_coding	regulator of G protein signaling 5 [Source:HGNC Symbol;Acc:HGNC:10001]	1	-1	163111121	163321791	6821	0.778261	1.05329	0.79788	0.428629	0.588011	-5.57853
ENSG00000143228	NUF2	protein_coding	NDC80 kinetochore complex component NUF2 [Source:HGNC Symbol;Acc:HGNC:14621]	1	1	163266576	163355764	3362	0.0734236	3.89041	0.276623	0.783184	0.865928	-6.77207
ENSG00000185630	PBX1	protein_coding	PBX homeobox 1 [Source:HGNC Symbol;Acc:HGNC:8632]	1	1	164555584	164899296	21249	-0.553134	5.49281	-3.05739	0.00354591	0.0219291	-2.6233
ENSG00000162761	LMX1A	protein_coding	LIM homeobox transcription factor 1 alpha [Source:HGNC Symbol;Acc:HGNC:6653]	1	-1	165201867	165356715	4185	-1.05733	-0.988996	-1.40328	0.166574	0.306375	-4.95765
ENSG00000143171	RXRG	protein_coding	retinoid X receptor gamma [Source:HGNC Symbol;Acc:HGNC:10479]	1	-1	165400922	165445355	2696	-0.364827	-1.62249	-0.670651	0.50546	0.65638	-5.51944
ENSG00000143198	MGST3	protein_coding	microsomal glutathione S-transferase 3 [Source:HGNC Symbol;Acc:HGNC:7064]	1	1	165631213	165661796	8401	0.42104	6.86209	1.13629	0.261132	0.41878	-6.32957
ENSG00000143149	ALDH9A1	protein_coding	aldehyde dehydrogenase 9 family member A1 [Source:HGNC Symbol;Acc:HGNC:412]	1	-1	165662216	165698863	3308	0.659599	5.70084	2.3464	0.0228672	0.077634	-4.3058
ENSG00000143183	TMCO1	protein_coding	transmembrane and coiled-coil domains 1 [Source:HGNC Symbol;Acc:HGNC:18188]	1	-1	165724293	165827755	5584	0.547696	7.39578	2.13551	0.0375284	0.109375	-4.75941
ENSG00000143179	UCK2	protein_coding	uridine-cytidine kinase 2 [Source:HGNC Symbol;Acc:HGNC:12562]	1	1	165827614	165911618	6756	0.24421	5.0865	1.70745	0.0938019	0.206044	-5.48772
ENSG00000188859	FAM78B	protein_coding	family with sequence similarity 78 member B [Source:HGNC Symbol;Acc:HGNC:13495]	1	-1	166057426	166166969	5343	-1.60725	0.325754	-3.00489	0.00410769	0.0241846	-2.03823
ENSG00000143157	POGK	protein_coding	pogo transposable element derived with KRAB domain [Source:HGNC Symbol;Acc:HGNC:18800]	1	1	166839447	166856344	8448	-0.0488665	5.54646	-0.36503	0.716594	0.818669	-6.88813
ENSG00000152382	TADA1	protein_coding	transcriptional adaptor 1 [Source:HGNC Symbol;Acc:HGNC:30631]	1	-1	166856510	166876264	2963	-0.123812	3.86206	-1.03315	0.306391	0.467838	-6.23057
ENSG00000143195	ILDR2	protein_coding	immunoglobulin like domain containing receptor 2 [Source:HGNC Symbol;Acc:HGNC:18131]	1	-1	166895711	166975540	13884	-1.01303	0.398152	-2.12446	0.038485	0.111267	-3.96873
ENSG00000143167	GPA33	protein_coding	glycoprotein A33 [Source:HGNC Symbol;Acc:HGNC:4445]	1	-1	167052836	167166479	3003	0.200357	8.36385	0.506442	0.614722	0.746414	-6.79753
ENSG00000143190	POU2F1	protein_coding	POU class 2 homeobox 1 [Source:HGNC Symbol;Acc:HGNC:9212]	1	1	167220876	167427345	15753	-0.189536	5.50428	-1.34991	0.182987	0.326984	-6.0517
ENSG00000198821	CD247	protein_coding	CD247 molecule [Source:HGNC Symbol;Acc:HGNC:1677]	1	-1	167430640	167518610	4034	-0.854847	2.15572	-1.15393	0.253893	0.410268	-5.5277
ENSG00000143162	CREG1	protein_coding	cellular repressor of E1A stimulated genes 1 [Source:HGNC Symbol;Acc:HGNC:2351]	1	-1	167529117	167553805	2688	0.11296	3.25879	0.352825	0.725669	0.826199	-6.52799
ENSG00000198771	RCSD1	protein_coding	RCSD domain containing 1 [Source:HGNC Symbol;Acc:HGNC:28310]	1	1	167630093	167708696	5718	0.169171	2.98066	0.266154	0.791191	0.871101	-6.12676
ENSG00000197965	MPZL1	protein_coding	myelin protein zero like 1 [Source:HGNC Symbol;Acc:HGNC:7226]	1	1	167721192	167791919	7069	0.517949	5.67704	2.23141	0.030063	0.0943489	-4.55552
ENSG00000143199	ADCY10	protein_coding	adenylate cyclase 10 [Source:HGNC Symbol;Acc:HGNC:21285]	1	-1	167809388	167914215	6139	-1.17526	0.976271	-3.01661	0.00397542	0.023574	-2.08004
ENSG00000143158	MPC2	protein_coding	mitochondrial pyruvate carrier 2 [Source:HGNC Symbol;Acc:HGNC:24515]	1	-1	167916675	167937072	2552	0.746145	5.70923	2.70367	0.00928681	0.0417028	-3.50574
ENSG00000143164	DCAF6	protein_coding	DDB1 and CUL4 associated factor 6 [Source:HGNC Symbol;Acc:HGNC:30002]	1	1	167935783	168075843	6306	-0.215453	7.58704	-1.87084	0.0670924	0.163148	-5.24389
ENSG00000143147	GPR161	protein_coding	G protein-coupled receptor 161 [Source:HGNC Symbol;Acc:HGNC:23694]	1	-1	168079543	168137667	11224	1.13649	0.291762	1.56605	0.123501	0.248652	-4.72882
ENSG00000143155	TIPRL	protein_coding	TOR signaling pathway regulator [Source:HGNC Symbol;Acc:HGNC:30231]	1	1	168178962	168202109	3220	0.461053	5.14912	2.72556	0.00876691	0.0399852	-3.41637
ENSG00000213064	SFT2D2	protein_coding	SFT2 domain containing 2 [Source:HGNC Symbol;Acc:HGNC:25140]	1	1	168225938	168253021	11221	0.340382	6.31641	1.90878	0.0619078	0.154627	-5.19739
ENSG00000143178	TBX19	protein_coding	T-box 19 [Source:HGNC Symbol;Acc:HGNC:11596]	1	1	168280877	168314426	3647	-0.583219	2.26424	-1.91993	0.0604512	0.151938	-4.57047
ENSG00000143185	XCL2	protein_coding	X-C motif chemokine ligand 2 [Source:HGNC Symbol;Acc:HGNC:10646]	1	-1	168540768	168543997	565	-1.38029	-1.46909	-1.86581	0.0678062	0.164226	-4.22767
ENSG00000143184	XCL1	protein_coding	X-C motif chemokine ligand 1 [Source:HGNC Symbol;Acc:HGNC:10645]	1	1	168576605	168582069	1367	-1.10897	-1.14489	-1.65725	0.103591	0.220317	-4.542
ENSG00000143196	DPT	protein_coding	dermatopontin [Source:HGNC Symbol;Acc:HGNC:3011]	1	-1	168695468	168729206	1786	-0.982895	-1.26817	-0.785325	0.435885	0.594507	-5.48548
ENSG00000143153	ATP1B1	protein_coding	ATPase Na+/K+ transporting subunit beta 1 [Source:HGNC Symbol;Acc:HGNC:804]	1	1	169105697	169132722	2962	0.29137	8.54813	0.78685	0.435	0.593824	-6.60681
ENSG00000143156	NME7	protein_coding	NME/NM23 family member 7 [Source:HGNC Symbol;Acc:HGNC:20461]	1	-1	169132531	169367948	5737	0.173488	3.1252	1.07115	0.289129	0.449381	-6.0288
ENSG00000117475	BLZF1	protein_coding	basic leucine zipper nuclear factor 1 [Source:HGNC Symbol;Acc:HGNC:1065]	1	1	169367970	169396540	3820	0.0851337	5.36473	0.697985	0.488347	0.64284	-6.69293
ENSG00000117479	SLC19A2	protein_coding	solute carrier family 19 member 2 [Source:HGNC Symbol;Acc:HGNC:10938]	1	-1	169463909	169485944	3671	0.325917	4.02605	1.79924	0.0778806	0.180408	-5.19358
ENSG00000198734	F5	protein_coding	coagulation factor V [Source:HGNC Symbol;Acc:HGNC:3542]	1	-1	169514166	169586588	7158	0.471268	1.97847	0.577304	0.566267	0.707763	-5.99327
ENSG00000174175	SELP	protein_coding	selectin P [Source:HGNC Symbol;Acc:HGNC:10721]	1	-1	169588849	169630193	3490	0.666681	-0.779538	0.74531	0.459495	0.616555	-5.47494
ENSG00000000460	C1orf112	protein_coding	chromosome 1 open reading frame 112 [Source:HGNC Symbol;Acc:HGNC:25565]	1	1	169662007	169854080	5967	-0.184079	4.78169	-0.962736	0.340209	0.501374	-6.44597
ENSG00000188404	SELL	protein_coding	selectin L [Source:HGNC Symbol;Acc:HGNC:10720]	1	-1	169690665	169711702	2725	1.26252	0.78746	0.860324	0.393625	0.553179	-5.586
ENSG00000007908	SELE	protein_coding	selectin E [Source:HGNC Symbol;Acc:HGNC:10718]	1	-1	169722640	169764705	4585	-0.195285	-1.24226	-0.246764	0.806079	0.881389	-5.70314
ENSG00000171806	METTL18	protein_coding	methyltransferase like 18 [Source:HGNC Symbol;Acc:HGNC:28793]	1	-1	169792529	169794963	1578	0.0292765	2.29294	0.131094	0.896215	0.939623	-6.36161
ENSG00000000457	SCYL3	protein_coding	SCY1 like pseudokinase 3 [Source:HGNC Symbol;Acc:HGNC:19285]	1	-1	169849631	169894267	6883	-0.378161	5.40366	-2.62728	0.011331	0.0474735	-3.67427
ENSG00000075945	KIFAP3	protein_coding	kinesin associated protein 3 [Source:HGNC Symbol;Acc:HGNC:17060]	1	-1	169921326	170085208	4978	-0.298613	6.50761	-1.9013	0.0629026	0.156494	-5.21564
ENSG00000120370	GORAB	protein_coding	golgin, RAB6 interacting [Source:HGNC Symbol;Acc:HGNC:25676]	1	1	170532129	170553446	3773	-0.201659	5.58376	-1.25946	0.213581	0.36459	-6.1664
ENSG00000116132	PRRX1	protein_coding	paired related homeobox 1 [Source:HGNC Symbol;Acc:HGNC:9142]	1	1	170662728	170739421	8246	0.369154	-0.907913	0.321255	0.749326	0.842202	-5.66673
ENSG00000007933	FMO3	protein_coding	flavin containing monooxygenase 3 [Source:HGNC Symbol;Acc:HGNC:3771]	1	1	171090901	171117819	3463	-0.188527	-1.78501	-0.323456	0.747669	0.841536	-5.63959
ENSG00000076258	FMO4	protein_coding	flavin containing monooxygenase 4 [Source:HGNC Symbol;Acc:HGNC:3772]	1	1	171314183	171342084	2517	-1.34383	3.94753	-4.80476	1.39695e-05	0.000493677	2.79096
ENSG00000117523	PRRC2C	protein_coding	proline rich coiled-coil 2C [Source:HGNC Symbol;Acc:HGNC:24903]	1	1	171485551	171593511	13921	0.00820776	9.69764	0.0833853	0.933871	0.96263	-6.8546
ENSG00000117533	VAMP4	protein_coding	vesicle associated membrane protein 4 [Source:HGNC Symbol;Acc:HGNC:12645]	1	-1	171700160	171742074	5159	-0.0944354	3.58343	-0.629689	0.5317	0.677942	-6.48323
ENSG00000010165	EEF1AKNMT	protein_coding	eEF1A lysine and N-terminal methyltransferase [Source:HGNC Symbol;Acc:HGNC:24248]	1	1	171781660	171814023	3827	-0.0252321	5.492	-0.213558	0.831741	0.897921	-6.92599
ENSG00000197959	DNM3	protein_coding	dynamin 3 [Source:HGNC Symbol;Acc:HGNC:29125]	1	1	171841498	172418466	11329	-0.0305883	2.9502	-0.122566	0.902931	0.943734	-6.46718
ENSG00000135845	PIGC	protein_coding	phosphatidylinositol glycan anchor biosynthesis class C [Source:HGNC Symbol;Acc:HGNC:8960]	1	-1	172370189	172444086	5225	0.504182	2.94451	1.99137	0.0517931	0.136688	-4.62545
ENSG00000094975	SUCO	protein_coding	SUN domain containing ossification factor [Source:HGNC Symbol;Acc:HGNC:1240]	1	1	172532349	172611833	7894	0.512702	6.52454	3.67629	0.000567891	0.00656249	-0.920547
ENSG00000117560	FASLG	protein_coding	Fas ligand [Source:HGNC Symbol;Acc:HGNC:11936]	1	1	172659103	172666876	1888	-0.989819	0.358604	-1.54397	0.128759	0.255869	-4.85962
ENSG00000117586	TNFSF4	protein_coding	TNF superfamily member 4 [Source:HGNC Symbol;Acc:HGNC:11934]	1	-1	173183731	173207331	3942	-1.04582	-0.640986	-1.63726	0.107714	0.226205	-4.59803
ENSG00000117592	PRDX6	protein_coding	peroxiredoxin 6 [Source:HGNC Symbol;Acc:HGNC:16753]	1	1	173477330	173488815	2367	-0.183923	7.21273	-0.502322	0.617597	0.748704	-6.8458
ENSG00000183831	ANKRD45	protein_coding	ankyrin repeat domain 45 [Source:HGNC Symbol;Acc:HGNC:24786]	1	-1	173609561	173669862	2911	0.170905	-0.272286	0.263506	0.793219	0.872449	-5.97808
ENSG00000076321	KLHL20	protein_coding	kelch like family member 20 [Source:HGNC Symbol;Acc:HGNC:25056]	1	1	173714941	173786692	4254	-0.299024	5.51517	-2.34247	0.023085	0.0781439	-4.31311
ENSG00000120334	CENPL	protein_coding	centromere protein L [Source:HGNC Symbol;Acc:HGNC:17879]	1	-1	173799550	173824720	4914	0.1225	2.17553	0.47764	0.634941	0.760868	-6.3145
ENSG00000117593	DARS2	protein_coding	aspartyl-tRNA synthetase 2, mitochondrial [Source:HGNC Symbol;Acc:HGNC:25538]	1	1	173824568	173858808	3689	0.320965	5.76802	1.71951	0.0915675	0.202349	-5.5137
ENSG00000185278	ZBTB37	protein_coding	zinc finger and BTB domain containing 37 [Source:HGNC Symbol;Acc:HGNC:28365]	1	1	173868082	173903549	19464	-0.663886	4.03666	-3.49055	0.00100173	0.00951782	-1.26757
ENSG00000135870	RC3H1	protein_coding	ring finger and CCCH-type domains 1 [Source:HGNC Symbol;Acc:HGNC:29434]	1	-1	173931214	174022297	11508	-0.332034	7.49816	-3.1633	0.00262455	0.0179248	-2.34753
ENSG00000152061	RABGAP1L	protein_coding	RAB GTPase activating protein 1 like [Source:HGNC Symbol;Acc:HGNC:24663]	1	1	174159410	174995308	13708	-0.290473	7.51733	-2.3102	0.0249464	0.0825715	-4.40151
ENSG00000203737	GPR52	protein_coding	G protein-coupled receptor 52 [Source:HGNC Symbol;Acc:HGNC:4508]	1	1	174448111	174449198	1088	-0.683564	2.44887	-2.69953	0.00938829	0.0419725	-3.05398
ENSG00000116161	CACYBP	protein_coding	calcyclin binding protein [Source:HGNC Symbol;Acc:HGNC:30423]	1	1	174999163	175011715	4511	0.375097	5.44879	1.54796	0.127798	0.254657	-5.76249
ENSG00000120333	MRPS14	protein_coding	mitochondrial ribosomal protein S14 [Source:HGNC Symbol;Acc:HGNC:14049]	1	-1	175010789	175023425	2594	-0.248272	2.36138	-1.27017	0.20977	0.360067	-5.6411
ENSG00000120332	TNN	protein_coding	tenascin N [Source:HGNC Symbol;Acc:HGNC:22942]	1	1	175067858	175148066	5008	-1.17186	-1.47144	-1.50617	0.138173	0.268728	-4.70884
ENSG00000235750	KIAA0040	protein_coding	KIAA0040 [Source:HGNC Symbol;Acc:HGNC:28950]	1	-1	175156986	175192999	4783	-0.121601	2.71165	-0.427066	0.671123	0.786459	-6.34243
ENSG00000116147	TNR	protein_coding	tenascin R [Source:HGNC Symbol;Acc:HGNC:11953]	1	-1	175315194	175743616	12960	-1.09084	-1.56872	-1.10228	0.275497	0.434917	-5.17179
ENSG00000143207	COP1	protein_coding	COP1, E3 ubiquitin ligase [Source:HGNC Symbol;Acc:HGNC:17440]	1	-1	175944831	176207286	4299	-0.0790956	7.30292	-0.740713	0.462254	0.619327	-6.69103
ENSG00000116183	PAPPA2	protein_coding	pappalysin 2 [Source:HGNC Symbol;Acc:HGNC:14615]	1	1	176463171	176845601	10930	1.63602	1.40656	2.6077	0.0119173	0.0492107	-3.09625
ENSG00000120341	SEC16B	protein_coding	SEC16 homolog B, endoplasmic reticulum export factor [Source:HGNC Symbol;Acc:HGNC:30301]	1	-1	177923956	177984303	7377	-0.933743	-0.946598	-1.81108	0.0760019	0.177252	-4.40796
ENSG00000075391	RASAL2	protein_coding	RAS protein activator like 2 [Source:HGNC Symbol;Acc:HGNC:9874]	1	1	178094141	178484147	16044	-0.136659	6.02069	-0.71897	0.475431	0.630541	-6.71534
ENSG00000116191	RALGPS2	protein_coding	Ral GEF with PH domain and SH3 binding motif 2 [Source:HGNC Symbol;Acc:HGNC:30279]	1	1	178725147	178921841	9178	-0.0342627	6.37308	-0.192084	0.848437	0.909676	-6.95377
ENSG00000116194	ANGPTL1	protein_coding	angiopoietin like 1 [Source:HGNC Symbol;Acc:HGNC:489]	1	-1	178849535	178871077	3403	0.209245	-1.36097	0.265222	0.791905	0.871571	-5.66321
ENSG00000116199	FAM20B	protein_coding	FAM20B, glycosaminoglycan xylosylkinase [Source:HGNC Symbol;Acc:HGNC:23017]	1	1	179025804	179076567	6039	0.197793	5.09242	1.83981	0.0716017	0.169956	-5.26536
ENSG00000186283	TOR3A	protein_coding	torsin family 3 member A [Source:HGNC Symbol;Acc:HGNC:11997]	1	1	179082070	179098023	3917	0.79568	4.46283	3.57994	0.000763669	0.00800157	-1.04425
ENSG00000143322	ABL2	protein_coding	ABL proto-oncogene 2, non-receptor tyrosine kinase [Source:HGNC Symbol;Acc:HGNC:77]	1	-1	179099330	179229684	13257	-0.396144	5.37313	-2.85563	0.0061914	0.031721	-3.11969
ENSG00000057252	SOAT1	protein_coding	sterol O-acyltransferase 1 [Source:HGNC Symbol;Acc:HGNC:11177]	1	1	179293714	179358680	7005	0.45151	5.32708	1.86927	0.0673154	0.163433	-5.2098
ENSG00000162779	AXDND1	protein_coding	axonemal dynein light chain domain containing 1 [Source:HGNC Symbol;Acc:HGNC:26564]	1	1	179365720	179554735	6089	0.622404	4.28246	1.22531	0.226072	0.379054	-6.04824
ENSG00000162782	TDRD5	protein_coding	tudor domain containing 5 [Source:HGNC Symbol;Acc:HGNC:20614]	1	1	179591613	179691272	4256	0.0314866	2.51936	0.101874	0.919255	0.953222	-6.52244
ENSG00000169905	TOR1AIP2	protein_coding	torsin 1A interacting protein 2 [Source:HGNC Symbol;Acc:HGNC:24055]	1	-1	179839967	179877803	18876	-0.0757949	5.8834	-0.386448	0.700768	0.807528	-6.8906
ENSG00000143337	TOR1AIP1	protein_coding	torsin 1A interacting protein 1 [Source:HGNC Symbol;Acc:HGNC:29456]	1	1	179882042	179925000	9615	0.295873	5.50039	1.4073	0.165387	0.305002	-5.94222
ENSG00000135837	CEP350	protein_coding	centrosomal protein 350 [Source:HGNC Symbol;Acc:HGNC:24238]	1	1	179954773	180114875	14301	-0.0415418	8.59661	-0.529946	0.598442	0.733007	-6.77693
ENSG00000116260	QSOX1	protein_coding	quiescin sulfhydryl oxidase 1 [Source:HGNC Symbol;Acc:HGNC:9756]	1	1	180154869	180204030	9311	1.46895	7.37508	6.53416	2.92544e-08	8.38774e-06	8.67422
ENSG00000121454	LHX4	protein_coding	LIM homeobox 4 [Source:HGNC Symbol;Acc:HGNC:21734]	1	1	180230264	180278984	6061	-0.80311	-0.964001	-1.30972	0.196142	0.34329	-5.06966
ENSG00000230124	ACBD6	protein_coding	acyl-CoA binding domain containing 6 [Source:HGNC Symbol;Acc:HGNC:23339]	1	-1	180269653	180502954	7512	-0.608474	5.52213	-4.21256	0.000102515	0.00197944	0.728546
ENSG00000143324	XPR1	protein_coding	xenotropic and polytropic retrovirus receptor 1 [Source:HGNC Symbol;Acc:HGNC:12827]	1	1	180632004	180890251	8903	0.200427	5.78182	1.64257	0.106605	0.22487	-5.62944
ENSG00000135835	KIAA1614	protein_coding	KIAA1614 [Source:HGNC Symbol;Acc:HGNC:29327]	1	1	180912897	180951614	10195	0.0796817	0.439035	0.170079	0.865619	0.919021	-5.82981
ENSG00000135823	STX6	protein_coding	syntaxin 6 [Source:HGNC Symbol;Acc:HGNC:11441]	1	-1	180972712	181023121	6477	-0.173235	4.56796	-1.37978	0.173654	0.315539	-5.91625
ENSG00000153029	MR1	protein_coding	major histocompatibility complex, class I-related [Source:HGNC Symbol;Acc:HGNC:4975]	1	1	181033425	181061938	9348	0.60624	2.473	1.29558	0.200935	0.348921	-5.48578
ENSG00000162783	IER5	protein_coding	immediate early response 5 [Source:HGNC Symbol;Acc:HGNC:5393]	1	1	181088712	181092899	4188	-0.206507	3.68259	-0.889164	0.378077	0.53941	-6.24018
ENSG00000198216	CACNA1E	protein_coding	calcium voltage-gated channel subunit alpha1 E [Source:HGNC Symbol;Acc:HGNC:1392]	1	1	181317690	181808084	17771	1.48433	-0.0202641	2.32779	0.0239156	0.0801118	-3.45226
ENSG00000135821	GLUL	protein_coding	glutamate-ammonia ligase [Source:HGNC Symbol;Acc:HGNC:4341]	1	-1	182381704	182392206	9032	1.40024	7.87631	5.55994	9.86413e-07	8.28151e-05	5.23964
ENSG00000135828	RNASEL	protein_coding	ribonuclease L [Source:HGNC Symbol;Acc:HGNC:10050]	1	-1	182573634	182589256	6125	-0.466539	5.35318	-2.88824	0.00566628	0.0299079	-3.03599
ENSG00000143333	RGS16	protein_coding	regulator of G protein signaling 16 [Source:HGNC Symbol;Acc:HGNC:9997]	1	-1	182598623	182604389	2427	1.32406	0.0386905	2.35069	0.0226314	0.0770229	-3.41891
ENSG00000135838	NPL	protein_coding	N-acetylneuraminate pyruvate lyase [Source:HGNC Symbol;Acc:HGNC:16781]	1	1	182789293	182830384	4975	-0.586642	3.31755	-1.76656	0.0832688	0.189254	-4.95724
ENSG00000135829	DHX9	protein_coding	DExH-box helicase 9 [Source:HGNC Symbol;Acc:HGNC:2750]	1	1	182839347	182887982	5645	0.481249	8.04661	2.31329	0.024762	0.0821281	-4.36922
ENSG00000135862	LAMC1	protein_coding	laminin subunit gamma 1 [Source:HGNC Symbol;Acc:HGNC:6492]	1	1	183023420	183145592	8406	1.05454	5.46305	1.97915	0.053193	0.139126	-4.91026
ENSG00000058085	LAMC2	protein_coding	laminin subunit gamma 2 [Source:HGNC Symbol;Acc:HGNC:6493]	1	1	183186238	183244900	6543	1.54788	6.54392	3.28554	0.00184207	0.0142041	-2.00769
ENSG00000116698	SMG7	protein_coding	SMG7, nonsense mediated mRNA decay factor [Source:HGNC Symbol;Acc:HGNC:16792]	1	1	183472216	183598246	8317	-0.151065	7.46969	-1.44422	0.154775	0.29159	-5.92798
ENSG00000116701	NCF2	protein_coding	neutrophil cytosolic factor 2 [Source:HGNC Symbol;Acc:HGNC:7661]	1	-1	183555563	183590876	2928	2.48214	2.11527	2.94349	0.00486975	0.0270273	-2.19606
ENSG00000162704	ARPC5	protein_coding	actin related protein 2/3 complex subunit 5 [Source:HGNC Symbol;Acc:HGNC:708]	1	-1	183620846	183635783	10624	0.500298	6.10694	2.01362	0.0493247	0.131891	-4.99068
ENSG00000143344	RGL1	protein_coding	ral guanine nucleotide dissociation stimulator like 1 [Source:HGNC Symbol;Acc:HGNC:30281]	1	1	183636085	183928531	5305	0.281726	3.81345	0.683898	0.497126	0.649891	-6.16881
ENSG00000173627	APOBEC4	protein_coding	apolipoprotein B mRNA editing enzyme catalytic polypeptide like 4 [Source:HGNC Symbol;Acc:HGNC:32152]	1	-1	183646275	183653316	2653	-0.964808	-2.42156	-1.55635	0.12579	0.251705	-4.65121
ENSG00000198756	COLGALT2	protein_coding	collagen beta(1-O)galactosyltransferase 2 [Source:HGNC Symbol;Acc:HGNC:16790]	1	-1	183929854	184037729	7147	-0.392553	-1.27563	-0.611641	0.543484	0.688404	-5.5839
ENSG00000198860	TSEN15	protein_coding	tRNA splicing endonuclease subunit 15 [Source:HGNC Symbol;Acc:HGNC:16791]	1	1	184051651	184123978	2443	0.0334438	2.77856	0.139846	0.889331	0.935047	-6.51155
ENSG00000116667	C1orf21	protein_coding	chromosome 1 open reading frame 21 [Source:HGNC Symbol;Acc:HGNC:15494]	1	1	184387029	184629019	10971	-0.0265301	5.90309	-0.171595	0.864433	0.918268	-6.95725
ENSG00000116406	EDEM3	protein_coding	ER degradation enhancing alpha-mannosidase like protein 3 [Source:HGNC Symbol;Acc:HGNC:16787]	1	-1	184690237	184754907	7804	0.516039	7.38876	3.17992	0.00250229	0.0173612	-2.30363
ENSG00000135842	FAM129A	protein_coding	family with sequence similarity 129 member A [Source:HGNC Symbol;Acc:HGNC:16784]	1	-1	184790724	184974508	8372	1.4775	2.47602	1.88366	0.065301	0.160335	-4.39285
ENSG00000121481	RNF2	protein_coding	ring finger protein 2 [Source:HGNC Symbol;Acc:HGNC:10061]	1	1	185045526	185102603	4073	0.22259	4.29779	0.907109	0.368603	0.529873	-6.40546
ENSG00000121486	TRMT1L	protein_coding	tRNA methyltransferase 1 like [Source:HGNC Symbol;Acc:HGNC:16782]	1	-1	185118101	185157072	4945	0.147976	5.17036	0.789952	0.433202	0.59225	-6.60087
ENSG00000116668	SWT1	protein_coding	SWT1, RNA endoribonuclease homolog [Source:HGNC Symbol;Acc:HGNC:16785]	1	1	185157080	185291781	4054	-0.351767	4.69153	-1.84861	0.0702973	0.167777	-5.18216
ENSG00000116679	IVNS1ABP	protein_coding	influenza virus NS1A binding protein [Source:HGNC Symbol;Acc:HGNC:16951]	1	-1	185296388	185317273	7929	0.615865	8.28454	3.62892	0.00065723	0.00722328	-1.01963
ENSG00000143341	HMCN1	protein_coding	hemicentin 1 [Source:HGNC Symbol;Acc:HGNC:19194]	1	1	185734391	186190949	18579	0.739602	3.90802	1.60869	0.113838	0.235071	-5.27582
ENSG00000116690	PRG4	protein_coding	proteoglycan 4 [Source:HGNC Symbol;Acc:HGNC:9364]	1	1	186296279	186314562	5044	-0.475804	-2.43173	-0.734434	0.466038	0.62275	-5.43154
ENSG00000047410	TPR	protein_coding	translocated promoter region, nuclear basket protein [Source:HGNC Symbol;Acc:HGNC:12017]	1	-1	186311652	186375693	12350	0.0464051	8.89427	0.35895	0.72111	0.822585	-6.83978
ENSG00000157181	ODR4	protein_coding	odr-4 GPCR localization factor homolog [Source:HGNC Symbol;Acc:HGNC:24299]	1	1	186375838	186421378	4153	0.0624252	5.60084	0.510131	0.612154	0.744183	-6.82363
ENSG00000262180	OCLM	protein_coding	oculomedin [Source:HGNC Symbol;Acc:HGNC:8103]	1	1	186400572	186401455	884	-0.227276	0.0968003	-0.723869	0.472444	0.628336	-5.79833
ENSG00000073756	PTGS2	protein_coding	prostaglandin-endoperoxide synthase 2 [Source:HGNC Symbol;Acc:HGNC:9605]	1	-1	186671791	186680423	5269	1.86099	0.754151	1.86909	0.0673397	0.163466	-4.29592
ENSG00000116711	PLA2G4A	protein_coding	phospholipase A2 group IVA [Source:HGNC Symbol;Acc:HGNC:9035]	1	1	186828949	186988981	2875	-0.675068	3.99404	-1.74425	0.087121	0.195005	-5.27876
ENSG00000162670	BRINP3	protein_coding	BMP/retinoic acid inducible neural specific 3 [Source:HGNC Symbol;Acc:HGNC:22393]	1	-1	190097658	190478404	3406	-2.02719	4.44213	-4.49803	3.96786e-05	0.00100493	1.71558
ENSG00000150681	RGS18	protein_coding	regulator of G protein signaling 18 [Source:HGNC Symbol;Acc:HGNC:14261]	1	1	192158462	192185815	2806	0.190777	-0.719553	0.239694	0.811526	0.884672	-5.71317
ENSG00000090104	RGS1	protein_coding	regulator of G protein signaling 1 [Source:HGNC Symbol;Acc:HGNC:9991]	1	1	192575763	192580024	4117	2.34081	1.54301	1.6949	0.0961734	0.209368	-4.61784
ENSG00000127074	RGS13	protein_coding	regulator of G protein signaling 13 [Source:HGNC Symbol;Acc:HGNC:9995]	1	1	192636138	192660306	5923	-0.344868	0.68861	-0.611258	0.543736	0.688665	-5.95337
ENSG00000231767	AL136454.1	protein_coding	novel protein similar to ribosomal protein S27a RPS27A	1	1	192716132	192716653	466	-0.0198724	1.96533	-0.0534194	0.957606	0.975636	-6.37649
ENSG00000116741	RGS2	protein_coding	regulator of G protein signaling 2 [Source:HGNC Symbol;Acc:HGNC:9998]	1	1	192809039	192812275	2096	1.50464	2.62126	2.35879	0.0221919	0.0758838	-3.63622
ENSG00000116750	UCHL5	protein_coding	ubiquitin C-terminal hydrolase L5 [Source:HGNC Symbol;Acc:HGNC:19678]	1	-1	193012250	193060080	6661	0.125692	5.54255	0.885113	0.380237	0.541628	-6.56063
ENSG00000116747	RO60	protein_coding	Ro60, Y RNA binding protein [Source:HGNC Symbol;Acc:HGNC:11313]	1	1	193059422	193091777	9102	0.33512	5.7036	1.73503	0.088757	0.197851	-5.47295
ENSG00000023572	GLRX2	protein_coding	glutaredoxin 2 [Source:HGNC Symbol;Acc:HGNC:16065]	1	-1	193090866	193106114	1299	0.109542	2.94928	0.538456	0.592598	0.72851	-6.42726
ENSG00000134371	CDC73	protein_coding	cell division cycle 73 [Source:HGNC Symbol;Acc:HGNC:16783]	1	1	193121800	193254815	5352	-0.0642094	7.11272	-0.675211	0.502583	0.654247	-6.74405
ENSG00000162630	B3GALT2	protein_coding	beta-1,3-galactosyltransferase 2 [Source:HGNC Symbol;Acc:HGNC:917]	1	-1	193179045	193186654	3274	2.67012	-0.371761	4.88347	1.0649e-05	0.000410717	3.1418
ENSG00000162687	KCNT2	protein_coding	potassium sodium-activated channel subfamily T member 2 [Source:HGNC Symbol;Acc:HGNC:18866]	1	-1	196225779	196609225	7100	1.24579	0.967192	1.66815	0.101397	0.21714	-4.58879
ENSG00000000971	CFH	protein_coding	complement factor H [Source:HGNC Symbol;Acc:HGNC:4883]	1	1	196651878	196747504	8145	1.49122	3.64324	1.26965	0.209953	0.360283	-5.41068
ENSG00000066279	ASPM	protein_coding	abnormal spindle microtubule assembly [Source:HGNC Symbol;Acc:HGNC:19048]	1	-1	197084127	197146694	10938	0.0799938	7.7068	0.245621	0.806959	0.881836	-6.90471
ENSG00000177888	ZBTB41	protein_coding	zinc finger and BTB domain containing 41 [Source:HGNC Symbol;Acc:HGNC:24819]	1	-1	197153680	197200542	8562	0.285828	5.423	1.89667	0.0635247	0.157321	-5.18485
ENSG00000213047	DENND1B	protein_coding	DENN domain containing 1B [Source:HGNC Symbol;Acc:HGNC:28404]	1	-1	197504748	197775696	13203	-0.475383	6.94327	-2.76465	0.00790452	0.0372888	-3.37748
ENSG00000203724	C1orf53	protein_coding	chromosome 1 open reading frame 53 [Source:HGNC Symbol;Acc:HGNC:30003]	1	1	197902630	197907367	611	0.247054	0.088271	0.51057	0.611848	0.743997	-5.92156
ENSG00000151414	NEK7	protein_coding	NIMA related kinase 7 [Source:HGNC Symbol;Acc:HGNC:13386]	1	1	198156994	198322420	5485	0.213476	5.28793	1.09452	0.278855	0.438254	-6.31607
ENSG00000081237	PTPRC	protein_coding	protein tyrosine phosphatase, receptor type C [Source:HGNC Symbol;Acc:HGNC:9666]	1	1	198638457	198757476	8371	0.661079	6.37439	0.891197	0.376996	0.538424	-6.4632
ENSG00000116833	NR5A2	protein_coding	nuclear receptor subfamily 5 group A member 2 [Source:HGNC Symbol;Acc:HGNC:7984]	1	1	200027614	200177420	7559	-0.735696	6.64147	-2.67811	0.00992976	0.0437243	-3.58494
ENSG00000162702	ZNF281	protein_coding	zinc finger protein 281 [Source:HGNC Symbol;Acc:HGNC:13075]	1	-1	200404940	200410056	4895	0.0808891	5.06684	0.639036	0.525651	0.673414	-6.68784
ENSG00000118193	KIF14	protein_coding	kinesin family member 14 [Source:HGNC Symbol;Acc:HGNC:19181]	1	-1	200551497	200620751	7277	-0.0026779	5.29807	-0.00982112	0.992202	0.995215	-6.95896
ENSG00000118197	DDX59	protein_coding	DEAD-box helicase 59 [Source:HGNC Symbol;Acc:HGNC:25360]	1	-1	200623896	200669907	4470	-0.0646853	4.64676	-0.373066	0.710641	0.814643	-6.79469
ENSG00000118200	CAMSAP2	protein_coding	calmodulin regulated spectrin associated protein family member 2 [Source:HGNC Symbol;Acc:HGNC:29188]	1	1	200739558	200860704	7777	0.353976	5.15826	1.8036	0.0771841	0.179398	-5.3039
ENSG00000170128	GPR25	protein_coding	G protein-coupled receptor 25 [Source:HGNC Symbol;Acc:HGNC:4480]	1	1	200872955	200874178	1086	0.21172	-2.30473	0.385014	0.701824	0.808315	-5.61953
ENSG00000163362	INAVA	protein_coding	innate immunity activator [Source:HGNC Symbol;Acc:HGNC:25599]	1	1	200891048	200915742	5413	-0.020386	6.83017	-0.0719049	0.942958	0.967459	-6.97498
ENSG00000116852	KIF21B	protein_coding	kinesin family member 21B [Source:HGNC Symbol;Acc:HGNC:29442]	1	-1	200969390	201023700	12150	0.203989	4.86364	0.7272	0.470419	0.626345	-6.56631
ENSG00000116857	TMEM9	protein_coding	transmembrane protein 9 [Source:HGNC Symbol;Acc:HGNC:18823]	1	-1	201134772	201171574	3915	1.06054	2.51299	2.61862	0.0115869	0.0482132	-3.23292
ENSG00000163395	IGFN1	protein_coding	immunoglobulin-like and fibronectin type III domain containing 1 [Source:HGNC Symbol;Acc:HGNC:24607]	1	1	201190825	201228952	12116	-1.16119	-1.01143	-1.35043	0.182823	0.326805	-4.96087
ENSG00000081277	PKP1	protein_coding	plakophilin 1 [Source:HGNC Symbol;Acc:HGNC:9023]	1	1	201283452	201332993	6211	2.10903	-0.454803	3.49796	0.000979553	0.00940915	-0.76529
ENSG00000118194	TNNT2	protein_coding	troponin T2, cardiac type [Source:HGNC Symbol;Acc:HGNC:11949]	1	-1	201359008	201377762	7259	-1.27616	0.0526589	-1.61952	0.111484	0.231848	-4.75818
ENSG00000159166	LAD1	protein_coding	ladinin 1 [Source:HGNC Symbol;Acc:HGNC:6472]	1	-1	201373244	201399915	3237	0.0517239	7.20453	0.237386	0.813305	0.885505	-6.93438
ENSG00000159173	TNNI1	protein_coding	troponin I1, slow skeletal type [Source:HGNC Symbol;Acc:HGNC:11945]	1	-1	201403768	201429866	7524	-2.21248	-2.27426	-3.16005	0.00264912	0.0180278	-1.60039
ENSG00000174307	PHLDA3	protein_coding	pleckstrin homology like domain family A member 3 [Source:HGNC Symbol;Acc:HGNC:8934]	1	-1	201464383	201469237	3138	0.530904	-0.671632	0.898696	0.373025	0.534309	-5.42388
ENSG00000159176	CSRP1	protein_coding	cysteine and glycine rich protein 1 [Source:HGNC Symbol;Acc:HGNC:2469]	1	-1	201483530	201509456	10318	0.550189	5.76478	2.08122	0.0424375	0.118894	-4.85165
ENSG00000134369	NAV1	protein_coding	neuron navigator 1 [Source:HGNC Symbol;Acc:HGNC:15989]	1	1	201622885	201826969	22453	-0.912941	5.64627	-4.85657	1.16857e-05	0.000438244	2.84239
ENSG00000198700	IPO9	protein_coding	importin 9 [Source:HGNC Symbol;Acc:HGNC:19425]	1	1	201829149	201884291	11915	-0.0669485	6.64595	-0.50267	0.617354	0.748469	-6.8512
ENSG00000198892	SHISA4	protein_coding	shisa family member 4 [Source:HGNC Symbol;Acc:HGNC:27139]	1	1	201888680	201892306	1746	-0.195575	-0.849421	-0.348899	0.728597	0.828291	-5.70085
ENSG00000163431	LMOD1	protein_coding	leiomodin 1 [Source:HGNC Symbol;Acc:HGNC:6647]	1	-1	201896456	201946588	3971	-0.45477	2.42365	-0.711664	0.479905	0.634584	-5.87303
ENSG00000134375	TIMM17A	protein_coding	translocase of inner mitochondrial membrane 17A [Source:HGNC Symbol;Acc:HGNC:17315]	1	1	201955503	201970664	3513	0.341099	5.1007	1.79729	0.0781928	0.180773	-5.33713
ENSG00000176393	RNPEP	protein_coding	arginyl aminopeptidase [Source:HGNC Symbol;Acc:HGNC:10078]	1	1	201982372	202006147	3479	0.230061	7.06854	1.25313	0.215856	0.367598	-6.18823
ENSG00000163435	ELF3	protein_coding	E74 like ETS transcription factor 3 [Source:HGNC Symbol;Acc:HGNC:3318]	1	1	202007945	202017183	7191	0.249862	8.30938	0.873249	0.386608	0.546604	-6.54213
ENSG00000170075	GPR37L1	protein_coding	G protein-coupled receptor 37 like 1 [Source:HGNC Symbol;Acc:HGNC:14923]	1	1	202122917	202133592	6588	-1.60604	-0.365223	-2.38661	0.0207404	0.0724031	-3.39468
ENSG00000143862	ARL8A	protein_coding	ADP ribosylation factor like GTPase 8A [Source:HGNC Symbol;Acc:HGNC:25192]	1	-1	202133404	202144743	1975	0.0753521	4.12937	0.456978	0.649622	0.772913	-6.66022
ENSG00000143851	PTPN7	protein_coding	protein tyrosine phosphatase, non-receptor type 7 [Source:HGNC Symbol;Acc:HGNC:9659]	1	-1	202147013	202161588	5906	0.246838	2.47618	0.401864	0.689458	0.798674	-6.04614
ENSG00000133067	LGR6	protein_coding	leucine rich repeat containing G protein-coupled receptor 6 [Source:HGNC Symbol;Acc:HGNC:19719]	1	1	202193901	202319781	4583	-0.350533	2.86964	-0.795406	0.430053	0.589117	-6.32727
ENSG00000077152	UBE2T	protein_coding	ubiquitin conjugating enzyme E2 T [Source:HGNC Symbol;Acc:HGNC:25009]	1	-1	202331657	202341980	1065	0.61361	3.2734	2.25475	0.0284585	0.0907756	-4.2562
ENSG00000077157	PPP1R12B	protein_coding	protein phosphatase 1 regulatory subunit 12B [Source:HGNC Symbol;Acc:HGNC:7619]	1	1	202348699	202592706	20796	0.353642	6.76891	1.81158	0.0759242	0.177118	-5.36962
ENSG00000143858	SYT2	protein_coding	synaptotagmin 2 [Source:HGNC Symbol;Acc:HGNC:11510]	1	-1	202590596	202710454	7774	-1.89776	-1.74069	-2.81749	0.00686277	0.0339034	-2.39607
ENSG00000117139	KDM5B	protein_coding	lysine demethylase 5B [Source:HGNC Symbol;Acc:HGNC:18039]	1	-1	202724495	202809470	12092	0.122286	7.5136	0.951678	0.345735	0.506944	-6.50425
ENSG00000183155	RABIF	protein_coding	RAB interacting factor [Source:HGNC Symbol;Acc:HGNC:9797]	1	-1	202878957	202889135	2430	0.203906	2.26687	0.94704	0.348071	0.509074	-5.92441
ENSG00000117153	KLHL12	protein_coding	kelch like family member 12 [Source:HGNC Symbol;Acc:HGNC:19360]	1	-1	202891116	202928636	3552	0.0198413	5.5709	0.190293	0.849833	0.910136	-6.93213
ENSG00000159346	ADIPOR1	protein_coding	adiponectin receptor 1 [Source:HGNC Symbol;Acc:HGNC:24040]	1	-1	202940826	202958572	3193	0.660163	5.76196	3.24034	0.00210143	0.0155772	-2.13014
ENSG00000159348	CYB5R1	protein_coding	cytochrome b5 reductase 1 [Source:HGNC Symbol;Acc:HGNC:13397]	1	-1	202961873	202967275	4504	0.00025231	3.4749	0.00127638	0.998987	0.999347	-6.65725
ENSG00000163444	TMEM183A	protein_coding	transmembrane protein 183A [Source:HGNC Symbol;Acc:HGNC:20173]	1	1	203007374	203024848	4026	0.3083	6.02806	2.24336	0.0292317	0.0924757	-4.54991
ENSG00000143847	PPFIA4	protein_coding	PTPRF interacting protein alpha 4 [Source:HGNC Symbol;Acc:HGNC:9248]	1	1	203026498	203078740	9707	-0.413816	-0.185404	-0.72191	0.473637	0.629197	-5.60795
ENSG00000163485	ADORA1	protein_coding	adenosine A1 receptor [Source:HGNC Symbol;Acc:HGNC:262]	1	1	203090654	203167405	4191	-0.503745	-1.77587	-0.858339	0.394709	0.554446	-5.36951
ENSG00000133048	CHI3L1	protein_coding	chitinase 3 like 1 [Source:HGNC Symbol;Acc:HGNC:1932]	1	-1	203178931	203186704	3408	1.54692	-0.456312	0.852458	0.397933	0.557327	-5.45592
ENSG00000133063	CHIT1	protein_coding	chitinase 1 [Source:HGNC Symbol;Acc:HGNC:1936]	1	-1	203212827	203273641	7730	0.842078	-1.2992	1.00823	0.31809	0.478773	-5.25446
ENSG00000159388	BTG2	protein_coding	BTG anti-proliferation factor 2 [Source:HGNC Symbol;Acc:HGNC:1131]	1	1	203305491	203309602	2757	0.342109	4.06558	0.724021	0.472351	0.628313	-6.42418
ENSG00000122176	FMOD	protein_coding	fibromodulin [Source:HGNC Symbol;Acc:HGNC:3774]	1	-1	203340628	203351758	3310	2.8797	3.20212	5.52311	1.12485e-06	8.8109e-05	5.37698
ENSG00000188783	PRELP	protein_coding	proline and arginine rich end leucine rich repeat protein [Source:HGNC Symbol;Acc:HGNC:9357]	1	1	203475806	203491352	5747	0.194433	-1.41542	0.139778	0.889384	0.935047	-5.68727
ENSG00000058668	ATP2B4	protein_coding	ATPase plasma membrane Ca2+ transporting 4 [Source:HGNC Symbol;Acc:HGNC:817]	1	1	203626561	203744081	9721	-0.139791	5.81273	-0.468838	0.641177	0.766226	-6.81314
ENSG00000122188	LAX1	protein_coding	lymphocyte transmembrane adaptor 1 [Source:HGNC Symbol;Acc:HGNC:26005]	1	1	203765176	203776233	3198	0.606349	2.06104	0.771365	0.444039	0.602121	-5.73651
ENSG00000058673	ZC3H11A	protein_coding	zinc finger CCCH-type containing 11A [Source:HGNC Symbol;Acc:HGNC:29093]	1	1	203795654	203854999	9700	-0.226082	8.6424	-1.82435	0.0739421	0.174001	-5.28692
ENSG00000257315	ZBED6	protein_coding	zinc finger BED-type containing 6 [Source:HGNC Symbol;Acc:HGNC:33273]	1	1	203795714	203854999	4250	-0.235639	5.97119	-1.74827	0.0864172	0.19383	-5.47072
ENSG00000182004	SNRPE	protein_coding	small nuclear ribonucleoprotein polypeptide E [Source:HGNC Symbol;Acc:HGNC:11161]	1	1	203861599	203871152	1474	0.80423	4.35211	2.44172	0.0181142	0.0656953	-3.99666
ENSG00000143842	SOX13	protein_coding	SRY-box 13 [Source:HGNC Symbol;Acc:HGNC:11192]	1	1	204073115	204127743	7420	-0.272833	4.84091	-1.42839	0.159258	0.297488	-5.88007
ENSG00000143845	ETNK2	protein_coding	ethanolamine kinase 2 [Source:HGNC Symbol;Acc:HGNC:25575]	1	-1	204131062	204152044	4472	0.0447988	-2.00471	0.0628448	0.950135	0.971357	-5.68184
ENSG00000143839	REN	protein_coding	renin [Source:HGNC Symbol;Acc:HGNC:9958]	1	-1	204154819	204190324	1447	-1.3872	-2.06593	-2.06973	0.0435451	0.121082	-3.86951
ENSG00000174567	GOLT1A	protein_coding	golgi transport 1A [Source:HGNC Symbol;Acc:HGNC:24766]	1	-1	204198163	204213988	1136	-1.81248	2.03362	-5.57409	9.3783e-07	8.04976e-05	5.54682
ENSG00000143850	PLEKHA6	protein_coding	pleckstrin homology domain containing A6 [Source:HGNC Symbol;Acc:HGNC:17053]	1	-1	204218853	204377665	7820	-0.482877	7.6781	-1.93877	0.0580554	0.14765	-5.11998
ENSG00000158615	PPP1R15B	protein_coding	protein phosphatase 1 regulatory subunit 15B [Source:HGNC Symbol;Acc:HGNC:14951]	1	-1	204403381	204411817	5227	0.210475	6.74558	1.85292	0.0696665	0.166874	-5.29923
ENSG00000133056	PIK3C2B	protein_coding	phosphatidylinositol-4-phosphate 3-kinase catalytic subunit type 2 beta [Source:HGNC Symbol;Acc:HGNC:8972]	1	-1	204422628	204494724	9414	-0.359504	7.91305	-2.27188	0.0273294	0.0881923	-4.46219
ENSG00000198625	MDM4	protein_coding	MDM4, p53 regulator [Source:HGNC Symbol;Acc:HGNC:6974]	1	1	204516379	204558120	11008	-0.758925	6.99695	-4.10339	0.000146431	0.0025518	0.37077
ENSG00000170382	LRRN2	protein_coding	leucine rich repeat neuronal 2 [Source:HGNC Symbol;Acc:HGNC:16914]	1	-1	204617170	204685738	5681	-2.92452	2.43795	-4.28756	8.00711e-05	0.00165636	1.3936
ENSG00000163531	NFASC	protein_coding	neurofascin [Source:HGNC Symbol;Acc:HGNC:29866]	1	1	204828651	205022822	21271	-0.0165494	4.82616	-0.0531904	0.957787	0.975636	-6.80896
ENSG00000184144	CNTN2	protein_coding	contactin 2 [Source:HGNC Symbol;Acc:HGNC:2172]	1	1	205042937	205078289	10074	-0.520998	-1.80856	-0.608453	0.54558	0.69054	-5.51412
ENSG00000174529	TMEM81	protein_coding	transmembrane protein 81 [Source:HGNC Symbol;Acc:HGNC:32349]	1	-1	205083129	205084460	1332	-0.75671	1.12468	-2.42438	0.0189062	0.0677545	-3.45366
ENSG00000117222	RBBP5	protein_coding	RB binding protein 5, histone lysine methyltransferase complex subunit [Source:HGNC Symbol;Acc:HGNC:9888]	1	-1	205086142	205122015	4404	-0.0360588	5.3106	-0.36288	0.71819	0.819956	-6.87317
ENSG00000133059	DSTYK	protein_coding	dual serine/threonine and tyrosine protein kinase [Source:HGNC Symbol;Acc:HGNC:29043]	1	-1	205142505	205211702	8339	-0.271604	3.99074	-1.64997	0.105077	0.222595	-5.40854
ENSG00000133069	TMCC2	protein_coding	transmembrane and coiled-coil domain family 2 [Source:HGNC Symbol;Acc:HGNC:24239]	1	1	205227946	205285632	4922	-0.236294	-0.958843	-0.413104	0.681257	0.793423	-5.65101
ENSG00000163545	NUAK2	protein_coding	NUAK family kinase 2 [Source:HGNC Symbol;Acc:HGNC:29558]	1	-1	205302059	205321791	3405	-0.797849	5.18581	-4.40469	5.42569e-05	0.00125618	1.36348
ENSG00000117266	CDK18	protein_coding	cyclin dependent kinase 18 [Source:HGNC Symbol;Acc:HGNC:8751]	1	1	205504595	205532793	6831	-0.926283	5.44909	-3.66103	0.000595312	0.00679156	-0.950935
ENSG00000174514	MFSD4A	protein_coding	major facilitator superfamily domain containing 4A [Source:HGNC Symbol;Acc:HGNC:25433]	1	1	205568885	205602918	5790	1.33829	4.40731	3.25709	0.00200156	0.0150486	-1.9496
ENSG00000158711	ELK4	protein_coding	ELK4, ETS transcription factor [Source:HGNC Symbol;Acc:HGNC:3326]	1	-1	205597556	205631962	12142	-0.189725	6.17221	-1.24043	0.220475	0.372964	-6.21054
ENSG00000158715	SLC45A3	protein_coding	solute carrier family 45 member 3 [Source:HGNC Symbol;Acc:HGNC:8642]	1	-1	205657851	205680509	3702	0.0946985	3.9459	0.439729	0.661985	0.780944	-6.6571
ENSG00000069275	NUCKS1	protein_coding	nuclear casein kinase and cyclin dependent kinase substrate 1 [Source:HGNC Symbol;Acc:HGNC:29923]	1	-1	205712822	205750182	6546	0.197824	6.99517	1.06461	0.292054	0.452593	-6.40329
ENSG00000117280	RAB29	protein_coding	RAB29, member RAS oncogene family [Source:HGNC Symbol;Acc:HGNC:9789]	1	-1	205767986	205775482	3882	0.832483	2.30218	1.7955	0.078482	0.181203	-4.75247
ENSG00000133065	SLC41A1	protein_coding	solute carrier family 41 member 1 [Source:HGNC Symbol;Acc:HGNC:19429]	1	-1	205789094	205813748	6357	1.37899	2.8837	3.41981	0.00123868	0.0109119	-1.13898
ENSG00000162877	PM20D1	protein_coding	peptidase M20 domain containing 1 [Source:HGNC Symbol;Acc:HGNC:26518]	1	-1	205828025	205850132	2614	-0.599299	-2.11034	-0.914537	0.364726	0.525842	-5.31274
ENSG00000196188	CTSE	protein_coding	cathepsin E [Source:HGNC Symbol;Acc:HGNC:2530]	1	-1	206009264	206023895	2671	1.91993	3.97245	3.70822	0.000514377	0.0061114	-0.52454
ENSG00000263961	RHEX	protein_coding	regulator of hemoglobinization and erythroid cell expansion [Source:HGNC Symbol;Acc:HGNC:25341]	1	1	206053173	206102449	3557	-0.0851547	-1.38315	-0.119258	0.905538	0.945028	-5.692
ENSG00000198049	AVPR1B	protein_coding	arginine vasopressin receptor 1B [Source:HGNC Symbol;Acc:HGNC:896]	1	-1	206106936	206117699	2273	0.582434	-1.45745	0.842612	0.403368	0.563173	-5.46642
ENSG00000196550	FAM72A	protein_coding	family with sequence similarity 72 member A [Source:HGNC Symbol;Acc:HGNC:24044]	1	-1	206186179	206204414	3783	1.20249	-0.0352314	2.25433	0.0284863	0.0908453	-3.67453
ENSG00000266028	SRGAP2	protein_coding	SLIT-ROBO Rho GTPase activating protein 2 [Source:HGNC Symbol;Acc:HGNC:19751]	1	1	206203345	206464443	15675	-0.37594	4.03162	-1.44425	0.154766	0.29159	-5.65792
ENSG00000263528	IKBKE	protein_coding	inhibitor of nuclear factor kappa B kinase subunit epsilon [Source:HGNC Symbol;Acc:HGNC:14552]	1	1	206470476	206496889	3791	0.0404093	5.59146	0.194451	0.846593	0.908533	-6.92623
ENSG00000266094	RASSF5	protein_coding	Ras association domain family member 5 [Source:HGNC Symbol;Acc:HGNC:17609]	1	1	206507530	206589448	6654	0.261984	2.94182	0.423659	0.67359	0.788641	-6.21465
ENSG00000143486	EIF2D	protein_coding	eukaryotic translation initiation factor 2D [Source:HGNC Symbol;Acc:HGNC:6583]	1	-1	206571292	206612465	8064	-0.0196473	6.00403	-0.163471	0.870792	0.922644	-6.96237
ENSG00000143479	DYRK3	protein_coding	dual specificity tyrosine phosphorylation regulated kinase 3 [Source:HGNC Symbol;Acc:HGNC:3094]	1	1	206635536	206684419	4218	2.39832	0.413277	3.54237	0.000856271	0.00862286	-0.646631
ENSG00000162889	MAPKAPK2	protein_coding	mitogen-activated protein kinase-activated protein kinase 2 [Source:HGNC Symbol;Acc:HGNC:6887]	1	1	206684944	206734283	4195	0.447799	6.39309	3.23153	0.00215586	0.0157948	-2.17
ENSG00000136634	IL10	protein_coding	interleukin 10 [Source:HGNC Symbol;Acc:HGNC:5962]	1	-1	206767602	206772494	1978	0.306052	-1.4279	0.420117	0.676159	0.790378	-5.62286
ENSG00000142224	IL19	protein_coding	interleukin 19 [Source:HGNC Symbol;Acc:HGNC:5990]	1	1	206798870	206842981	2587	1.11096	-2.3092	1.8806	0.0657248	0.160927	-4.17467
ENSG00000162894	FCMR	protein_coding	Fc fragment of IgM receptor [Source:HGNC Symbol;Acc:HGNC:14315]	1	-1	206903317	206923247	2348	0.481135	1.65744	0.316826	0.752665	0.844834	-5.92043
ENSG00000162896	PIGR	protein_coding	polymeric immunoglobulin receptor [Source:HGNC Symbol;Acc:HGNC:8968]	1	-1	206928522	206946466	4376	0.829254	12.8511	2.2507	0.0287312	0.0913388	-4.26702
ENSG00000162897	FCAMR	protein_coding	Fc fragment of IgA and IgM receptor [Source:HGNC Symbol;Acc:HGNC:24692]	1	-1	206957965	206970625	3541	0.0240555	0.956683	0.0447291	0.964497	0.979081	-6.15393
ENSG00000123843	C4BPB	protein_coding	complement component 4 binding protein beta [Source:HGNC Symbol;Acc:HGNC:1328]	1	1	207088860	207099993	3248	1.71848	2.19709	1.52702	0.132916	0.261598	-5.22312
ENSG00000182795	C1orf116	protein_coding	chromosome 1 open reading frame 116 [Source:HGNC Symbol;Acc:HGNC:28667]	1	-1	207018522	207032756	5502	-0.00946355	4.32334	-0.0316605	0.974866	0.984716	-6.81561
ENSG00000123836	PFKFB2	protein_coding	6-phosphofructo-2-kinase/fructose-2,6-biphosphatase 2 [Source:HGNC Symbol;Acc:HGNC:8873]	1	1	207034366	207081024	10197	-0.370797	7.05376	-1.85611	0.0692028	0.166252	-5.28267
ENSG00000180667	YOD1	protein_coding	YOD1 deubiquitinase [Source:HGNC Symbol;Acc:HGNC:25035]	1	-1	207043849	207052980	6521	-0.0305147	3.80512	-0.244396	0.807902	0.882407	-6.69811
ENSG00000123838	C4BPA	protein_coding	complement component 4 binding protein alpha [Source:HGNC Symbol;Acc:HGNC:1325]	1	1	207104233	207144972	2441	1.13685	1.65897	0.838731	0.405523	0.564787	-5.87654
ENSG00000196352	CD55	protein_coding	CD55 molecule (Cromer blood group) [Source:HGNC Symbol;Acc:HGNC:2665]	1	1	207321376	207386804	4056	1.95342	6.12956	4.55873	3.23317e-05	0.000864986	1.85948
ENSG00000117322	CR2	protein_coding	complement C3d receptor 2 [Source:HGNC Symbol;Acc:HGNC:2336]	1	1	207454230	207489895	4885	2.84063	1.3519	0.930425	0.356521	0.517647	-5.42177
ENSG00000203710	CR1	protein_coding	complement C3b/C4b receptor 1 (Knops blood group) [Source:HGNC Symbol;Acc:HGNC:2334]	1	1	207496147	207641765	11465	3.96064	1.80999	2.31805	0.0244816	0.0814411	-3.45688
ENSG00000197721	CR1L	protein_coding	complement C3b/C4b receptor 1 like [Source:HGNC Symbol;Acc:HGNC:2335]	1	1	207645113	207738416	2768	-0.922614	-1.6787	-1.20289	0.234555	0.389119	-5.05647
ENSG00000117335	CD46	protein_coding	CD46 molecule [Source:HGNC Symbol;Acc:HGNC:6953]	1	1	207752057	207795513	8708	0.172886	8.36202	1.26624	0.211164	0.361846	-6.12522
ENSG00000174059	CD34	protein_coding	CD34 molecule [Source:HGNC Symbol;Acc:HGNC:1662]	1	-1	207880972	207911402	9219	0.278685	0.609177	0.345406	0.731206	0.830449	-5.75781
ENSG00000076356	PLXNA2	protein_coding	plexin A2 [Source:HGNC Symbol;Acc:HGNC:9100]	1	-1	208022242	208244384	13781	-0.563754	7.91968	-2.3754	0.0213146	0.073848	-4.23917
ENSG00000196878	LAMB3	protein_coding	laminin subunit beta 3 [Source:HGNC Symbol;Acc:HGNC:6490]	1	-1	209614870	209652425	4688	0.568535	7.51362	1.85931	0.0687384	0.165591	-5.27447
ENSG00000123689	G0S2	protein_coding	G0/G1 switch 2 [Source:HGNC Symbol;Acc:HGNC:30229]	1	1	209675412	209676390	866	0.370732	-0.348437	0.419297	0.676754	0.790648	-5.76836
ENSG00000117594	HSD11B1	protein_coding	hydroxysteroid 11-beta dehydrogenase 1 [Source:HGNC Symbol;Acc:HGNC:5208]	1	1	209686178	209734949	1513	-0.231991	-1.82255	-0.302872	0.763215	0.85253	-5.66103
ENSG00000009790	TRAF3IP3	protein_coding	TRAF3 interacting protein 3 [Source:HGNC Symbol;Acc:HGNC:30766]	1	1	209756032	209782320	7750	-0.0150858	3.27291	-0.0203309	0.983859	0.990441	-6.26709
ENSG00000162757	C1orf74	protein_coding	chromosome 1 open reading frame 74 [Source:HGNC Symbol;Acc:HGNC:26319]	1	-1	209779208	209784559	4684	0.132193	1.90411	0.456414	0.650024	0.773217	-6.22852
ENSG00000117595	IRF6	protein_coding	interferon regulatory factor 6 [Source:HGNC Symbol;Acc:HGNC:6121]	1	-1	209785617	209806175	4915	0.643746	6.24572	2.14183	0.0369905	0.108397	-4.75067
ENSG00000117597	UTP25	protein_coding	UTP25, small subunit processor component [Source:HGNC Symbol;Acc:HGNC:28440]	1	1	209827972	209857565	10376	-0.392611	5.13874	-2.47415	0.0167127	0.0622775	-4.01968
ENSG00000082497	SERTAD4	protein_coding	SERTA domain containing 4 [Source:HGNC Symbol;Acc:HGNC:25236]	1	1	210232796	210246631	5467	0.255882	2.34786	1.09617	0.27814	0.437734	-5.91997
ENSG00000054392	HHAT	protein_coding	hedgehog acyltransferase [Source:HGNC Symbol;Acc:HGNC:18270]	1	1	210328252	210676296	6641	-0.434633	3.54086	-1.63132	0.108964	0.227917	-5.36065
ENSG00000143473	KCNH1	protein_coding	potassium voltage-gated channel subfamily H member 1 [Source:HGNC Symbol;Acc:HGNC:6250]	1	-1	210676823	211134165	8106	0.676727	-0.643609	0.836314	0.406868	0.566013	-5.40004
ENSG00000117625	RCOR3	protein_coding	REST corepressor 3 [Source:HGNC Symbol;Acc:HGNC:25594]	1	1	211258377	211316385	9092	-0.84853	6.53666	-4.80227	1.40893e-05	0.000496754	2.62474
ENSG00000082512	TRAF5	protein_coding	TNF receptor associated factor 5 [Source:HGNC Symbol;Acc:HGNC:12035]	1	1	211326615	211374946	9022	-0.197589	5.9544	-0.910828	0.366658	0.527713	-6.55579
ENSG00000170385	SLC30A1	protein_coding	solute carrier family 30 member 1 [Source:HGNC Symbol;Acc:HGNC:11012]	1	-1	211571568	211579161	5474	-0.0648843	5.50534	-0.322921	0.748072	0.841678	-6.89166
ENSG00000117650	NEK2	protein_coding	NIMA related kinase 2 [Source:HGNC Symbol;Acc:HGNC:7745]	1	-1	211658657	211675630	3095	0.724493	3.78464	2.24557	0.0290799	0.0921773	-4.37311
ENSG00000123684	LPGAT1	protein_coding	lysophosphatidylglycerol acyltransferase 1 [Source:HGNC Symbol;Acc:HGNC:28985]	1	-1	211743457	211830763	8799	1.21765	5.20626	4.77483	1.54824e-05	0.000528697	2.59904
ENSG00000143493	INTS7	protein_coding	integrator complex subunit 7 [Source:HGNC Symbol;Acc:HGNC:24484]	1	-1	211940399	212035557	5311	-0.0445564	5.96579	-0.432567	0.667148	0.783804	-6.87832
ENSG00000143476	DTL	protein_coding	denticleless E3 ubiquitin protein ligase homolog [Source:HGNC Symbol;Acc:HGNC:30288]	1	1	212035553	212107400	4916	0.253307	4.33328	0.983368	0.330054	0.490994	-6.39486
ENSG00000066027	PPP2R5A	protein_coding	protein phosphatase 2 regulatory subunit B'alpha [Source:HGNC Symbol;Acc:HGNC:9309]	1	1	212285410	212361853	3825	0.411855	6.54463	2.05327	0.0451764	0.124071	-4.93028
ENSG00000065600	TMEM206	protein_coding	transmembrane protein 206 [Source:HGNC Symbol;Acc:HGNC:25593]	1	-1	212363931	212414901	2914	0.422992	2.40466	1.48596	0.143428	0.276099	-5.24812
ENSG00000117691	NENF	protein_coding	neudesin neurotrophic factor [Source:HGNC Symbol;Acc:HGNC:30384]	1	1	212432920	212446379	1297	1.01433	3.83062	3.89139	0.000289332	0.00408234	-0.0748848
ENSG00000162772	ATF3	protein_coding	activating transcription factor 3 [Source:HGNC Symbol;Acc:HGNC:785]	1	1	212565334	212620777	4040	2.49318	2.98744	2.47415	0.0167128	0.0622775	-3.49342
ENSG00000123685	BATF3	protein_coding	basic leucine zipper ATF-like transcription factor 3 [Source:HGNC Symbol;Acc:HGNC:28915]	1	-1	212686417	212699840	2713	0.38257	-1.10593	0.665874	0.508483	0.65918	-5.51029
ENSG00000117697	NSL1	protein_coding	NSL1, MIS12 kinetochore complex component [Source:HGNC Symbol;Acc:HGNC:24548]	1	-1	212726153	212791782	4091	0.12552	4.30223	0.640476	0.524722	0.672657	-6.61941
ENSG00000203705	TATDN3	protein_coding	TatD DNase domain containing 3 [Source:HGNC Symbol;Acc:HGNC:27010]	1	1	212791828	212816830	3788	0.00035288	2.97027	0.00179449	0.998575	0.999167	-6.51213
ENSG00000162769	FLVCR1	protein_coding	feline leukemia virus subgroup C cellular receptor 1 [Source:HGNC Symbol;Acc:HGNC:24682]	1	1	212858275	212899363	6442	-0.472106	4.66221	-2.57908	0.0128243	0.0518925	-3.72653
ENSG00000143494	VASH2	protein_coding	vasohibin 2 [Source:HGNC Symbol;Acc:HGNC:25723]	1	1	212950520	212992037	9086	0.383235	-0.691573	0.487665	0.627871	0.755553	-5.69969
ENSG00000174606	ANGEL2	protein_coding	angel homolog 2 [Source:HGNC Symbol;Acc:HGNC:30534]	1	-1	212992182	213015867	7279	-0.116143	4.98698	-0.940075	0.351597	0.512899	-6.45576
ENSG00000136643	RPS6KC1	protein_coding	ribosomal protein S6 kinase C1 [Source:HGNC Symbol;Acc:HGNC:10439]	1	1	213051233	213274774	6190	0.242853	5.61103	2.21606	0.0311619	0.0966006	-4.58087
ENSG00000117707	PROX1	protein_coding	prospero homeobox 1 [Source:HGNC Symbol;Acc:HGNC:9459]	1	1	213983181	214041502	8928	-0.128293	3.7847	-0.493678	0.623647	0.752992	-6.62746
ENSG00000143499	SMYD2	protein_coding	SET and MYND domain containing 2 [Source:HGNC Symbol;Acc:HGNC:20982]	1	1	214281102	214337131	4889	0.130149	5.31563	1.13975	0.259698	0.417165	-6.2952
ENSG00000152104	PTPN14	protein_coding	protein tyrosine phosphatase, non-receptor type 14 [Source:HGNC Symbol;Acc:HGNC:9647]	1	-1	214348700	214552449	18756	0.650259	3.33367	2.4431	0.0180526	0.0656043	-3.75759
ENSG00000117724	CENPF	protein_coding	centromere protein F [Source:HGNC Symbol;Acc:HGNC:1857]	1	1	214603195	214664571	11690	-0.0627274	7.66292	-0.202665	0.840201	0.903715	-6.91787
ENSG00000136636	KCTD3	protein_coding	potassium channel tetramerization domain containing 3 [Source:HGNC Symbol;Acc:HGNC:21305]	1	1	215567304	215621807	4929	0.0640845	6.74833	0.398295	0.69207	0.800601	-6.89539
ENSG00000042781	USH2A	protein_coding	usherin [Source:HGNC Symbol;Acc:HGNC:12601]	1	-1	215622891	216423448	20506	0.760826	-1.35598	1.20145	0.235111	0.389656	-5.13551
ENSG00000196482	ESRRG	protein_coding	estrogen related receptor gamma [Source:HGNC Symbol;Acc:HGNC:3474]	1	-1	216503246	217137755	10912	-1.40306	0.948761	-3.69067	0.000543158	0.00635888	-0.355893
ENSG00000092978	GPATCH2	protein_coding	G-patch domain containing 2 [Source:HGNC Symbol;Acc:HGNC:25499]	1	-1	217426992	217631090	8833	-0.291895	5.66088	-2.09656	0.0409963	0.115903	-4.82841
ENSG00000162814	SPATA17	protein_coding	spermatogenesis associated 17 [Source:HGNC Symbol;Acc:HGNC:25184]	1	1	217631324	217871696	6515	0.191755	0.968908	0.552974	0.58269	0.72129	-6.03961
ENSG00000067533	RRP15	protein_coding	ribosomal RNA processing 15 homolog [Source:HGNC Symbol;Acc:HGNC:24255]	1	1	218285293	218337983	7883	0.114649	4.1697	0.680721	0.499118	0.651476	-6.58227
ENSG00000092969	TGFB2	protein_coding	transforming growth factor beta 2 [Source:HGNC Symbol;Acc:HGNC:11768]	1	1	218345336	218444619	5151	-0.14111	-1.44113	-0.234434	0.815584	0.887217	-5.67274
ENSG00000143353	LYPLAL1	protein_coding	lysophospholipase like 1 [Source:HGNC Symbol;Acc:HGNC:20440]	1	1	219173869	219212865	2966	-0.00660545	3.89732	-0.0384561	0.969474	0.981749	-6.74657
ENSG00000215817	ZC3H11B	protein_coding	zinc finger CCCH-type containing 11B [Source:HGNC Symbol;Acc:HGNC:25659]	1	-1	219608010	219613145	2436	-0.518981	2.14289	-1.92302	0.060053	0.151162	-4.61459
ENSG00000196660	SLC30A10	protein_coding	solute carrier family 30 member 10 [Source:HGNC Symbol;Acc:HGNC:25355]	1	-1	219685427	219958647	5770	-2.52336	3.63638	-2.94582	0.00483856	0.0269308	-2.64671
ENSG00000136628	EPRS	protein_coding	glutamyl-prolyl-tRNA synthetase [Source:HGNC Symbol;Acc:HGNC:3418]	1	-1	219968600	220046530	5450	0.760892	7.85635	3.47261	0.00105736	0.009831	-1.48105
ENSG00000162813	BPNT1	protein_coding	3'(2'), 5'-bisphosphate nucleotidase 1 [Source:HGNC Symbol;Acc:HGNC:1096]	1	-1	220057482	220090462	3113	0.075904	5.90168	0.316392	0.752992	0.844895	-6.91536
ENSG00000067704	IARS2	protein_coding	isoleucyl-tRNA synthetase 2, mitochondrial [Source:HGNC Symbol;Acc:HGNC:29685]	1	1	220094132	220148041	4165	0.317558	7.4679	1.31768	0.193482	0.340098	-6.09289
ENSG00000118873	RAB3GAP2	protein_coding	RAB3 GTPase activating non-catalytic protein subunit 2 [Source:HGNC Symbol;Acc:HGNC:17168]	1	-1	220148293	220272453	10344	0.0920697	7.17561	0.857056	0.395411	0.55492	-6.60261
ENSG00000116141	MARK1	protein_coding	microtubule affinity regulating kinase 1 [Source:HGNC Symbol;Acc:HGNC:6896]	1	1	220528183	220664461	5417	-0.911518	3.31372	-3.60642	0.000704227	0.00755613	-0.86273
ENSG00000162817	C1orf115	protein_coding	chromosome 1 open reading frame 115 [Source:HGNC Symbol;Acc:HGNC:25873]	1	1	220690363	220699153	3413	-0.543069	1.40211	-1.33924	0.186412	0.331389	-5.31436
ENSG00000117791	2021-03-02	protein_coding	mitochondrial amidoxime reducing component 2 [Source:HGNC Symbol;Acc:HGNC:26064]	1	1	220748225	220784815	2597	-0.930369	4.41016	-5.42564	1.59096e-06	0.000109754	4.82572
ENSG00000186205	2021-03-01	protein_coding	mitochondrial amidoxime reducing component 1 [Source:HGNC Symbol;Acc:HGNC:26189]	1	1	220786913	220819659	9258	0.103473	4.71333	0.337903	0.736819	0.834375	-6.83652
ENSG00000136630	HLX	protein_coding	H2.0 like homeobox [Source:HGNC Symbol;Acc:HGNC:4978]	1	1	220879431	220885059	5660	0.363379	1.04942	0.753345	0.454696	0.61217	-5.67571
ENSG00000143507	DUSP10	protein_coding	dual specificity phosphatase 10 [Source:HGNC Symbol;Acc:HGNC:3065]	1	-1	221701424	221742089	2914	1.66765	2.3839	5.05951	5.77713e-06	0.000271414	3.85331
ENSG00000143512	HHIPL2	protein_coding	HHIP like 2 [Source:HGNC Symbol;Acc:HGNC:25842]	1	-1	222522258	222548104	3289	-0.472347	-0.971077	-0.866124	0.390467	0.550471	-5.54735
ENSG00000143498	TAF1A	protein_coding	TATA-box binding protein associated factor, RNA polymerase I subunit A [Source:HGNC Symbol;Acc:HGNC:11532]	1	-1	222557902	222589933	2895	-0.238097	3.50897	-1.24246	0.219734	0.372332	-5.93721
ENSG00000154305	MIA3	protein_coding	MIA SH3 domain ER export factor 3 [Source:HGNC Symbol;Acc:HGNC:24008]	1	1	222618097	222668007	10171	0.564399	7.93764	5.54759	1.03083e-06	8.42178e-05	5.19343
ENSG00000186063	AIDA	protein_coding	axin interactor, dorsalization associated [Source:HGNC Symbol;Acc:HGNC:25761]	1	-1	222668013	222713210	4232	0.667567	4.90232	2.7292	0.00868297	0.0397429	-3.36657
ENSG00000162819	BROX	protein_coding	BRO1 domain and CAAX motif containing [Source:HGNC Symbol;Acc:HGNC:26512]	1	1	222712553	222735196	4980	0.466404	6.42562	2.33054	0.0237583	0.0798388	-4.36833
ENSG00000197520	FAM177B	protein_coding	family with sequence similarity 177 member B [Source:HGNC Symbol;Acc:HGNC:34395]	1	1	222737207	222750805	2603	2.21425	2.50177	4.923	9.28771e-06	0.000374775	3.40671
ENSG00000154309	DISP1	protein_coding	dispatched RND transporter family member 1 [Source:HGNC Symbol;Acc:HGNC:19711]	1	1	222872271	223005995	5382	0.164498	3.06273	0.857928	0.394934	0.55453	-6.12831
ENSG00000187554	TLR5	protein_coding	toll like receptor 5 [Source:HGNC Symbol;Acc:HGNC:11851]	1	-1	223109404	223143248	4608	0.389139	2.09925	1.10747	0.27327	0.432563	-5.74287
ENSG00000143502	SUSD4	protein_coding	sushi domain containing 4 [Source:HGNC Symbol;Acc:HGNC:25470]	1	-1	223220819	223364178	4710	-1.27718	-1.70715	-1.71908	0.0916461	0.202479	-4.435
ENSG00000203697	CAPN8	protein_coding	calpain 8 [Source:HGNC Symbol;Acc:HGNC:1485]	1	-1	223538007	223665734	5192	0.526321	6.99075	1.15643	0.252878	0.409193	-6.30441
ENSG00000162909	CAPN2	protein_coding	calpain 2 [Source:HGNC Symbol;Acc:HGNC:1479]	1	1	223701593	223776018	8792	-0.174143	9.07137	-0.723663	0.472569	0.628405	-6.63176
ENSG00000143514	TP53BP2	protein_coding	tumor protein p53 binding protein 2 [Source:HGNC Symbol;Acc:HGNC:12000]	1	-1	223779893	223845954	5991	0.0112096	6.0715	0.071599	0.9432	0.967459	-6.97186
ENSG00000143756	FBXO28	protein_coding	F-box protein 28 [Source:HGNC Symbol;Acc:HGNC:29046]	1	1	224114111	224162047	6044	-0.0413127	4.80457	-0.440122	0.661703	0.780887	-6.79141
ENSG00000143753	DEGS1	protein_coding	delta 4-desaturase, sphingolipid 1 [Source:HGNC Symbol;Acc:HGNC:13709]	1	1	224175756	224193441	2515	1.35401	3.00729	2.73148	0.00863095	0.0396209	-2.95189
ENSG00000143748	NVL	protein_coding	nuclear VCP-like [Source:HGNC Symbol;Acc:HGNC:8070]	1	-1	224227334	224330189	4813	-0.682413	6.5977	-3.84057	0.000339845	0.00454602	-0.436842
ENSG00000143771	CNIH4	protein_coding	cornichon family AMPA receptor auxiliary protein 4 [Source:HGNC Symbol;Acc:HGNC:25013]	1	1	224356858	224379459	5098	0.127342	5.00545	0.518628	0.606256	0.739914	-6.76946
ENSG00000162923	WDR26	protein_coding	WD repeat domain 26 [Source:HGNC Symbol;Acc:HGNC:21208]	1	-1	224385143	224437033	10481	0.0246039	6.83741	0.262651	0.793875	0.872846	-6.94353
ENSG00000143786	CNIH3	protein_coding	cornichon family AMPA receptor auxiliary protein 3 [Source:HGNC Symbol;Acc:HGNC:26802]	1	1	224434660	224740554	6386	-1.48388	-1.46983	-2.25637	0.0283494	0.0905797	-3.56385
ENSG00000185842	DNAH14	protein_coding	dynein axonemal heavy chain 14 [Source:HGNC Symbol;Acc:HGNC:2945]	1	1	224896262	225399292	19693	-0.0484219	5.29754	-0.184792	0.854123	0.912746	-6.93994
ENSG00000143815	LBR	protein_coding	lamin B receptor [Source:HGNC Symbol;Acc:HGNC:6518]	1	-1	225401502	225428925	5257	0.321628	7.57084	1.67574	0.0998911	0.214915	-5.57277
ENSG00000154380	ENAH	protein_coding	ENAH, actin regulator [Source:HGNC Symbol;Acc:HGNC:18271]	1	-1	225486835	225653142	14818	0.490123	5.58593	3.309	0.00171969	0.0135051	-1.94035
ENSG00000143742	SRP9	protein_coding	signal recognition particle 9 [Source:HGNC Symbol;Acc:HGNC:11304]	1	1	225777813	225790468	1728	0.54229	5.26808	2.52956	0.0145435	0.0564214	-3.88466
ENSG00000143819	EPHX1	protein_coding	epoxide hydrolase 1 [Source:HGNC Symbol;Acc:HGNC:3401]	1	1	225810092	225845563	2508	-0.248944	5.65781	-0.99726	0.323332	0.48417	-6.46122
ENSG00000196187	TMEM63A	protein_coding	transmembrane protein 63A [Source:HGNC Symbol;Acc:HGNC:29118]	1	-1	225845536	225882380	10339	-0.168534	8.02187	-0.728736	0.469486	0.625433	-6.66877
ENSG00000243709	LEFTY1	protein_coding	left-right determination factor 1 [Source:HGNC Symbol;Acc:HGNC:6552]	1	-1	225886282	225911382	1891	2.15415	1.67478	4.34712	6.57263e-05	0.00145104	1.59236
ENSG00000143811	PYCR2	protein_coding	pyrroline-5-carboxylate reductase 2 [Source:HGNC Symbol;Acc:HGNC:30262]	1	-1	225919877	225924340	3602	0.0283916	3.1403	0.143255	0.886652	0.933072	-6.57295
ENSG00000143751	SDE2	protein_coding	SDE2 telomere maintenance homolog [Source:HGNC Symbol;Acc:HGNC:26643]	1	-1	225982702	225999343	3975	-0.0224001	5.19299	-0.230983	0.81825	0.888596	-6.89765
ENSG00000163041	H3F3A	protein_coding	H3 histone family member 3A [Source:HGNC Symbol;Acc:HGNC:4764]	1	1	226061851	226072007	3146	0.5783	6.49667	2.062	0.0443044	0.122365	-4.91197
ENSG00000182827	ACBD3	protein_coding	acyl-CoA binding domain containing 3 [Source:HGNC Symbol;Acc:HGNC:15453]	1	-1	226144679	226186741	3578	0.57017	6.58721	4.55571	3.26641e-05	0.000869288	1.81519
ENSG00000185155	MIXL1	protein_coding	Mix paired-like homeobox [Source:HGNC Symbol;Acc:HGNC:13363]	1	1	226223618	226227054	2029	-0.262387	-2.29171	-0.454046	0.651717	0.774496	-5.58526
ENSG00000183814	LIN9	protein_coding	lin-9 DREAM MuvB core complex component [Source:HGNC Symbol;Acc:HGNC:30830]	1	-1	226231149	226309869	4442	-0.15161	4.11149	-1.00109	0.321493	0.482271	-6.33725
ENSG00000143799	PARP1	protein_coding	poly(ADP-ribose) polymerase 1 [Source:HGNC Symbol;Acc:HGNC:270]	1	-1	226360691	226408093	7169	0.929043	7.25895	3.25404	0.00201942	0.0151168	-2.10614
ENSG00000203685	STUM	protein_coding	stum, mechanosensory transduction mediator homolog [Source:HGNC Symbol;Acc:HGNC:30491]	1	1	226548764	226609230	7791	0.162995	-0.554261	0.243235	0.808796	0.882778	-5.90065
ENSG00000143772	ITPKB	protein_coding	inositol-trisphosphate 3-kinase B [Source:HGNC Symbol;Acc:HGNC:6179]	1	-1	226631690	226739323	7036	-0.171958	4.53019	-0.517853	0.606793	0.740351	-6.62723
ENSG00000143801	PSEN2	protein_coding	presenilin 2 [Source:HGNC Symbol;Acc:HGNC:9509]	1	1	226870184	226896105	3752	0.0597203	4.60064	0.423777	0.673505	0.788611	-6.73595
ENSG00000163050	COQ8A	protein_coding	coenzyme Q8A [Source:HGNC Symbol;Acc:HGNC:16812]	1	1	226897536	226987545	7797	-0.207047	6.19357	-1.19406	0.237961	0.392434	-6.26929
ENSG00000143776	CDC42BPA	protein_coding	CDC42 binding protein kinase alpha [Source:HGNC Symbol;Acc:HGNC:1737]	1	-1	226989865	227318474	14055	-0.843832	8.31925	-4.24289	9.27859e-05	0.0018383	0.853985
ENSG00000181450	ZNF678	protein_coding	zinc finger protein 678 [Source:HGNC Symbol;Acc:HGNC:28652]	1	1	227563543	227677443	8915	-0.0321521	5.20416	-0.204666	0.838645	0.902617	-6.90757
ENSG00000143740	SNAP47	protein_coding	synaptosome associated protein 47 [Source:HGNC Symbol;Acc:HGNC:30669]	1	1	227728539	227781231	6580	-0.212403	4.02363	-1.32615	0.190679	0.336652	-5.88099
ENSG00000081692	JMJD4	protein_coding	jumonji domain containing 4 [Source:HGNC Symbol;Acc:HGNC:25724]	1	-1	227730425	227735411	4315	-0.108008	3.78265	-0.793542	0.431127	0.590111	-6.39643
ENSG00000143816	WNT9A	protein_coding	Wnt family member 9A [Source:HGNC Symbol;Acc:HGNC:12778]	1	-1	227918656	227947932	3971	1.01126	0.0265636	1.90944	0.0618212	0.154454	-4.25725
ENSG00000143761	ARF1	protein_coding	ADP ribosylation factor 1 [Source:HGNC Symbol;Acc:HGNC:652]	1	1	228082660	228099212	3281	0.843697	6.5114	2.92044	0.00518845	0.0282088	-2.98797
ENSG00000143793	C1orf35	protein_coding	chromosome 1 open reading frame 35 [Source:HGNC Symbol;Acc:HGNC:19032]	1	-1	228100726	228105411	4308	-0.432548	3.85576	-2.44243	0.0180823	0.0656422	-3.91821
ENSG00000162910	MRPL55	protein_coding	mitochondrial ribosomal protein L55 [Source:HGNC Symbol;Acc:HGNC:16686]	1	-1	228106679	228109312	1886	0.353476	1.7303	1.52027	0.134601	0.263921	-5.14185
ENSG00000143774	GUK1	protein_coding	guanylate kinase 1 [Source:HGNC Symbol;Acc:HGNC:4693]	1	1	228139962	228148984	4725	0.637038	5.97341	3.45648	0.00110988	0.0101662	-1.54176
ENSG00000181873	IBA57	protein_coding	IBA57, iron-sulfur cluster assembly [Source:HGNC Symbol;Acc:HGNC:27302]	1	1	228165804	228182257	10219	0.053293	2.13958	0.24288	0.80907	0.882925	-6.30415
ENSG00000154358	OBSCN	protein_coding	obscurin, cytoskeletal calmodulin and titin-interacting RhoGEF [Source:HGNC Symbol;Acc:HGNC:15719]	1	1	228208130	228378874	32289	-1.31061	6.47777	-4.28769	8.00381e-05	0.00165636	0.97016
ENSG00000154370	TRIM11	protein_coding	tripartite motif containing 11 [Source:HGNC Symbol;Acc:HGNC:16281]	1	-1	228393673	228406835	8493	0.131884	3.67831	0.667259	0.507606	0.658324	-6.45197
ENSG00000162931	TRIM17	protein_coding	tripartite motif containing 17 [Source:HGNC Symbol;Acc:HGNC:13430]	1	-1	228407935	228416861	3548	-0.373079	-1.8823	-0.584014	0.561778	0.70418	-5.54889
ENSG00000181218	HIST3H2A	protein_coding	histone cluster 3 H2A [Source:HGNC Symbol;Acc:HGNC:20507]	1	-1	228456979	228457873	895	0.868134	1.49163	2.40048	0.0200491	0.0707126	-3.54548
ENSG00000196890	HIST3H2BB	protein_coding	histone cluster 3 H2B family member b [Source:HGNC Symbol;Acc:HGNC:20514]	1	1	228458107	228460470	2364	1.16184	1.64905	2.16299	0.0352385	0.104894	-4.02295
ENSG00000168159	RNF187	protein_coding	ring finger protein 187 [Source:HGNC Symbol;Acc:HGNC:27146]	1	1	228487382	228496188	3285	0.0622632	4.36822	0.403265	0.688434	0.797914	-6.74131
ENSG00000116574	RHOU	protein_coding	ras homolog family member U [Source:HGNC Symbol;Acc:HGNC:17794]	1	1	228735479	228746664	4372	-1.1704	4.33108	-3.37803	0.00140268	0.0118484	-1.62875
ENSG00000168118	RAB4A	protein_coding	RAB4A, member RAS oncogene family [Source:HGNC Symbol;Acc:HGNC:9781]	1	1	229271062	229305894	3310	0.0518888	5.25477	0.372508	0.711054	0.814699	-6.86622
ENSG00000154429	CCSAP	protein_coding	centriole, cilia and spindle associated protein [Source:HGNC Symbol;Acc:HGNC:29578]	1	-1	229321011	229343294	6263	-0.17873	2.158	-0.64294	0.523135	0.671358	-6.15786
ENSG00000069248	NUP133	protein_coding	nucleoporin 133 [Source:HGNC Symbol;Acc:HGNC:18016]	1	-1	229440259	229508341	6080	0.123901	6.03372	0.852996	0.397638	0.55713	-6.60757
ENSG00000135776	ABCB10	protein_coding	ATP binding cassette subfamily B member 10 [Source:HGNC Symbol;Acc:HGNC:41]	1	-1	229516582	229558707	4256	-0.139546	5.61654	-1.55669	0.125709	0.251584	-5.76199
ENSG00000135801	TAF5L	protein_coding	TATA-box binding protein associated factor 5 like [Source:HGNC Symbol;Acc:HGNC:17304]	1	-1	229593111	229626047	6412	0.132763	4.80509	1.24307	0.219509	0.372117	-6.12212
ENSG00000135763	URB2	protein_coding	URB2 ribosome biogenesis homolog [Source:HGNC Symbol;Acc:HGNC:28967]	1	1	229626247	229660200	6001	0.221042	4.55624	0.937592	0.35286	0.514297	-6.43034
ENSG00000143641	GALNT2	protein_coding	polypeptide N-acetylgalactosaminyltransferase 2 [Source:HGNC Symbol;Acc:HGNC:4124]	1	1	230057990	230282122	7743	1.35823	6.10405	6.12748	1.28075e-07	2.1387e-05	7.23334
ENSG00000177614	PGBD5	protein_coding	piggyBac transposable element derived 5 [Source:HGNC Symbol;Acc:HGNC:19405]	1	-1	230314490	230426332	10662	1.0934	0.984685	2.27115	0.0273766	0.0882513	-3.73477
ENSG00000135775	COG2	protein_coding	component of oligomeric golgi complex 2 [Source:HGNC Symbol;Acc:HGNC:6546]	1	1	230642481	230693982	10938	0.0799094	6.0279	0.700463	0.486812	0.641262	-6.72858
ENSG00000135744	AGT	protein_coding	angiotensinogen [Source:HGNC Symbol;Acc:HGNC:333]	1	-1	230702523	230714122	2291	0.011959	-0.10421	0.0094232	0.992518	0.995301	-5.86759
ENSG00000135773	CAPN9	protein_coding	calpain 9 [Source:HGNC Symbol;Acc:HGNC:1486]	1	1	230747384	230802003	2593	-0.47527	6.39273	-1.37233	0.175949	0.318177	-6.04516
ENSG00000119280	C1orf198	protein_coding	chromosome 1 open reading frame 198 [Source:HGNC Symbol;Acc:HGNC:25900]	1	-1	230837119	230869589	5161	0.584646	2.62528	2.32466	0.0240962	0.0804582	-3.93066
ENSG00000143643	TTC13	protein_coding	tetratricopeptide repeat domain 13 [Source:HGNC Symbol;Acc:HGNC:26204]	1	-1	230906243	230978875	4212	-0.340888	6.58832	-1.65165	0.104733	0.222093	-5.63675
ENSG00000173409	ARV1	protein_coding	ARV1 homolog, fatty acid homeostasis modulator [Source:HGNC Symbol;Acc:HGNC:29561]	1	1	230978981	231000733	1987	0.152063	4.46808	0.901367	0.371618	0.53287	-6.46485
ENSG00000182118	FAM89A	protein_coding	family with sequence similarity 89 member A [Source:HGNC Symbol;Acc:HGNC:25057]	1	-1	231018958	231040254	2394	-0.153953	-1.6158	-0.241939	0.809795	0.883311	-5.71948
ENSG00000143633	C1orf131	protein_coding	chromosome 1 open reading frame 131 [Source:HGNC Symbol;Acc:HGNC:25332]	1	-1	231223763	231241187	5413	-0.288252	4.38731	-2.5671	0.0132223	0.0528754	-3.72742
ENSG00000116906	GNPAT	protein_coding	glyceronephosphate O-acyltransferase [Source:HGNC Symbol;Acc:HGNC:4416]	1	1	231241207	231277973	3173	-0.200003	6.68078	-1.78921	0.0795021	0.182826	-5.40925
ENSG00000116903	EXOC8	protein_coding	exocyst complex component 8 [Source:HGNC Symbol;Acc:HGNC:24659]	1	-1	231332753	231337852	5100	-0.105981	4.82783	-0.953659	0.344741	0.506006	-6.41828
ENSG00000010072	SPRTN	protein_coding	SprT-like N-terminal domain [Source:HGNC Symbol;Acc:HGNC:25356]	1	1	231337104	231355023	5906	0.0319894	3.71128	0.242759	0.809163	0.882955	-6.66267
ENSG00000135766	EGLN1	protein_coding	egl-9 family hypoxia inducible factor 1 [Source:HGNC Symbol;Acc:HGNC:1232]	1	-1	231363751	231425044	7265	-0.0227942	6.14062	-0.119123	0.905644	0.945074	-6.96605
ENSG00000116918	TSNAX	protein_coding	translin associated factor X [Source:HGNC Symbol;Acc:HGNC:12380]	1	1	231528655	231566524	6241	0.301052	3.4834	1.4574	0.151117	0.287048	-5.61224
ENSG00000162946	DISC1	protein_coding	DISC1 scaffold protein [Source:HGNC Symbol;Acc:HGNC:2888]	1	1	231626815	232041272	12906	0.0140072	1.38111	0.0357639	0.97161	0.982864	-6.11796
ENSG00000116991	SIPA1L2	protein_coding	signal induced proliferation associated 1 like 2 [Source:HGNC Symbol;Acc:HGNC:23800]	1	-1	232397965	232561558	7641	-0.436715	7.96602	-1.88202	0.0655283	0.16066	-5.20511
ENSG00000212916	MAP10	protein_coding	microtubule associated protein 10 [Source:HGNC Symbol;Acc:HGNC:29265]	1	1	232804892	232808407	3516	-0.223269	2.75382	-0.664363	0.509441	0.660022	-6.28895
ENSG00000135778	NTPCR	protein_coding	nucleoside-triphosphatase, cancer-related [Source:HGNC Symbol;Acc:HGNC:28204]	1	1	232950605	232983882	15854	-0.0334925	4.64477	-0.237562	0.81317	0.885447	-6.86937
ENSG00000135749	PCNX2	protein_coding	pecanex 2 [Source:HGNC Symbol;Acc:HGNC:8736]	1	-1	232983435	233295725	13815	-0.346013	5.74855	-1.43189	0.158258	0.296059	-5.94578
ENSG00000143674	MAP3K21	protein_coding	mitogen-activated protein kinase kinase kinase 21 [Source:HGNC Symbol;Acc:HGNC:29798]	1	1	233327724	233385148	7916	-0.486894	5.94666	-2.24935	0.0288229	0.0915537	-4.54165
ENSG00000135750	KCNK1	protein_coding	potassium two pore domain channel subfamily K member 1 [Source:HGNC Symbol;Acc:HGNC:6272]	1	1	233614004	233672512	3627	0.815965	4.74198	2.98425	0.00435051	0.0251753	-2.7154
ENSG00000168275	COA6	protein_coding	cytochrome c oxidase assembly factor 6 [Source:HGNC Symbol;Acc:HGNC:18025]	1	1	234373456	234385068	1257	0.456908	3.36175	2.25377	0.0285243	0.0908755	-4.25109
ENSG00000059588	TARBP1	protein_coding	TAR (HIV-1) RNA binding protein 1 [Source:HGNC Symbol;Acc:HGNC:11568]	1	-1	234391313	234479179	7743	-0.462967	7.06089	-2.02188	0.0484339	0.130474	-4.98162
ENSG00000168264	IRF2BP2	protein_coding	interferon regulatory factor 2 binding protein 2 [Source:HGNC Symbol;Acc:HGNC:21729]	1	-1	234604269	234609525	4724	-0.171513	6.32237	-0.848789	0.399953	0.559537	-6.61893
ENSG00000173726	TOMM20	protein_coding	translocase of outer mitochondrial membrane 20 [Source:HGNC Symbol;Acc:HGNC:20947]	1	-1	235109341	235128837	3542	0.489019	5.43179	1.84533	0.0707818	0.168563	-5.28271
ENSG00000188739	RBM34	protein_coding	RNA binding motif protein 34 [Source:HGNC Symbol;Acc:HGNC:28965]	1	-1	235131183	235161283	3113	-0.829789	0.512854	-2.46705	0.0170107	0.0629709	-3.31833
ENSG00000054267	ARID4B	protein_coding	AT-rich interaction domain 4B [Source:HGNC Symbol;Acc:HGNC:15550]	1	-1	235131634	235328219	11073	-0.0625685	7.40991	-0.478833	0.634098	0.760181	-6.85419
ENSG00000152904	GGPS1	protein_coding	geranylgeranyl diphosphate synthase 1 [Source:HGNC Symbol;Acc:HGNC:4249]	1	1	235327350	235344532	3809	0.281762	4.02403	1.46301	0.149581	0.284735	-5.716
ENSG00000162885	B3GALNT2	protein_coding	beta-1,3-N-acetylgalactosaminyltransferase 2 [Source:HGNC Symbol;Acc:HGNC:28596]	1	-1	235447190	235504452	5702	0.00670123	5.19413	0.0537956	0.957308	0.975605	-6.92959
ENSG00000168243	GNG4	protein_coding	G protein subunit gamma 4 [Source:HGNC Symbol;Acc:HGNC:4407]	1	-1	235547685	235650754	5401	-1.22105	-0.693982	-1.76576	0.0834032	0.189503	-4.44963
ENSG00000143669	LYST	protein_coding	lysosomal trafficking regulator [Source:HGNC Symbol;Acc:HGNC:1968]	1	-1	235661041	235883640	19614	-0.167267	8.01127	-1.20108	0.235251	0.389674	-6.23621
ENSG00000116962	NID1	protein_coding	nidogen 1 [Source:HGNC Symbol;Acc:HGNC:7821]	1	-1	235975830	236065109	5864	1.93168	3.41754	2.33489	0.0235106	0.079164	-3.64374
ENSG00000077585	GPR137B	protein_coding	G protein-coupled receptor 137B [Source:HGNC Symbol;Acc:HGNC:11862]	1	1	236142505	236221865	2309	-0.247937	3.31382	-0.848165	0.400298	0.559881	-6.17463
ENSG00000086619	ERO1B	protein_coding	endoplasmic reticulum oxidoreductase 1 beta [Source:HGNC Symbol;Acc:HGNC:14355]	1	-1	236215555	236281985	5361	0.667872	3.14728	1.95222	0.0563958	0.144958	-4.6362
ENSG00000186197	EDARADD	protein_coding	EDAR associated death domain [Source:HGNC Symbol;Acc:HGNC:14341]	1	1	236348257	236502915	3726	-0.278314	-1.58912	-0.440031	0.661768	0.780887	-5.61104
ENSG00000116977	LGALS8	protein_coding	galectin 8 [Source:HGNC Symbol;Acc:HGNC:6569]	1	1	236518000	236552981	9710	-0.449098	5.77086	-3.1969	0.00238291	0.0168109	-2.2618
ENSG00000119285	HEATR1	protein_coding	HEAT repeat containing 1 [Source:HGNC Symbol;Acc:HGNC:25517]	1	-1	236549005	236604516	9049	-0.266314	7.20426	-1.36247	0.179018	0.321859	-6.04413
ENSG00000116984	MTR	protein_coding	5-methyltetrahydrofolate-homocysteine methyltransferase [Source:HGNC Symbol;Acc:HGNC:7468]	1	1	236795292	236921278	11374	-0.568876	7.22237	-3.15197	0.00271114	0.0182618	-2.38584
ENSG00000198626	RYR2	protein_coding	ryanodine receptor 2 [Source:HGNC Symbol;Acc:HGNC:10484]	1	1	237042184	237833988	17777	1.7707	1.72769	2.02045	0.0485867	0.130766	-4.18443
ENSG00000133019	CHRM3	protein_coding	cholinergic receptor muscarinic 3 [Source:HGNC Symbol;Acc:HGNC:1952]	1	1	239386565	239915452	12170	1.93096	2.82145	4.41627	5.21969e-05	0.00122742	1.73649
ENSG00000155816	FMN2	protein_coding	formin 2 [Source:HGNC Symbol;Acc:HGNC:14074]	1	1	240014348	240475187	9691	0.342397	-0.198264	0.351428	0.72671	0.827136	-5.84597
ENSG00000180875	GREM2	protein_coding	gremlin 2, DAN family BMP antagonist [Source:HGNC Symbol;Acc:HGNC:17655]	1	-1	240489573	240612155	4170	-0.0501277	-2.09601	-0.0532759	0.95772	0.975636	-5.67468
ENSG00000182901	RGS7	protein_coding	regulator of G protein signaling 7 [Source:HGNC Symbol;Acc:HGNC:10003]	1	-1	240775515	241357230	2578	1.833	-1.16096	2.9505	0.00477654	0.0267459	-2.09199
ENSG00000091483	FH	protein_coding	fumarate hydratase [Source:HGNC Symbol;Acc:HGNC:3700]	1	-1	241497603	241519761	2142	0.550714	6.90176	2.07889	0.0426598	0.119277	-4.87557
ENSG00000117009	KMO	protein_coding	kynurenine 3-monooxygenase [Source:HGNC Symbol;Acc:HGNC:6381]	1	1	241532134	241595642	5946	0.771317	-0.136087	0.835959	0.407066	0.566203	-5.44694
ENSG00000054277	OPN3	protein_coding	opsin 3 [Source:HGNC Symbol;Acc:HGNC:14007]	1	-1	241590102	241677376	3442	-0.837519	4.59715	-2.72833	0.00870312	0.0397991	-3.33869
ENSG00000203668	CHML	protein_coding	CHM like, Rab escort protein 2 [Source:HGNC Symbol;Acc:HGNC:1941]	1	-1	241628853	241640254	7078	-0.523113	5.02656	-3.16733	0.00259444	0.0178009	-2.2894
ENSG00000162843	WDR64	protein_coding	WD repeat domain 64 [Source:HGNC Symbol;Acc:HGNC:26570]	1	1	241652278	241802133	4939	-0.95037	-1.09588	-1.5236	0.133768	0.26288	-4.74076
ENSG00000174371	EXO1	protein_coding	exonuclease 1 [Source:HGNC Symbol;Acc:HGNC:3511]	1	1	241847967	241895148	4140	0.370883	3.97647	1.27747	0.207203	0.356909	-6.01246
ENSG00000180287	PLD5	protein_coding	phospholipase D family member 5 [Source:HGNC Symbol;Acc:HGNC:26879]	1	-1	242082986	242524696	9545	-1.47621	-2.32523	-1.93127	0.0589994	0.149202	-4.07786
ENSG00000143702	CEP170	protein_coding	centrosomal protein 170 [Source:HGNC Symbol;Acc:HGNC:28920]	1	-1	243124428	243255348	10939	0.372171	4.74331	1.30921	0.196314	0.343488	-5.91777
ENSG00000054282	SDCCAG8	protein_coding	serologically defined colon cancer antigen 8 [Source:HGNC Symbol;Acc:HGNC:10671]	1	1	243256034	243500091	5322	-0.452808	6.52633	-2.82713	0.00668699	0.0333494	-3.22984
ENSG00000117020	AKT3	protein_coding	AKT serine/threonine kinase 3 [Source:HGNC Symbol;Acc:HGNC:393]	1	-1	243488233	243851079	9475	-0.049696	2.40787	-0.0694893	0.944871	0.968321	-6.09013
ENSG00000179456	ZBTB18	protein_coding	zinc finger and BTB domain containing 18 [Source:HGNC Symbol;Acc:HGNC:13030]	1	1	244048939	244057476	3906	0.554811	5.39354	4.16382	0.000120261	0.00221245	0.599886
ENSG00000035687	ADSS	protein_coding	adenylosuccinate synthase [Source:HGNC Symbol;Acc:HGNC:292]	1	-1	244408494	244451909	3666	0.349167	6.33341	2.81847	0.00684473	0.0338692	-3.24556
ENSG00000179397	CATSPERE	protein_coding	catsper channel auxiliary subunit epsilon [Source:HGNC Symbol;Acc:HGNC:28491]	1	1	244454377	244641177	4333	-0.443367	1.24663	-1.37136	0.176249	0.318399	-5.23396
ENSG00000121644	DESI2	protein_coding	desumoylating isopeptidase 2 [Source:HGNC Symbol;Acc:HGNC:24264]	1	1	244653103	244709033	5104	0.247644	4.23309	1.70685	0.0939134	0.2062	-5.37226
ENSG00000203667	COX20	protein_coding	cytochrome c oxidase assembly factor COX20 [Source:HGNC Symbol;Acc:HGNC:26970]	1	1	244835616	244845057	4864	-0.0100415	4.59366	-0.0781185	0.938039	0.964702	-6.88445
ENSG00000153187	HNRNPU	protein_coding	heterogeneous nuclear ribonucleoprotein U [Source:HGNC Symbol;Acc:HGNC:5048]	1	-1	244840638	244864560	8488	0.0230271	9.07287	0.219347	0.827252	0.89526	-6.86718
ENSG00000203666	EFCAB2	protein_coding	EF-hand calcium binding domain 2 [Source:HGNC Symbol;Acc:HGNC:28166]	1	1	244969705	245127164	8607	-0.589013	2.92328	-1.88316	0.0653702	0.160453	-4.87454
ENSG00000162849	KIF26B	protein_coding	kinesin family member 26B [Source:HGNC Symbol;Acc:HGNC:25484]	1	1	245154985	245709432	14403	1.02908	0.21213	1.30825	0.196637	0.343877	-5.11311
ENSG00000185420	SMYD3	protein_coding	SET and MYND domain containing 3 [Source:HGNC Symbol;Acc:HGNC:15513]	1	-1	245749342	246507312	5752	-0.365936	2.12581	-1.27786	0.207069	0.356719	-5.55676
ENSG00000162851	TFB2M	protein_coding	transcription factor B2, mitochondrial [Source:HGNC Symbol;Acc:HGNC:18559]	1	-1	246540561	246566261	1848	0.380931	4.20352	1.82027	0.0745706	0.174846	-5.20253
ENSG00000162852	CNST	protein_coding	consortin, connexin sorting protein [Source:HGNC Symbol;Acc:HGNC:26486]	1	1	246566444	246668595	5922	-0.518259	6.28677	-2.8953	0.00555815	0.0295734	-3.05702
ENSG00000143653	SCCPDH	protein_coding	saccharopine dehydrogenase (putative) [Source:HGNC Symbol;Acc:HGNC:24275]	1	1	246724409	246768137	2503	0.50851	5.53517	2.21926	0.03093	0.0960971	-4.57421
ENSG00000153207	AHCTF1	protein_coding	AT-hook containing transcription factor 1 [Source:HGNC Symbol;Acc:HGNC:24618]	1	-1	246839098	246931967	9609	-0.0128448	7.52031	-0.121191	0.904015	0.944216	-6.95204
ENSG00000197472	ZNF695	protein_coding	zinc finger protein 695 [Source:HGNC Symbol;Acc:HGNC:30954]	1	-1	246945547	247008093	3756	-0.144197	1.23734	-0.395556	0.694077	0.802132	-6.21438
ENSG00000277462	ZNF670	protein_coding	zinc finger protein 670 [Source:HGNC Symbol;Acc:HGNC:28167]	1	-1	247034637	247078811	1994	0.275803	2.27419	1.13753	0.260616	0.418241	-5.7548
ENSG00000188295	ZNF669	protein_coding	zinc finger protein 669 [Source:HGNC Symbol;Acc:HGNC:25736]	1	-1	247099962	247104372	1980	-0.187009	3.15551	-1.10688	0.273524	0.432875	-5.97948
ENSG00000196418	ZNF124	protein_coding	zinc finger protein 124 [Source:HGNC Symbol;Acc:HGNC:12907]	1	-1	247121975	247172016	4517	-0.645356	5.59361	-2.99492	0.00422335	0.0247029	-2.79335
ENSG00000162714	ZNF496	protein_coding	zinc finger protein 496 [Source:HGNC Symbol;Acc:HGNC:23713]	1	-1	247297412	247331846	10531	-0.390069	4.11619	-2.00584	0.0501762	0.133656	-4.83921
ENSG00000162711	NLRP3	protein_coding	NLR family pyrin domain containing 3 [Source:HGNC Symbol;Acc:HGNC:16400]	1	1	247416156	247449108	4757	1.7848	1.19858	2.60408	0.0120286	0.0495559	-2.90394
ENSG00000153230	OR14K1	protein_coding	olfactory receptor family 14 subfamily K member 1 [Source:HGNC Symbol;Acc:HGNC:15025]	1	1	247738615	247739559	945	-1.4107	-1.52012	-2.39606	0.0202672	0.0712916	-3.31485
ENSG00000162722	TRIM58	protein_coding	tripartite motif containing 58 [Source:HGNC Symbol;Acc:HGNC:24150]	1	1	247857187	247880138	3225	-1.32497	2.38349	-3.16453	0.00261535	0.0178941	-1.95097
ENSG00000238243	OR2W3	protein_coding	olfactory receptor family 2 subfamily W member 3 [Source:HGNC Symbol;Acc:HGNC:15021]	1	1	247895587	247896531	945	-1.44686	0.121955	-3.2704	0.00192537	0.0146144	-1.40079
ENSG00000259823	LYPD8	protein_coding	LY6/PLAUR domain containing 8 [Source:HGNC Symbol;Acc:HGNC:44208]	1	-1	248739415	248755759	2237	-0.9178	5.05918	-1.41067	0.164396	0.303801	-5.92294
ENSG00000175137	SH3BP5L	protein_coding	SH3 binding domain protein 5 like [Source:HGNC Symbol;Acc:HGNC:29360]	1	-1	248810446	248825915	6442	-0.16516	4.47919	-1.24763	0.217847	0.369828	-6.05841
ENSG00000171161	ZNF672	protein_coding	zinc finger protein 672 [Source:HGNC Symbol;Acc:HGNC:26179]	1	1	248838210	248849517	3741	0.048609	4.63021	0.488084	0.627576	0.755426	-6.75558
ENSG00000171163	ZNF692	protein_coding	zinc finger protein 692 [Source:HGNC Symbol;Acc:HGNC:26049]	1	-1	248850006	248859144	3929	-0.849343	4.9077	-2.77291	0.00773263	0.0366859	-3.29279
ENSG00000185220	PGBD2	protein_coding	piggyBac transposable element derived 2 [Source:HGNC Symbol;Acc:HGNC:19399]	1	1	248906196	248919946	3651	-0.245185	4.14029	-1.36882	0.177035	0.319466	-5.86346
ENSG00000184731	FAM110C	protein_coding	family with sequence similarity 110 member C [Source:HGNC Symbol;Acc:HGNC:33340]	2	-1	38814	46870	3968	-0.416438	2.92363	-1.49436	0.141224	0.272964	-5.47078
ENSG00000035115	SH3YL1	protein_coding	SH3 and SYLF domain containing 1 [Source:HGNC Symbol;Acc:HGNC:29546]	2	-1	217730	266398	11165	-0.354941	6.3321	-2.22687	0.0303849	0.09495	-4.58897
ENSG00000143727	ACP1	protein_coding	acid phosphatase 1 [Source:HGNC Symbol;Acc:HGNC:122]	2	1	264140	278283	4160	0.454573	5.37263	2.60098	0.0121249	0.0498191	-3.73238
ENSG00000189292	ALKAL2	protein_coding	ALK and LTK ligand 2 [Source:HGNC Symbol;Acc:HGNC:27683]	2	-1	279558	288851	2191	0.123984	-0.495048	0.172791	0.863498	0.917652	-5.80489
ENSG00000151353	TMEM18	protein_coding	transmembrane protein 18 [Source:HGNC Symbol;Acc:HGNC:25257]	2	-1	663877	677406	5044	-0.335967	4.08538	-2.67662	0.00996851	0.0438613	-3.42458
ENSG00000172554	SNTG2	protein_coding	syntrophin gamma 2 [Source:HGNC Symbol;Acc:HGNC:13741]	2	1	950849	1367613	4469	2.40418	-0.406272	3.76195	0.000435071	0.00542358	-0.0742591
ENSG00000115705	TPO	protein_coding	thyroid peroxidase [Source:HGNC Symbol;Acc:HGNC:12015]	2	1	1374066	1543711	6841	0.666518	0.768854	0.768117	0.445949	0.603827	-5.61321
ENSG00000130508	PXDN	protein_coding	peroxidasin [Source:HGNC Symbol;Acc:HGNC:14966]	2	-1	1631887	1744852	11257	0.00158418	3.44706	0.002255	0.99821	0.998933	-6.34009
ENSG00000032389	EIPR1	protein_coding	EARP complex and GARP complex interacting protein 1 [Source:HGNC Symbol;Acc:HGNC:12383]	2	-1	3188925	3377882	5775	0.147609	4.86063	1.07667	0.286681	0.446582	-6.31476
ENSG00000171853	TRAPPC12	protein_coding	trafficking protein particle complex 12 [Source:HGNC Symbol;Acc:HGNC:24284]	2	1	3379675	3485094	9193	-0.322177	5.92399	-2.16422	0.035139	0.104721	-4.70404
ENSG00000182551	ADI1	protein_coding	acireductone dioxygenase 1 [Source:HGNC Symbol;Acc:HGNC:30576]	2	-1	3497366	3519531	5560	0.468037	4.74644	2.53241	0.0144389	0.056188	-3.83195
ENSG00000171865	RNASEH1	protein_coding	ribonuclease H1 [Source:HGNC Symbol;Acc:HGNC:18466]	2	-1	3541430	3558333	2865	0.0803293	4.3857	0.582699	0.562656	0.704874	-6.66778
ENSG00000171863	RPS7	protein_coding	ribosomal protein S7 [Source:HGNC Symbol;Acc:HGNC:10440]	2	1	3575205	3580920	5583	0.318746	8.51094	0.828056	0.411485	0.570471	-6.5684
ENSG00000118004	COLEC11	protein_coding	collectin subfamily member 11 [Source:HGNC Symbol;Acc:HGNC:17213]	2	1	3594832	3644644	2778	-0.437689	-1.55369	-0.637905	0.526381	0.673817	-5.56327
ENSG00000134326	CMPK2	protein_coding	cytidine/uridine monophosphate kinase 2 [Source:HGNC Symbol;Acc:HGNC:27015]	2	-1	6840570	6866635	4302	-0.251548	3.02041	-0.509218	0.612789	0.744717	-6.4241
ENSG00000134321	RSAD2	protein_coding	radical S-adenosyl methionine domain containing 2 [Source:HGNC Symbol;Acc:HGNC:30908]	2	1	6865806	6898239	4834	-0.599446	2.57143	-0.738597	0.463527	0.620431	-6.07639
ENSG00000151692	RNF144A	protein_coding	ring finger protein 144A [Source:HGNC Symbol;Acc:HGNC:20457]	2	1	6917412	7068286	6473	-0.0852055	3.41266	-0.310558	0.757399	0.848369	-6.5366
ENSG00000115738	ID2	protein_coding	inhibitor of DNA binding 2 [Source:HGNC Symbol;Acc:HGNC:5361]	2	1	8678845	8684461	2205	0.4971	6.08922	2.25196	0.0286461	0.0911636	-4.52443
ENSG00000134313	KIDINS220	protein_coding	kinase D interacting substrate 220 [Source:HGNC Symbol;Acc:HGNC:29508]	2	-1	8721081	8837630	11082	-0.160292	7.82416	-1.98445	0.0525824	0.138051	-5.03467
ENSG00000143797	MBOAT2	protein_coding	membrane bound O-acyltransferase domain containing 2 [Source:HGNC Symbol;Acc:HGNC:25193]	2	-1	8852690	9003709	8798	0.688761	5.14462	2.99345	0.00424058	0.0247655	-2.75263
ENSG00000151693	ASAP2	protein_coding	ArfGAP with SH3 domain, ankyrin repeat and PH domain 2 [Source:HGNC Symbol;Acc:HGNC:2721]	2	1	9206765	9405683	7248	-0.236438	7.48958	-1.1018	0.275706	0.43506	-6.35221
ENSG00000119185	ITGB1BP1	protein_coding	integrin subunit beta 1 binding protein 1 [Source:HGNC Symbol;Acc:HGNC:23927]	2	-1	9403475	9423547	6678	0.599432	4.41751	3.37146	0.0014303	0.0119883	-1.65703
ENSG00000119203	CPSF3	protein_coding	cleavage and polyadenylation specific factor 3 [Source:HGNC Symbol;Acc:HGNC:2326]	2	1	9423651	9473101	3769	0.508938	5.61062	3.272	0.00191642	0.0145874	-2.04322
ENSG00000134330	IAH1	protein_coding	isoamyl acetate hydrolyzing esterase 1 (putative) [Source:HGNC Symbol;Acc:HGNC:27696]	2	1	9473658	9496543	5908	-0.265795	4.41315	-2.08141	0.0424195	0.118867	-4.75597
ENSG00000151694	ADAM17	protein_coding	ADAM metallopeptidase domain 17 [Source:HGNC Symbol;Acc:HGNC:195]	2	-1	9488486	9556732	5491	-0.104277	6.1693	-0.94163	0.350808	0.512141	-6.52939
ENSG00000134308	YWHAQ	protein_coding	tyrosine 3-monooxygenase/tryptophan 5-monooxygenase activation protein theta [Source:HGNC Symbol;Acc:HGNC:12854]	2	-1	9583967	9630997	2713	0.556599	6.70307	2.29629	0.0257886	0.08464	-4.43937
ENSG00000115750	TAF1B	protein_coding	TATA-box binding protein associated factor, RNA polymerase I subunit B [Source:HGNC Symbol;Acc:HGNC:11533]	2	1	9843443	9934416	4064	-0.0119583	4.64556	-0.0656856	0.947884	0.9701	-6.87396
ENSG00000134317	GRHL1	protein_coding	grainyhead like transcription factor 1 [Source:HGNC Symbol;Acc:HGNC:17923]	2	1	9951693	10002277	7952	2.19711	0.915768	4.27463	8.3566e-05	0.00170681	1.41186
ENSG00000172059	KLF11	protein_coding	Kruppel like factor 11 [Source:HGNC Symbol;Acc:HGNC:11811]	2	1	10042849	10054836	4589	0.452731	3.49099	1.8261	0.0736745	0.173575	-5.03887
ENSG00000171848	RRM2	protein_coding	ribonucleotide reductase regulatory subunit M2 [Source:HGNC Symbol;Acc:HGNC:10452]	2	1	10120698	10211725	4955	0.720439	5.74707	2.18737	0.0333107	0.10113	-4.65294
ENSG00000115756	HPCAL1	protein_coding	hippocalcin like 1 [Source:HGNC Symbol;Acc:HGNC:5145]	2	1	10302889	10427617	6237	0.562629	5.02617	3.73599	0.000471788	0.00573084	-0.684819
ENSG00000115758	ODC1	protein_coding	ornithine decarboxylase 1 [Source:HGNC Symbol;Acc:HGNC:8109]	2	-1	10439968	10448327	2968	1.38044	6.38902	4.02486	0.000188789	0.00305738	0.139635
ENSG00000115761	NOL10	protein_coding	nucleolar protein 10 [Source:HGNC Symbol;Acc:HGNC:25862]	2	-1	10570754	10689987	3824	-0.102607	6.08556	-1.05071	0.29833	0.458941	-6.42517
ENSG00000143882	ATP6V1C2	protein_coding	ATPase H+ transporting V1 subunit C2 [Source:HGNC Symbol;Acc:HGNC:18264]	2	1	10721100	10785110	3324	-0.972215	1.207	-2.10097	0.0405908	0.11525	-4.17468
ENSG00000143870	PDIA6	protein_coding	protein disulfide isomerase family A member 6 [Source:HGNC Symbol;Acc:HGNC:30168]	2	-1	10783391	10837977	4101	1.15017	7.68669	3.4115	0.00126978	0.0111021	-1.65651
ENSG00000162976	PQLC3	protein_coding	PQ loop repeat containing 3 [Source:HGNC Symbol;Acc:HGNC:28503]	2	1	11155198	11178870	2275	0.55143	2.72904	1.94489	0.0572952	0.146357	-4.59706
ENSG00000134318	ROCK2	protein_coding	Rho associated coiled-coil containing protein kinase 2 [Source:HGNC Symbol;Acc:HGNC:10252]	2	-1	11179759	11348330	10145	0.144403	8.63315	1.02003	0.312513	0.473805	-6.39205
ENSG00000169016	E2F6	protein_coding	E2F transcription factor 6 [Source:HGNC Symbol;Acc:HGNC:3120]	2	-1	11444375	11466177	4067	-0.0556041	3.28345	-0.371763	0.711605	0.815194	-6.58621
ENSG00000196208	GREB1	protein_coding	growth regulating estrogen receptor binding 1 [Source:HGNC Symbol;Acc:HGNC:24885]	2	1	11482341	11642788	12361	0.264407	0.557154	0.450789	0.654047	0.776173	-5.88889
ENSG00000134324	LPIN1	protein_coding	lipin 1 [Source:HGNC Symbol;Acc:HGNC:13345]	2	1	11677595	11827409	11861	1.37171	6.15194	5.66328	6.81792e-07	6.52912e-05	5.60891
ENSG00000071575	TRIB2	protein_coding	tribbles pseudokinase 2 [Source:HGNC Symbol;Acc:HGNC:30809]	2	1	12716889	12742734	4588	1.30602	2.32924	1.98163	0.0529063	0.138543	-4.30029
ENSG00000162981	FAM84A	protein_coding	family with sequence similarity 84 member A [Source:HGNC Symbol;Acc:HGNC:20743]	2	1	14632700	14650814	8384	0.192391	7.13753	0.769008	0.445425	0.603484	-6.66842
ENSG00000151779	NBAS	protein_coding	neuroblastoma amplified sequence [Source:HGNC Symbol;Acc:HGNC:15625]	2	-1	15166914	15561334	8948	0.0602916	7.98138	0.539915	0.591598	0.727635	-6.79732
ENSG00000079785	DDX1	protein_coding	DEAD-box helicase 1 [Source:HGNC Symbol;Acc:HGNC:2734]	2	1	15591178	15631111	3833	0.389876	7.33687	2.96204	0.00462665	0.0262123	-2.87405
ENSG00000134323	MYCN	protein_coding	MYCN proto-oncogene, bHLH transcription factor [Source:HGNC Symbol;Acc:HGNC:7559]	2	1	15940550	15947007	2602	-0.107493	0.34878	-0.205534	0.83797	0.902274	-6.02126
ENSG00000197872	FAM49A	protein_coding	family with sequence similarity 49 member A [Source:HGNC Symbol;Acc:HGNC:25373]	2	-1	16549459	16666331	5448	-0.811914	1.50928	-1.16747	0.248435	0.404427	-5.38132
ENSG00000214842	RAD51AP2	protein_coding	RAD51 associated protein 2 [Source:HGNC Symbol;Acc:HGNC:34417]	2	-1	17510584	17518439	3724	-0.252271	-0.1647	-0.524746	0.602027	0.735875	-5.87956
ENSG00000163032	VSNL1	protein_coding	visinin like 1 [Source:HGNC Symbol;Acc:HGNC:12722]	2	1	17539126	17657018	3833	1.3194	1.75108	2.94474	0.00485302	0.0269739	-2.36063
ENSG00000163029	SMC6	protein_coding	structural maintenance of chromosomes 6 [Source:HGNC Symbol;Acc:HGNC:20466]	2	-1	17663812	17800242	9824	-0.0783482	7.2173	-0.550645	0.584274	0.722485	-6.81608
ENSG00000178295	GEN1	protein_coding	GEN1, Holliday junction 5' flap endonuclease [Source:HGNC Symbol;Acc:HGNC:26881]	2	1	17753858	17788946	11827	0.069869	6.57139	0.325416	0.746194	0.840436	-6.92549
ENSG00000170745	KCNS3	protein_coding	potassium voltage-gated channel modifier subfamily S member 3 [Source:HGNC Symbol;Acc:HGNC:6302]	2	1	17877847	18361616	3131	-0.393826	3.38667	-0.627333	0.533231	0.679154	-6.51238
ENSG00000240857	RDH14	protein_coding	retinol dehydrogenase 14 [Source:HGNC Symbol;Acc:HGNC:19979]	2	-1	18554723	18560679	1587	0.425781	2.97751	2.03249	0.047311	0.128132	-4.55551
ENSG00000143867	OSR1	protein_coding	odd-skipped related transcription factor 1 [Source:HGNC Symbol;Acc:HGNC:8111]	2	-1	19351485	19358623	5309	-0.14157	-1.10754	-0.180569	0.857419	0.914767	-5.7412
ENSG00000183891	TTC32	protein_coding	tetratricopeptide repeat domain 32 [Source:HGNC Symbol;Acc:HGNC:32954]	2	-1	19896631	19901983	1986	-0.237328	2.31103	-1.06828	0.29041	0.450728	-5.878
ENSG00000118965	WDR35	protein_coding	WD repeat domain 35 [Source:HGNC Symbol;Acc:HGNC:29250]	2	-1	19910260	19990131	7836	0.417595	4.26478	2.10022	0.0406591	0.115358	-4.63763
ENSG00000068697	LAPTM4A	protein_coding	lysosomal protein transmembrane 4 alpha [Source:HGNC Symbol;Acc:HGNC:6924]	2	-1	20032650	20051628	1946	0.904783	7.20821	2.69357	0.00953611	0.0424585	-3.53987
ENSG00000115884	SDC1	protein_coding	syndecan 1 [Source:HGNC Symbol;Acc:HGNC:10658]	2	-1	20200797	20225433	3595	0.34929	5.62827	1.3033	0.198307	0.345738	-6.1073
ENSG00000055917	PUM2	protein_coding	pumilio RNA binding family member 2 [Source:HGNC Symbol;Acc:HGNC:14958]	2	-1	20248691	20352234	6978	-0.211365	8.18018	-2.03445	0.047106	0.127826	-4.92403
ENSG00000143878	RHOB	protein_coding	ras homolog family member B [Source:HGNC Symbol;Acc:HGNC:668]	2	1	20447074	20449445	2372	1.20494	3.91874	3.07363	0.00338723	0.0213078	-2.24954
ENSG00000118960	HS1BP3	protein_coding	HCLS1 binding protein 3 [Source:HGNC Symbol;Acc:HGNC:24979]	2	-1	20560448	20651130	9059	-0.173166	3.6599	-1.20133	0.235155	0.389674	-5.95875
ENSG00000143869	GDF7	protein_coding	growth differentiation factor 7 [Source:HGNC Symbol;Acc:HGNC:4222]	2	1	20667144	20679243	9749	-0.279847	-1.81918	-0.389691	0.698383	0.805452	-5.61228
ENSG00000118961	LDAH	protein_coding	lipid droplet associated hydrolase [Source:HGNC Symbol;Acc:HGNC:26145]	2	-1	20684014	20823130	4433	-0.170595	4.4098	-1.40897	0.164893	0.304536	-5.86912
ENSG00000084674	APOB	protein_coding	apolipoprotein B [Source:HGNC Symbol;Acc:HGNC:603]	2	-1	21001429	21044073	14828	0.150731	-2.17397	0.205684	0.837854	0.902221	-5.67526
ENSG00000218819	TDRD15	protein_coding	tudor domain containing 15 [Source:HGNC Symbol;Acc:HGNC:45037]	2	1	21123917	21143272	6135	-0.11494	-2.19016	-0.191506	0.848887	0.909819	-5.66024
ENSG00000119771	KLHL29	protein_coding	kelch like family member 29 [Source:HGNC Symbol;Acc:HGNC:29404]	2	1	23385179	23708611	11071	0.738294	1.93528	1.72318	0.090896	0.201379	-4.76736
ENSG00000119778	ATAD2B	protein_coding	ATPase family, AAA domain containing 2B [Source:HGNC Symbol;Acc:HGNC:29230]	2	-1	23748664	23927123	10492	-0.626639	7.34033	-3.44656	0.00114341	0.0103795	-1.57376
ENSG00000173960	UBXN2A	protein_coding	UBX domain protein 2A [Source:HGNC Symbol;Acc:HGNC:27265]	2	1	23927285	24004909	6884	0.124626	3.68959	0.791112	0.432531	0.591606	-6.39521
ENSG00000163026	WDCP	protein_coding	WD repeat and coiled coil containing [Source:HGNC Symbol;Acc:HGNC:26157]	2	-1	24029347	24049575	3847	-0.0435251	2.75821	-0.197647	0.844105	0.906631	-6.47008
ENSG00000119782	FKBP1B	protein_coding	FKBP prolyl isomerase 1B [Source:HGNC Symbol;Acc:HGNC:3712]	2	1	24049701	24063681	1677	0.745451	-1.46039	1.37732	0.17441	0.316383	-4.92567
ENSG00000115128	SF3B6	protein_coding	splicing factor 3b subunit 6 [Source:HGNC Symbol;Acc:HGNC:30096]	2	-1	24067586	24076373	1197	0.833168	5.09098	3.83145	0.000349762	0.00464191	-0.386395
ENSG00000219626	FAM228B	protein_coding	family with sequence similarity 228 member B [Source:HGNC Symbol;Acc:HGNC:24736]	2	1	24076526	24169640	4916	-0.743801	0.541845	-1.60203	0.115307	0.236785	-4.8106
ENSG00000115129	TP53I3	protein_coding	tumor protein p53 inducible protein 3 [Source:HGNC Symbol;Acc:HGNC:19373]	2	-1	24077433	24085861	2312	0.0315777	6.14865	0.124712	0.90124	0.942744	-6.96727
ENSG00000198399	ITSN2	protein_coding	intersectin 2 [Source:HGNC Symbol;Acc:HGNC:6184]	2	-1	24202864	24360714	12022	-0.0574148	7.85903	-0.447259	0.656576	0.777525	-6.85477
ENSG00000084676	NCOA1	protein_coding	nuclear receptor coactivator 1 [Source:HGNC Symbol;Acc:HGNC:7668]	2	1	24491914	24770702	8633	0.434357	6.98511	3.5539	0.000826755	0.00846588	-1.27558
ENSG00000184924	PTRHD1	protein_coding	peptidyl-tRNA hydrolase domain containing 1 [Source:HGNC Symbol;Acc:HGNC:33782]	2	-1	24789734	24793382	1917	0.601657	3.09511	2.23686	0.0296816	0.0934609	-4.21943
ENSG00000138092	CENPO	protein_coding	centromere protein O [Source:HGNC Symbol;Acc:HGNC:28152]	2	1	24793136	24822376	5518	-0.175574	4.27185	-1.02068	0.312207	0.473545	-6.33643
ENSG00000138031	ADCY3	protein_coding	adenylate cyclase 3 [Source:HGNC Symbol;Acc:HGNC:234]	2	-1	24819169	24919839	6058	-0.0497638	5.06268	-0.213482	0.8318	0.897921	-6.89828
ENSG00000115137	DNAJC27	protein_coding	DnaJ heat shock protein family (Hsp40) member C27 [Source:HGNC Symbol;Acc:HGNC:30290]	2	-1	24943636	24972094	5624	-0.866124	2.51948	-3.78833	0.000400559	0.00510218	-0.190953
ENSG00000084710	EFR3B	protein_coding	EFR3 homolog B [Source:HGNC Symbol;Acc:HGNC:29155]	2	1	25042076	25159135	10591	-2.51191	1.79371	-8.34447	4.12573e-11	6.86406e-08	14.9986
ENSG00000115138	POMC	protein_coding	proopiomelanocortin [Source:HGNC Symbol;Acc:HGNC:9201]	2	-1	25160853	25168903	1538	-0.701114	-2.27518	-1.26823	0.210457	0.36092	-4.96538
ENSG00000119772	DNMT3A	protein_coding	DNA methyltransferase 3 alpha [Source:HGNC Symbol;Acc:HGNC:2978]	2	-1	25227855	25342590	12020	-0.645674	5.50678	-3.178	0.00251612	0.0173954	-2.29442
ENSG00000138101	DTNB	protein_coding	dystrobrevin beta [Source:HGNC Symbol;Acc:HGNC:3058]	2	-1	25377198	25673647	7146	-0.33096	3.71842	-1.38296	0.172685	0.314303	-5.76869
ENSG00000143970	ASXL2	protein_coding	ASXL transcriptional regulator 2 [Source:HGNC Symbol;Acc:HGNC:23805]	2	-1	25733753	25878516	13023	-0.108243	7.0422	-1.42119	0.16133	0.29985	-5.97213
ENSG00000084731	KIF3C	protein_coding	kinesin family member 3C [Source:HGNC Symbol;Acc:HGNC:6321]	2	-1	25926598	25982749	6403	0.625646	0.925915	1.39202	0.169939	0.310794	-5.07464
ENSG00000084733	RAB10	protein_coding	RAB10, member RAS oncogene family [Source:HGNC Symbol;Acc:HGNC:9759]	2	1	26034084	26137454	3631	0.326957	6.86317	2.28159	0.026707	0.0867549	-4.47078
ENSG00000157833	GAREM2	protein_coding	GRB2 associated regulator of MAPK1 subtype 2 [Source:HGNC Symbol;Acc:HGNC:27172]	2	1	26173088	26189663	5939	-1.00845	0.167017	-1.72411	0.0907275	0.201122	-4.62237
ENSG00000084754	HADHA	protein_coding	hydroxyacyl-CoA dehydrogenase trifunctional multienzyme complex subunit alpha [Source:HGNC Symbol;Acc:HGNC:4801]	2	-1	26190635	26244672	3811	-0.0876185	8.96233	-0.383786	0.702727	0.808868	-6.81737
ENSG00000138029	HADHB	protein_coding	hydroxyacyl-CoA dehydrogenase trifunctional multienzyme complex subunit beta [Source:HGNC Symbol;Acc:HGNC:4803]	2	1	26243170	26290465	4280	-0.00402087	7.72612	-0.0163874	0.986989	0.992147	-6.95145
ENSG00000173567	ADGRF3	protein_coding	adhesion G protein-coupled receptor F3 [Source:HGNC Symbol;Acc:HGNC:18989]	2	-1	26308173	26346817	5761	-1.56804	-0.0648588	-3.25549	0.00201091	0.0150828	-1.40523
ENSG00000138018	SELENOI	protein_coding	selenoprotein I [Source:HGNC Symbol;Acc:HGNC:29361]	2	1	26308547	26395891	8552	0.643439	5.21482	3.18946	0.00243453	0.0170079	-2.24255
ENSG00000115155	OTOF	protein_coding	otoferlin [Source:HGNC Symbol;Acc:HGNC:8515]	2	-1	26457203	26558698	7885	0.341337	-1.48996	0.501006	0.618516	0.74934	-5.60449
ENSG00000173557	C2orf70	protein_coding	chromosome 2 open reading frame 70 [Source:HGNC Symbol;Acc:HGNC:27938]	2	1	26562585	26579532	2507	1.99198	-0.719533	3.08636	0.00326756	0.0207844	-1.80559
ENSG00000213699	SLC35F6	protein_coding	solute carrier family 35 member F6 [Source:HGNC Symbol;Acc:HGNC:26055]	2	1	26764284	26781231	3902	0.218719	4.17936	0.961757	0.340696	0.501765	-6.31253
ENSG00000115163	CENPA	protein_coding	centromere protein A [Source:HGNC Symbol;Acc:HGNC:1851]	2	1	26764289	26801067	1983	0.20443	1.87304	0.576753	0.566636	0.707933	-6.22746
ENSG00000084764	MAPRE3	protein_coding	microtubule associated protein RP/EB family member 3 [Source:HGNC Symbol;Acc:HGNC:6892]	2	1	26970612	27027196	3459	-1.056	3.71249	-3.23004	0.00216518	0.0158217	-1.9235
ENSG00000119777	TMEM214	protein_coding	transmembrane protein 214 [Source:HGNC Symbol;Acc:HGNC:25983]	2	1	27032910	27041694	4910	0.526186	6.99582	3.46055	0.0010964	0.0100975	-1.53951
ENSG00000084693	AGBL5	protein_coding	ATP/GTP binding protein like 5 [Source:HGNC Symbol;Acc:HGNC:26147]	2	1	27042364	27070622	5283	-0.132984	4.2195	-0.877117	0.384524	0.544772	-6.46301
ENSG00000228474	OST4	protein_coding	oligosaccharyltransferase complex subunit 4, non-catalytic [Source:HGNC Symbol;Acc:HGNC:32483]	2	-1	27070472	27071654	719	0.442403	4.9219	2.63677	0.0110565	0.0466317	-3.60449
ENSG00000138080	EMILIN1	protein_coding	elastin microfibril interfacer 1 [Source:HGNC Symbol;Acc:HGNC:19880]	2	1	27078567	27086408	3958	0.844043	2.55708	1.05725	0.295363	0.455669	-5.54539
ENSG00000138030	KHK	protein_coding	ketohexokinase [Source:HGNC Symbol;Acc:HGNC:6315]	2	1	27086747	27100762	3060	-0.629551	3.4929	-2.39397	0.0203709	0.0715241	-4.01089
ENSG00000138028	CGREF1	protein_coding	cell growth regulator with EF-hand domain 1 [Source:HGNC Symbol;Acc:HGNC:16962]	2	-1	27098889	27119128	4039	2.41654	-0.0015939	3.76502	0.000430907	0.00538912	-0.0486665
ENSG00000138073	PREB	protein_coding	prolactin regulatory element binding [Source:HGNC Symbol;Acc:HGNC:9356]	2	-1	27130756	27134666	3221	0.448851	5.63975	2.58843	0.0125213	0.0509844	-3.76048
ENSG00000138074	SLC5A6	protein_coding	solute carrier family 5 member 6 [Source:HGNC Symbol;Acc:HGNC:11041]	2	-1	27199587	27212958	5606	-0.0473273	5.06179	-0.276397	0.783357	0.86599	-6.8853
ENSG00000138085	ATRAID	protein_coding	all-trans retinoic acid induced differentiation factor [Source:HGNC Symbol;Acc:HGNC:24090]	2	1	27212027	27217178	2019	0.309876	5.51087	1.54695	0.12804	0.254913	-5.76687
ENSG00000084774	CAD	protein_coding	carbamoyl-phosphate synthetase 2, aspartate transcarbamylase, and dihydroorotase [Source:HGNC Symbol;Acc:HGNC:1424]	2	1	27217369	27243943	8422	-0.0243008	6.79507	-0.112842	0.910597	0.948159	-6.96972
ENSG00000115204	MPV17	protein_coding	mitochondrial inner membrane protein MPV17 [Source:HGNC Symbol;Acc:HGNC:7224]	2	-1	27309492	27325680	5625	-0.172446	4.23893	-1.17177	0.24672	0.40255	-6.13969
ENSG00000115207	GTF3C2	protein_coding	general transcription factor IIIC subunit 2 [Source:HGNC Symbol;Acc:HGNC:4665]	2	-1	27325849	27357034	5839	-0.166426	6.56562	-1.87462	0.0665599	0.162272	-5.26235
ENSG00000115211	EIF2B4	protein_coding	eukaryotic translation initiation factor 2B subunit delta [Source:HGNC Symbol;Acc:HGNC:3260]	2	-1	27364352	27370486	5341	-0.165511	5.76378	-1.54859	0.127645	0.254455	-5.78042
ENSG00000115234	SNX17	protein_coding	sorting nexin 17 [Source:HGNC Symbol;Acc:HGNC:14979]	2	1	27370496	27377535	3765	0.350998	6.41739	2.86653	0.00601111	0.0311226	-3.12703
ENSG00000163795	ZNF513	protein_coding	zinc finger protein 513 [Source:HGNC Symbol;Acc:HGNC:26498]	2	-1	27377235	27380790	2365	-0.690112	5.10585	-3.24319	0.00208409	0.0155076	-2.09335
ENSG00000115241	PPM1G	protein_coding	protein phosphatase, Mg2+/Mn2+ dependent 1G [Source:HGNC Symbol;Acc:HGNC:9278]	2	-1	27381195	27409591	4092	0.338827	6.71822	2.16278	0.0352557	0.104925	-4.7138
ENSG00000115216	NRBP1	protein_coding	nuclear receptor binding protein 1 [Source:HGNC Symbol;Acc:HGNC:7993]	2	1	27427790	27442259	5329	0.112013	6.87566	0.872607	0.386955	0.546941	-6.59549
ENSG00000157992	KRTCAP3	protein_coding	keratinocyte associated protein 3 [Source:HGNC Symbol;Acc:HGNC:28943]	2	1	27442366	27446481	1403	-0.0695919	5.47289	-0.373623	0.710229	0.814477	-6.89564
ENSG00000138002	IFT172	protein_coding	intraflagellar transport 172 [Source:HGNC Symbol;Acc:HGNC:30391]	2	-1	27444377	27489789	8401	0.153353	5.76951	1.53242	0.131581	0.259432	-5.80044
ENSG00000115226	FNDC4	protein_coding	fibronectin type III domain containing 4 [Source:HGNC Symbol;Acc:HGNC:20239]	2	-1	27491883	27495200	1982	0.813177	-1.46611	1.27669	0.207477	0.35722	-5.01522
ENSG00000084734	GCKR	protein_coding	glucokinase regulator [Source:HGNC Symbol;Acc:HGNC:4196]	2	1	27496839	27523684	3146	-0.314287	-1.25516	-0.459498	0.647823	0.771438	-5.7684
ENSG00000243943	ZNF512	protein_coding	zinc finger protein 512 [Source:HGNC Symbol;Acc:HGNC:29380]	2	1	27582969	27623217	4398	-0.604482	2.69761	-2.93584	0.00497353	0.0273466	-2.5316
ENSG00000176714	CCDC121	protein_coding	coiled-coil domain containing 121 [Source:HGNC Symbol;Acc:HGNC:25833]	2	-1	27625639	27629012	2844	-0.314513	2.20458	-1.51237	0.136594	0.266592	-5.29778
ENSG00000198522	GPN1	protein_coding	GPN-loop GTPase 1 [Source:HGNC Symbol;Acc:HGNC:17030]	2	1	27628247	27651508	3746	0.488091	4.41276	3.00408	0.0041169	0.0242107	-2.65184
ENSG00000119760	SUPT7L	protein_coding	SPT7 like, STAGA complex gamma subunit [Source:HGNC Symbol;Acc:HGNC:30632]	2	-1	27650809	27663840	5309	-0.570034	5.3264	-3.08812	0.0032513	0.0207504	-2.5223
ENSG00000163798	SLC4A1AP	protein_coding	solute carrier family 4 member 1 adaptor protein [Source:HGNC Symbol;Acc:HGNC:13813]	2	1	27663471	27694976	5207	-0.0910304	5.56831	-1.00895	0.317749	0.478445	-6.44055
ENSG00000243147	MRPL33	protein_coding	mitochondrial ribosomal protein L33 [Source:HGNC Symbol;Acc:HGNC:14487]	2	1	27771717	27988087	1539	0.613202	4.09001	2.86632	0.0060144	0.031129	-2.96546
ENSG00000171174	RBKS	protein_coding	ribokinase [Source:HGNC Symbol;Acc:HGNC:30325]	2	-1	27781379	27890681	3625	-0.740171	2.88218	-2.96374	0.00460503	0.026121	-2.50205
ENSG00000158019	BABAM2	protein_coding	BRISC and BRCA1 A complex member 2 [Source:HGNC Symbol;Acc:HGNC:1106]	2	1	27889941	28338901	3392	-0.217531	5.26662	-2.27495	0.0271312	0.087733	-4.44513
ENSG00000075426	FOSL2	protein_coding	FOS like 2, AP-1 transcription factor subunit [Source:HGNC Symbol;Acc:HGNC:3798]	2	1	28392448	28417317	7157	0.281644	6.5939	1.25689	0.214504	0.365713	-6.19144
ENSG00000163803	PLB1	protein_coding	phospholipase B1 [Source:HGNC Symbol;Acc:HGNC:30041]	2	1	28457145	28644142	8238	-0.11215	2.22371	-0.322337	0.748511	0.841861	-6.27428
ENSG00000213639	PPP1CB	protein_coding	protein phosphatase 1 catalytic subunit beta [Source:HGNC Symbol;Acc:HGNC:9282]	2	1	28751640	28802940	5760	0.268262	6.89065	1.12067	0.26766	0.426419	-6.3492
ENSG00000163806	SPDYA	protein_coding	speedy/RINGO cell cycle regulator family member A [Source:HGNC Symbol;Acc:HGNC:30613]	2	1	28782517	28850611	3483	-0.294592	-0.564687	-0.41313	0.681238	0.793423	-5.77726
ENSG00000171103	TRMT61B	protein_coding	tRNA methyltransferase 61B [Source:HGNC Symbol;Acc:HGNC:26070]	2	-1	28849821	28870309	2056	-0.197213	3.92332	-1.32271	0.191814	0.338106	-5.92274
ENSG00000163811	WDR43	protein_coding	WD repeat domain 43 [Source:HGNC Symbol;Acc:HGNC:28945]	2	1	28894667	28948219	4130	-0.0925576	6.53355	-0.557741	0.579454	0.718982	-6.82237
ENSG00000189350	TOGARAM2	protein_coding	TOG array regulator of axonemal microtubules 2 [Source:HGNC Symbol;Acc:HGNC:33715]	2	1	28956611	29061373	19816	-0.483678	0.701498	-0.809629	0.421903	0.580886	-5.65059
ENSG00000115295	CLIP4	protein_coding	CAP-Gly domain containing linker protein family member 4 [Source:HGNC Symbol;Acc:HGNC:26108]	2	1	29097705	29189643	7775	-0.423011	2.38393	-0.662745	0.510469	0.660909	-5.94837
ENSG00000171094	ALK	protein_coding	ALK receptor tyrosine kinase [Source:HGNC Symbol;Acc:HGNC:427]	2	-1	29192774	29921586	6932	0.791684	-1.56935	1.18005	0.243439	0.398831	-5.07203
ENSG00000119801	YPEL5	protein_coding	yippee like 5 [Source:HGNC Symbol;Acc:HGNC:18329]	2	1	30146941	30160533	3421	0.334128	4.01249	1.22449	0.226375	0.379481	-5.95204
ENSG00000213626	LBH	protein_coding	limb bud and heart development [Source:HGNC Symbol;Acc:HGNC:29532]	2	1	30231534	30323730	4535	0.767046	1.37317	0.916484	0.363714	0.524532	-5.60985
ENSG00000172954	LCLAT1	protein_coding	lysocardiolipin acyltransferase 1 [Source:HGNC Symbol;Acc:HGNC:26756]	2	1	30447226	30644225	7517	0.11982	4.84117	0.779703	0.439158	0.597926	-6.60067
ENSG00000162949	CAPN13	protein_coding	calpain 13 [Source:HGNC Symbol;Acc:HGNC:16663]	2	-1	30722771	30820542	5191	-0.497108	5.60691	-1.12973	0.263861	0.421978	-6.32396
ENSG00000158089	GALNT14	protein_coding	polypeptide N-acetylgalactosaminyltransferase 14 [Source:HGNC Symbol;Acc:HGNC:22946]	2	-1	30910467	31155202	4567	2.26235	-1.16423	2.51344	0.0151464	0.057976	-3.03271
ENSG00000214711	CAPN14	protein_coding	calpain 14 [Source:HGNC Symbol;Acc:HGNC:16664]	2	-1	31173056	31233858	4014	-0.306248	-1.3224	-0.39658	0.693327	0.801525	-5.69572
ENSG00000013016	EHD3	protein_coding	EH domain containing 3 [Source:HGNC Symbol;Acc:HGNC:3244]	2	1	31234152	31269451	4636	0.780702	0.654199	1.18044	0.243286	0.398638	-5.23367
ENSG00000158125	XDH	protein_coding	xanthine dehydrogenase [Source:HGNC Symbol;Acc:HGNC:12805]	2	-1	31334321	31414742	6037	1.17065	7.86087	2.53045	0.0145106	0.0563512	-3.90002
ENSG00000162959	MEMO1	protein_coding	mediator of cell motility 1 [Source:HGNC Symbol;Acc:HGNC:14014]	2	-1	31865060	32011230	5220	-0.68375	1.15517	-2.27828	0.0269173	0.0873259	-3.75516
ENSG00000162961	DPY30	protein_coding	dpy-30, histone methyltransferase complex regulatory subunit [Source:HGNC Symbol;Acc:HGNC:24590]	2	-1	31867809	32039805	2745	0.254801	4.58618	1.62819	0.10963	0.228994	-5.55834
ENSG00000021574	SPAST	protein_coding	spastin [Source:HGNC Symbol;Acc:HGNC:11233]	2	1	32063547	32157637	5213	0.337774	5.74147	2.67917	0.00990213	0.0436406	-3.56218
ENSG00000152683	SLC30A6	protein_coding	solute carrier family 30 member 6 [Source:HGNC Symbol;Acc:HGNC:19305]	2	1	32165841	32224379	5410	0.641865	5.07973	3.08452	0.00328463	0.0208842	-2.5013
ENSG00000091106	NLRC4	protein_coding	NLR family CARD domain containing 4 [Source:HGNC Symbol;Acc:HGNC:16412]	2	-1	32224453	32265732	3624	0.637191	-0.350891	0.738818	0.463394	0.620353	-5.51437
ENSG00000119820	YIPF4	protein_coding	Yip1 domain family member 4 [Source:HGNC Symbol;Acc:HGNC:28145]	2	1	32277904	32316594	12233	0.283373	5.09147	1.48296	0.144219	0.277236	-5.81559
ENSG00000115760	BIRC6	protein_coding	baculoviral IAP repeat containing 6 [Source:HGNC Symbol;Acc:HGNC:13516]	2	1	32357028	32618899	17723	0.0195158	10.1472	0.194107	0.846861	0.90859	-6.8133
ENSG00000018699	TTC27	protein_coding	tetratricopeptide repeat domain 27 [Source:HGNC Symbol;Acc:HGNC:25986]	2	1	32628032	32821051	3185	-0.270834	5.39789	-1.38903	0.170842	0.31177	-5.99529
ENSG00000049323	LTBP1	protein_coding	latent transforming growth factor beta binding protein 1 [Source:HGNC Symbol;Acc:HGNC:6714]	2	1	32946953	33399509	7329	0.620925	5.78362	2.17676	0.0341382	0.102665	-4.64264
ENSG00000152689	RASGRP3	protein_coding	RAS guanyl releasing protein 3 [Source:HGNC Symbol;Acc:HGNC:14545]	2	1	33436324	33564750	11118	0.954624	2.79937	1.40051	0.167399	0.307651	-5.19069
ENSG00000119812	FAM98A	protein_coding	family with sequence similarity 98 member A [Source:HGNC Symbol;Acc:HGNC:24520]	2	-1	33583660	33599382	4921	0.56904	5.10685	3.18958	0.00243368	0.0170079	-2.22913
ENSG00000150938	CRIM1	protein_coding	cysteine rich transmembrane BMP regulator 1 [Source:HGNC Symbol;Acc:HGNC:2359]	2	1	36355778	36551135	7122	0.332223	7.27454	2.45823	0.0173881	0.0639008	-4.08063
ENSG00000171055	FEZ2	protein_coding	fasciculation and elongation protein zeta 2 [Source:HGNC Symbol;Acc:HGNC:3660]	2	-1	36531805	36646087	8938	-0.452594	5.89422	-2.95279	0.00474649	0.0266154	-2.90558
ENSG00000115808	STRN	protein_coding	striatin [Source:HGNC Symbol;Acc:HGNC:11424]	2	-1	36837698	36966536	8345	0.0606049	7.03359	0.64369	0.522652	0.671192	-6.7645
ENSG00000008869	HEATR5B	protein_coding	HEAT repeat containing 5B [Source:HGNC Symbol;Acc:HGNC:29273]	2	-1	36968383	37084372	8206	-0.235692	7.33079	-2.15601	0.0358083	0.106038	-4.71973
ENSG00000152133	GPATCH11	protein_coding	G-patch domain containing 11 [Source:HGNC Symbol;Acc:HGNC:26768]	2	1	37084451	37099244	4040	0.0536365	3.70201	0.290722	0.772439	0.858668	-6.60935
ENSG00000055332	EIF2AK2	protein_coding	eukaryotic translation initiation factor 2 alpha kinase 2 [Source:HGNC Symbol;Acc:HGNC:9437]	2	-1	37099210	37157065	10753	0.365475	6.37356	2.58233	0.0127183	0.0515517	-3.80894
ENSG00000218739	CEBPZOS	protein_coding	CEBPZ opposite strand [Source:HGNC Symbol;Acc:HGNC:49288]	2	1	37196488	37216193	4698	0.0673805	4.02683	0.441144	0.660967	0.780546	-6.71064
ENSG00000115816	CEBPZ	protein_coding	CCAAT enhancer binding protein zeta [Source:HGNC Symbol;Acc:HGNC:24218]	2	-1	37201612	37231596	3629	0.227992	6.62395	1.52002	0.134663	0.26401	-5.83589
ENSG00000003509	NDUFAF7	protein_coding	NADH:ubiquinone oxidoreductase complex assembly factor 7 [Source:HGNC Symbol;Acc:HGNC:28816]	2	1	37231631	37253403	3651	-0.398207	5.06488	-3.20535	0.00232552	0.0165521	-2.20146
ENSG00000115825	PRKD3	protein_coding	protein kinase D3 [Source:HGNC Symbol;Acc:HGNC:9408]	2	-1	37250502	37324808	10244	0.192664	5.88925	1.18645	0.240928	0.39597	-6.25995
ENSG00000115828	QPCT	protein_coding	glutaminyl-peptide cyclotransferase [Source:HGNC Symbol;Acc:HGNC:9753]	2	1	37342827	37373322	2599	1.05721	2.20818	2.09789	0.0408734	0.115771	-4.22734
ENSG00000163171	CDC42EP3	protein_coding	CDC42 effector protein 3 [Source:HGNC Symbol;Acc:HGNC:16943]	2	-1	37641882	37738468	10406	0.375795	3.1304	1.53962	0.129817	0.257029	-5.34473
ENSG00000115841	RMDN2	protein_coding	regulator of microtubule dynamics 2 [Source:HGNC Symbol;Acc:HGNC:26567]	2	1	37923187	38067142	5999	-1.18478	6.07498	-4.26923	8.50695e-05	0.00173088	0.892385
ENSG00000138061	CYP1B1	protein_coding	cytochrome P450 family 1 subfamily B member 1 [Source:HGNC Symbol;Acc:HGNC:2597]	2	-1	38066973	38109902	6014	0.185186	-0.977018	0.226441	0.821761	0.891262	-5.74119
ENSG00000119787	ATL2	protein_coding	atlastin GTPase 2 [Source:HGNC Symbol;Acc:HGNC:24047]	2	-1	38293954	38377285	4885	0.00843639	6.08629	0.0727775	0.942267	0.967348	-6.97313
ENSG00000143889	HNRNPLL	protein_coding	heterogeneous nuclear ribonucleoprotein L like [Source:HGNC Symbol;Acc:HGNC:25127]	2	-1	38561969	38603586	5923	0.156321	6.15279	1.51054	0.137058	0.267189	-5.84406
ENSG00000143891	GALM	protein_coding	galactose mutarotase [Source:HGNC Symbol;Acc:HGNC:24063]	2	1	38666081	38741237	2790	0.279254	5.64089	1.31575	0.194126	0.340639	-6.09627
ENSG00000115875	SRSF7	protein_coding	serine and arginine rich splicing factor 7 [Source:HGNC Symbol;Acc:HGNC:10789]	2	-1	38743599	38751494	4045	-0.285306	7.12088	-2.33033	0.0237701	0.0798607	-4.3641
ENSG00000152147	GEMIN6	protein_coding	gem nuclear organelle associated protein 6 [Source:HGNC Symbol;Acc:HGNC:20044]	2	1	38751534	38785002	4361	0.28972	2.23777	1.14516	0.257471	0.414376	-5.78495
ENSG00000163214	DHX57	protein_coding	DExH-box helicase 57 [Source:HGNC Symbol;Acc:HGNC:20086]	2	-1	38797729	38875934	7985	0.0413352	5.46265	0.299959	0.765424	0.853867	-6.89984
ENSG00000188010	MORN2	protein_coding	MORN repeat containing 2 [Source:HGNC Symbol;Acc:HGNC:30166]	2	1	38875962	38929072	1364	0.907084	1.9559	2.88692	0.00568672	0.029943	-2.54493
ENSG00000214694	ARHGEF33	protein_coding	Rho guanine nucleotide exchange factor 33 [Source:HGNC Symbol;Acc:HGNC:37252]	2	1	38889841	38975449	5490	-0.866304	0.493516	-2.11822	0.0390351	0.112387	-3.97878
ENSG00000115904	SOS1	protein_coding	SOS Ras/Rac guanine nucleotide exchange factor 1 [Source:HGNC Symbol;Acc:HGNC:11187]	2	-1	38981396	39124345	9263	-0.134196	7.94271	-1.22586	0.225866	0.378874	-6.19821
ENSG00000205111	CDKL4	protein_coding	cyclin dependent kinase like 4 [Source:HGNC Symbol;Acc:HGNC:19287]	2	-1	39175646	39229588	2074	-0.384405	-0.576274	-0.802198	0.42615	0.58546	-5.61307
ENSG00000011566	MAP4K3	protein_coding	mitogen-activated protein kinase kinase kinase kinase 3 [Source:HGNC Symbol;Acc:HGNC:6865]	2	-1	39249266	39437301	6067	-0.0208906	6.52646	-0.155033	0.877405	0.927452	-6.96778
ENSG00000152154	TMEM178A	protein_coding	transmembrane protein 178A [Source:HGNC Symbol;Acc:HGNC:28517]	2	1	39664982	39717963	2470	-1.41754	0.0413077	-2.78742	0.00743881	0.0357949	-2.5414
ENSG00000138050	THUMPD2	protein_coding	THUMP domain containing 2 [Source:HGNC Symbol;Acc:HGNC:14890]	2	-1	39736060	39779267	3823	-0.552051	4.29708	-3.14572	0.00276002	0.0185171	-2.29264
ENSG00000183023	SLC8A1	protein_coding	solute carrier family 8 member A1 [Source:HGNC Symbol;Acc:HGNC:11068]	2	-1	40097270	40611053	21922	0.885253	2.56343	1.2328	0.223287	0.376005	-5.38117
ENSG00000162878	PKDCC	protein_coding	protein kinase domain containing, cytoplasmic [Source:HGNC Symbol;Acc:HGNC:25123]	2	1	42048021	42058517	3925	-1.2638	5.42953	-4.17933	0.000114314	0.0021393	0.619717
ENSG00000143924	EML4	protein_coding	EMAP like 4 [Source:HGNC Symbol;Acc:HGNC:1316]	2	1	42169353	42332548	8357	-0.257	8.34441	-2.90265	0.00544752	0.0291071	-2.98734
ENSG00000115944	COX7A2L	protein_coding	cytochrome c oxidase subunit 7A2 like [Source:HGNC Symbol;Acc:HGNC:2289]	2	-1	42333546	42425088	5605	0.46018	4.99625	1.87606	0.0663577	0.161909	-5.19126
ENSG00000171126	KCNG3	protein_coding	potassium voltage-gated channel modifier subfamily G member 3 [Source:HGNC Symbol;Acc:HGNC:18306]	2	-1	42442017	42493982	3824	-1.375	2.12849	-3.68815	0.000547422	0.00638911	-0.452616
ENSG00000057935	MTA3	protein_coding	metastasis associated 1 family member 3 [Source:HGNC Symbol;Acc:HGNC:23784]	2	1	42494569	42756947	10580	-0.321424	6.31721	-2.24182	0.0293378	0.0926662	-4.55855
ENSG00000162881	OXER1	protein_coding	oxoeicosanoid receptor 1 [Source:HGNC Symbol;Acc:HGNC:24884]	2	-1	42762481	42764261	1781	-0.17128	1.8913	-0.33785	0.736859	0.834375	-6.18907
ENSG00000162882	HAAO	protein_coding	3-hydroxyanthranilate 3,4-dioxygenase [Source:HGNC Symbol;Acc:HGNC:4796]	2	-1	42767089	42792593	2726	0.265486	3.52715	0.613697	0.542135	0.687266	-6.42243
ENSG00000152518	ZFP36L2	protein_coding	ZFP36 ring finger protein like 2 [Source:HGNC Symbol;Acc:HGNC:1108]	2	-1	43222402	43226606	3696	-0.0956983	6.80847	-0.376766	0.707906	0.812783	-6.90582
ENSG00000115970	THADA	protein_coding	THADA, armadillo repeat containing [Source:HGNC Symbol;Acc:HGNC:19217]	2	-1	43230836	43596046	14220	-0.262071	7.11559	-1.84937	0.0701856	0.16759	-5.30062
ENSG00000152527	PLEKHH2	protein_coding	pleckstrin homology, MyTH4 and FERM domain containing H2 [Source:HGNC Symbol;Acc:HGNC:30506]	2	1	43637260	43767987	9835	-0.0316558	4.28241	-0.0692037	0.945097	0.968364	-6.53413
ENSG00000138036	DYNC2LI1	protein_coding	dynein cytoplasmic 2 light intermediate chain 1 [Source:HGNC Symbol;Acc:HGNC:24595]	2	1	43774039	43810010	4618	0.309917	4.69734	2.12936	0.0380583	0.110363	-4.68394
ENSG00000138075	ABCG5	protein_coding	ATP binding cassette subfamily G member 5 [Source:HGNC Symbol;Acc:HGNC:13886]	2	-1	43812472	43838865	3720	-0.418598	-0.0583887	-0.720475	0.474512	0.629864	-5.81996
ENSG00000143921	ABCG8	protein_coding	ATP binding cassette subfamily G member 8 [Source:HGNC Symbol;Acc:HGNC:13887]	2	1	43831942	43882988	2665	-0.954835	1.39652	-1.86456	0.0679847	0.164427	-4.68124
ENSG00000138095	LRPPRC	protein_coding	leucine rich pentatricopeptide repeat containing [Source:HGNC Symbol;Acc:HGNC:15714]	2	-1	43886224	43995989	9760	0.150632	8.9242	0.622539	0.536353	0.682247	-6.69363
ENSG00000138032	PPM1B	protein_coding	protein phosphatase, Mg2+/Mn2+ dependent 1B [Source:HGNC Symbol;Acc:HGNC:9276]	2	1	44167969	44244384	7103	-0.0827344	6.55836	-0.893243	0.37591	0.537277	-6.58001
ENSG00000138079	SLC3A1	protein_coding	solute carrier family 3 member 1 [Source:HGNC Symbol;Acc:HGNC:11025]	2	1	44275458	44321494	6541	-1.58045	5.12366	-3.11892	0.00297925	0.0195057	-2.42166
ENSG00000138078	PREPL	protein_coding	prolyl endopeptidase like [Source:HGNC Symbol;Acc:HGNC:30228]	2	-1	44316281	44361862	8153	0.167681	6.55404	1.3644	0.178413	0.321151	-6.05468
ENSG00000143919	CAMKMT	protein_coding	calmodulin-lysine N-methyltransferase [Source:HGNC Symbol;Acc:HGNC:26276]	2	1	44361947	44772592	3991	-0.155544	4.0774	-1.09956	0.276671	0.436207	-6.20426
ENSG00000068784	SRBD1	protein_coding	S1 RNA binding domain 1 [Source:HGNC Symbol;Acc:HGNC:25521]	2	-1	45388680	45612165	5045	0.0761044	6.03831	0.587119	0.559706	0.702221	-6.79819
ENSG00000171132	PRKCE	protein_coding	protein kinase C epsilon [Source:HGNC Symbol;Acc:HGNC:9401]	2	1	45651345	46187990	9908	-0.356328	5.28288	-1.75491	0.0852616	0.192457	-5.43032
ENSG00000116016	EPAS1	protein_coding	endothelial PAS domain protein 1 [Source:HGNC Symbol;Acc:HGNC:3374]	2	1	46293667	46386697	7302	-0.243636	8.15251	-0.925829	0.358882	0.519932	-6.5151
ENSG00000250565	ATP6V1E2	protein_coding	ATPase H+ transporting V1 subunit E2 [Source:HGNC Symbol;Acc:HGNC:18125]	2	-1	46490750	46542577	5283	-0.197005	-1.25279	-0.417915	0.677758	0.791091	-5.74447
ENSG00000119729	RHOQ	protein_coding	ras homolog family member Q [Source:HGNC Symbol;Acc:HGNC:17736]	2	1	46541806	46584688	4619	1.74465	2.72532	3.23227	0.00215125	0.0157848	-1.59878
ENSG00000151665	PIGF	protein_coding	phosphatidylinositol glycan anchor biosynthesis class F [Source:HGNC Symbol;Acc:HGNC:8962]	2	-1	46580937	46617119	4978	0.117402	4.40828	0.707018	0.482763	0.637421	-6.60921
ENSG00000119878	CRIPT	protein_coding	CXXC repeat containing interactor of PDZ3 domain [Source:HGNC Symbol;Acc:HGNC:14312]	2	1	46616416	46625742	2561	-0.0791898	3.6717	-0.51491	0.608834	0.741571	-6.56745
ENSG00000171150	SOCS5	protein_coding	suppressor of cytokine signaling 5 [Source:HGNC Symbol;Acc:HGNC:16852]	2	1	46698952	46780245	5034	-0.051695	4.5834	-0.401777	0.689522	0.798687	-6.77373
ENSG00000180398	MCFD2	protein_coding	multiple coagulation factor deficiency 2 [Source:HGNC Symbol;Acc:HGNC:18451]	2	-1	46901870	46941855	5994	0.985276	4.12957	3.95398	0.00023702	0.00357672	0.110031
ENSG00000068724	TTC7A	protein_coding	tetratricopeptide repeat domain 7A [Source:HGNC Symbol;Acc:HGNC:19750]	2	1	46916157	47076137	6949	0.547071	6.01625	3.27149	0.00191928	0.0145874	-2.03738
ENSG00000239605	STPG4	protein_coding	sperm-tail PG-rich repeat containing 4 [Source:HGNC Symbol;Acc:HGNC:26850]	2	-1	47045538	47155308	3273	-0.999706	-0.646634	-1.70042	0.0951252	0.207929	-4.56117
ENSG00000143933	CALM2	protein_coding	calmodulin 2 [Source:HGNC Symbol;Acc:HGNC:1445]	2	-1	47160083	47176601	6466	0.574668	7.9371	2.17801	0.03404	0.102572	-4.65325
ENSG00000119888	EPCAM	protein_coding	epithelial cell adhesion molecule [Source:HGNC Symbol;Acc:HGNC:11529]	2	1	47345158	47387601	2519	0.615137	10.3811	1.79414	0.0787022	0.181674	-5.24159
ENSG00000095002	MSH2	protein_coding	mutS homolog 2 [Source:HGNC Symbol;Acc:HGNC:7325]	2	1	47402969	47663146	4552	-0.183801	6.4658	-1.08959	0.280999	0.440439	-6.38636
ENSG00000116062	MSH6	protein_coding	mutS homolog 6 [Source:HGNC Symbol;Acc:HGNC:7329]	2	1	47695530	47810101	10993	0.333758	6.22198	1.30393	0.198093	0.345645	-6.12944
ENSG00000138081	FBXO11	protein_coding	F-box protein 11 [Source:HGNC Symbol;Acc:HGNC:13590]	2	-1	47789316	47905793	7074	0.0332208	7.117	0.364906	0.716686	0.818669	-6.90621
ENSG00000170802	FOXN2	protein_coding	forkhead box N2 [Source:HGNC Symbol;Acc:HGNC:5281]	2	1	48314637	48379295	5481	0.196192	4.30521	1.08725	0.282022	0.441555	-6.21253
ENSG00000162869	PPP1R21	protein_coding	protein phosphatase 1 regulatory subunit 21 [Source:HGNC Symbol;Acc:HGNC:30595]	2	1	48440598	48515391	3995	-0.249225	6.29818	-1.66145	0.102739	0.219058	-5.61916
ENSG00000243244	STON1	protein_coding	stonin 1 [Source:HGNC Symbol;Acc:HGNC:17003]	2	1	48529383	48598513	7709	-0.106469	-1.14107	-0.181875	0.8564	0.914087	-5.7694
ENSG00000179915	NRXN1	protein_coding	neurexin 1 [Source:HGNC Symbol;Acc:HGNC:8008]	2	-1	49918503	51225575	18156	-0.782009	0.963287	-1.33356	0.188254	0.333533	-5.08103
ENSG00000115239	ASB3	protein_coding	ankyrin repeat and SOCS box containing 3 [Source:HGNC Symbol;Acc:HGNC:16013]	2	-1	53532672	53787610	6299	-0.86807	-0.971648	-1.5047	0.13855	0.26913	-4.83655
ENSG00000143942	CHAC2	protein_coding	ChaC cation transport regulator homolog 2 [Source:HGNC Symbol;Acc:HGNC:32363]	2	1	53767804	53775196	1321	0.246864	2.11829	1.03207	0.306894	0.46837	-5.87423
ENSG00000068912	ERLEC1	protein_coding	endoplasmic reticulum lectin 1 [Source:HGNC Symbol;Acc:HGNC:25222]	2	1	53787044	53818819	2592	1.12045	6.13074	4.34525	6.61372e-05	0.00145444	1.15352
ENSG00000119737	GPR75	protein_coding	G protein-coupled receptor 75 [Source:HGNC Symbol;Acc:HGNC:4526]	2	-1	53852913	53859989	2115	-0.518755	3.2936	-1.90034	0.0630311	0.156686	-4.86353
ENSG00000068878	PSME4	protein_coding	proteasome activator subunit 4 [Source:HGNC Symbol;Acc:HGNC:20635]	2	-1	53864069	53970993	10241	0.550309	7.86155	4.01117	0.000197295	0.00314682	0.111604
ENSG00000170634	ACYP2	protein_coding	acylphosphatase 2 [Source:HGNC Symbol;Acc:HGNC:180]	2	1	53970838	54305300	4964	0.0139926	2.09929	0.0523489	0.958455	0.975914	-6.3367
ENSG00000115306	SPTBN1	protein_coding	spectrin beta, non-erythrocytic 1 [Source:HGNC Symbol;Acc:HGNC:11275]	2	1	54456317	54671446	18504	0.430391	10.4961	3.08712	0.00326059	0.0207844	-2.41869
ENSG00000214595	EML6	protein_coding	EMAP like 6 [Source:HGNC Symbol;Acc:HGNC:35412]	2	1	54723499	54972025	14426	0.0686722	3.65472	0.191929	0.848557	0.909678	-6.6202
ENSG00000115310	RTN4	protein_coding	reticulon 4 [Source:HGNC Symbol;Acc:HGNC:14085]	2	-1	54972187	55112621	6644	0.256174	7.22225	1.2283	0.224955	0.377977	-6.21926
ENSG00000162994	CLHC1	protein_coding	clathrin heavy chain linker domain containing 1 [Source:HGNC Symbol;Acc:HGNC:26453]	2	-1	55172547	55232563	4398	-0.210817	3.97268	-0.734044	0.466273	0.622954	-6.51248
ENSG00000143947	RPS27A	protein_coding	ribosomal protein S27a [Source:HGNC Symbol;Acc:HGNC:10417]	2	1	55231903	55235853	3130	0.416602	8.42579	1.02688	0.309306	0.470775	-6.39083
ENSG00000085760	MTIF2	protein_coding	mitochondrial translational initiation factor 2 [Source:HGNC Symbol;Acc:HGNC:7441]	2	-1	55236595	55269347	3374	-0.0928548	6.63351	-0.773442	0.442821	0.601087	-6.67753
ENSG00000115355	CCDC88A	protein_coding	coiled-coil domain containing 88A [Source:HGNC Symbol;Acc:HGNC:25523]	2	-1	55287842	55419895	14537	0.384864	4.17593	0.746914	0.458535	0.615593	-6.15155
ENSG00000163001	CFAP36	protein_coding	cilia and flagella associated protein 36 [Source:HGNC Symbol;Acc:HGNC:30540]	2	1	55519604	55545879	3505	0.755874	4.46001	4.7739	1.5532e-05	0.000529203	2.65724
ENSG00000275052	PPP4R3B	protein_coding	protein phosphatase 4 regulatory subunit 3B [Source:HGNC Symbol;Acc:HGNC:29267]	2	-1	55547292	55618880	8217	0.15729	7.73634	1.23858	0.221153	0.373612	-6.18944
ENSG00000138035	PNPT1	protein_coding	polyribonucleotide nucleotidyltransferase 1 [Source:HGNC Symbol;Acc:HGNC:23166]	2	-1	55634061	55693863	5134	0.0311993	5.94417	0.200257	0.842074	0.905153	-6.95392
ENSG00000115380	EFEMP1	protein_coding	EGF containing fibulin extracellular matrix protein 1 [Source:HGNC Symbol;Acc:HGNC:3218]	2	-1	55865967	55924139	3962	1.35594	0.997436	1.11805	0.26877	0.427354	-5.25413
ENSG00000055813	CCDC85A	protein_coding	coiled-coil domain containing 85A [Source:HGNC Symbol;Acc:HGNC:29400]	2	1	56183990	56386172	3982	1.05829	-1.10741	1.17286	0.246284	0.402077	-5.11789
ENSG00000028116	VRK2	protein_coding	VRK serine/threonine kinase 2 [Source:HGNC Symbol;Acc:HGNC:12719]	2	1	57907629	58159920	3509	0.235161	5.89638	1.91872	0.0606076	0.152205	-5.16759
ENSG00000115392	FANCL	protein_coding	FA complementation group L [Source:HGNC Symbol;Acc:HGNC:20748]	2	-1	58159243	58241372	2412	-0.339053	6.0569	-1.94697	0.057038	0.145938	-5.13217
ENSG00000119866	BCL11A	protein_coding	BCL11A, BAF complex component [Source:HGNC Symbol;Acc:HGNC:13221]	2	-1	60450520	60555154	8059	-0.867629	4.64868	-2.87665	0.0058479	0.0306008	-3.01535
ENSG00000115421	PAPOLG	protein_coding	poly(A) polymerase gamma [Source:HGNC Symbol;Acc:HGNC:14982]	2	1	60756253	60802086	8501	-0.0831391	5.56007	-0.697292	0.488777	0.643158	-6.7029
ENSG00000162924	REL	protein_coding	REL proto-oncogene, NF-kB subunit [Source:HGNC Symbol;Acc:HGNC:9954]	2	1	60881521	60931610	11255	0.204402	5.70486	1.11144	0.271576	0.430869	-6.33443
ENSG00000162927	PUS10	protein_coding	pseudouridine synthase 10 [Source:HGNC Symbol;Acc:HGNC:26505]	2	-1	60940222	61018259	7651	-0.629154	4.60565	-2.47305	0.0167586	0.0623106	-3.94208
ENSG00000162928	PEX13	protein_coding	peroxisomal biogenesis factor 13 [Source:HGNC Symbol;Acc:HGNC:8855]	2	1	61017225	61051990	5910	0.209472	5.47633	1.37551	0.174967	0.317165	-6.00483
ENSG00000162929	KIAA1841	protein_coding	KIAA1841 [Source:HGNC Symbol;Acc:HGNC:29387]	2	1	61065871	61138034	7992	-0.356055	5.16799	-1.78645	0.0799535	0.183614	-5.37457
ENSG00000115464	USP34	protein_coding	ubiquitin specific peptidase 34 [Source:HGNC Symbol;Acc:HGNC:20066]	2	-1	61187463	61470769	18125	-0.201926	9.33203	-2.09722	0.0409352	0.115848	-4.75215
ENSG00000082898	XPO1	protein_coding	exportin 1 [Source:HGNC Symbol;Acc:HGNC:12825]	2	-1	61477849	61538626	11708	0.0849538	8.27569	0.748006	0.457881	0.614987	-6.64763
ENSG00000170264	FAM161A	protein_coding	FAM161A, centrosomal protein [Source:HGNC Symbol;Acc:HGNC:25808]	2	-1	61824848	61854143	5252	-0.342557	2.90399	-1.44666	0.154093	0.290721	-5.55552
ENSG00000115484	CCT4	protein_coding	chaperonin containing TCP1 subunit 4 [Source:HGNC Symbol;Acc:HGNC:1617]	2	-1	61868085	61888671	2830	0.705307	6.51672	2.36929	0.0216337	0.074613	-4.28228
ENSG00000173163	COMMD1	protein_coding	copper metabolism domain containing 1 [Source:HGNC Symbol;Acc:HGNC:23024]	2	1	61888724	62147247	2392	0.0557166	4.3406	0.414733	0.680071	0.792695	-6.72931
ENSG00000170340	B3GNT2	protein_coding	UDP-GlcNAc:betaGal beta-1,3-N-acetylglucosaminyltransferase 2 [Source:HGNC Symbol;Acc:HGNC:15629]	2	1	62196115	62224731	2861	0.40806	4.89281	1.60874	0.113828	0.235071	-5.58984
ENSG00000186889	TMEM17	protein_coding	transmembrane protein 17 [Source:HGNC Symbol;Acc:HGNC:26623]	2	-1	62500218	62511894	2982	0.312503	-1.23101	0.577611	0.56606	0.70768	-5.69798
ENSG00000115504	EHBP1	protein_coding	EH domain binding protein 1 [Source:HGNC Symbol;Acc:HGNC:29144]	2	1	62673851	63046487	8219	-0.712122	6.26162	-5.05553	5.85788e-06	0.000273056	3.47656
ENSG00000143951	WDPCP	protein_coding	WD repeat containing planar cell polarity effector [Source:HGNC Symbol;Acc:HGNC:28027]	2	-1	63119559	63827843	11776	-0.535602	3.73188	-2.63991	0.0109669	0.0464414	-3.41917
ENSG00000014641	MDH1	protein_coding	malate dehydrogenase 1 [Source:HGNC Symbol;Acc:HGNC:6970]	2	1	63588609	63607197	4990	0.510915	7.00365	1.9293	0.0592499	0.149636	-5.15593
ENSG00000169764	UGP2	protein_coding	UDP-glucose pyrophosphorylase 2 [Source:HGNC Symbol;Acc:HGNC:12527]	2	1	63840940	63891562	6495	0.285139	8.00284	0.761011	0.450144	0.607765	-6.65582
ENSG00000143952	VPS54	protein_coding	VPS54, GARP complex subunit [Source:HGNC Symbol;Acc:HGNC:18652]	2	-1	63892146	64019428	5091	0.179261	6.58972	1.44126	0.155606	0.292466	-5.94946
ENSG00000197329	PELI1	protein_coding	pellino E3 ubiquitin protein ligase 1 [Source:HGNC Symbol;Acc:HGNC:8827]	2	-1	64092652	64144420	4125	0.0409808	6.008	0.303677	0.762606	0.852092	-6.92337
ENSG00000119862	LGALSL	protein_coding	galectin like [Source:HGNC Symbol;Acc:HGNC:25012]	2	1	64453969	64461381	4003	-0.0204445	3.91243	-0.082485	0.934583	0.963029	-6.76805
ENSG00000119844	AFTPH	protein_coding	aftiphilin [Source:HGNC Symbol;Acc:HGNC:25951]	2	1	64524305	64593005	5767	0.231972	7.18465	1.70124	0.0949691	0.207797	-5.54735
ENSG00000179833	SERTAD2	protein_coding	SERTA domain containing 2 [Source:HGNC Symbol;Acc:HGNC:30784]	2	-1	64631621	64751005	6274	-0.12594	3.66025	-0.695062	0.490161	0.644222	-6.40727
ENSG00000115902	SLC1A4	protein_coding	solute carrier family 1 member 4 [Source:HGNC Symbol;Acc:HGNC:10942]	2	1	64988477	65023865	6939	0.688121	4.34783	2.29856	0.0256498	0.0842574	-4.25848
ENSG00000011523	CEP68	protein_coding	centrosomal protein 68 [Source:HGNC Symbol;Acc:HGNC:29076]	2	1	65056366	65087004	8623	-0.913284	4.48609	-3.84551	0.000334578	0.00449933	-0.315707
ENSG00000138069	RAB1A	protein_coding	RAB1A, member RAS oncogene family [Source:HGNC Symbol;Acc:HGNC:9758]	2	-1	65070696	65130331	2951	0.567173	6.81077	2.95138	0.00476493	0.0267089	-2.91171
ENSG00000138071	ACTR2	protein_coding	ARP2 actin related protein 2 homolog [Source:HGNC Symbol;Acc:HGNC:169]	2	1	65227753	65271253	4347	0.654856	8.00978	2.121	0.0387889	0.111869	-4.76797
ENSG00000198369	SPRED2	protein_coding	sprouty related EVH1 domain containing 2 [Source:HGNC Symbol;Acc:HGNC:17722]	2	-1	65310851	65432637	5154	-0.361812	5.24497	-2.20583	0.0319135	0.0982306	-4.58822
ENSG00000143995	MEIS1	protein_coding	Meis homeobox 1 [Source:HGNC Symbol;Acc:HGNC:7000]	2	1	66433452	66573869	10934	-1.3043	3.86378	-4.10365	0.000146308	0.0025518	0.620308
ENSG00000143971	ETAA1	protein_coding	ETAA1, ATR kinase activator [Source:HGNC Symbol;Acc:HGNC:24648]	2	1	67397319	67412089	3486	0.117966	4.79508	0.671674	0.504813	0.655933	-6.65248
ENSG00000197223	C1D	protein_coding	C1D nuclear receptor corepressor [Source:HGNC Symbol;Acc:HGNC:29911]	2	-1	68041130	68110948	3581	0.126406	3.47486	0.636534	0.527267	0.674225	-6.44731
ENSG00000243667	WDR92	protein_coding	WD repeat domain 92 [Source:HGNC Symbol;Acc:HGNC:25176]	2	-1	68122936	68157549	4079	-0.936826	-1.5099	-1.72269	0.0909849	0.201487	-4.48818
ENSG00000115946	PNO1	protein_coding	partner of NOB1 homolog [Source:HGNC Symbol;Acc:HGNC:32790]	2	1	68157888	68176238	2674	0.48936	3.48758	2.08815	0.0417814	0.117511	-4.55801
ENSG00000221823	PPP3R1	protein_coding	protein phosphatase 3 regulatory subunit B, alpha [Source:HGNC Symbol;Acc:HGNC:9317]	2	-1	68178857	68256237	3363	0.478995	2.76597	2.26509	0.0277718	0.0891843	-4.05412
ENSG00000119865	CNRIP1	protein_coding	cannabinoid receptor interacting protein 1 [Source:HGNC Symbol;Acc:HGNC:24546]	2	-1	68284171	68320051	3548	0.184284	-0.692335	0.274275	0.784978	0.866709	-5.71847
ENSG00000115956	PLEK	protein_coding	pleckstrin [Source:HGNC Symbol;Acc:HGNC:9070]	2	1	68365282	68397453	3314	1.99402	2.23867	1.84827	0.0703481	0.167819	-4.42573
ENSG00000204923	FBXO48	protein_coding	F-box protein 48 [Source:HGNC Symbol;Acc:HGNC:33857]	2	-1	68459422	68467294	5666	-0.490649	0.814606	-1.49616	0.140757	0.272373	-5.06416
ENSG00000169621	APLF	protein_coding	aprataxin and PNKP like factor [Source:HGNC Symbol;Acc:HGNC:28724]	2	1	68467572	68655862	7135	-1.38875	3.18316	-4.67327	2.19149e-05	0.000672766	2.48957
ENSG00000163219	ARHGAP25	protein_coding	Rho GTPase activating protein 25 [Source:HGNC Symbol;Acc:HGNC:28951]	2	1	68679601	68826833	5452	0.418214	3.2349	0.620801	0.537487	0.683266	-6.07597
ENSG00000169604	ANTXR1	protein_coding	ANTXR cell adhesion molecule 1 [Source:HGNC Symbol;Acc:HGNC:21014]	2	1	69013178	69249327	8185	0.844551	3.2595	1.41531	0.163037	0.301852	-5.22347
ENSG00000198380	GFPT1	protein_coding	glutamine--fructose-6-phosphate transaminase 1 [Source:HGNC Symbol;Acc:HGNC:4241]	2	-1	69319769	69387254	8866	0.728219	8.81884	2.65737	0.010481	0.0451607	-3.56009
ENSG00000169599	NFU1	protein_coding	NFU1 iron-sulfur cluster scaffold [Source:HGNC Symbol;Acc:HGNC:16287]	2	-1	69395750	69437628	2197	0.246916	4.88354	1.48572	0.14349	0.276114	-5.80716
ENSG00000115977	AAK1	protein_coding	AP2 associated kinase 1 [Source:HGNC Symbol;Acc:HGNC:19679]	2	-1	69457997	69674349	23608	-0.418877	6.49038	-2.15643	0.0357736	0.105968	-4.72841
ENSG00000196975	ANXA4	protein_coding	annexin A4 [Source:HGNC Symbol;Acc:HGNC:542]	2	1	69644425	69827112	9946	0.996181	7.79514	2.84805	0.00631976	0.0321912	-3.14705
ENSG00000087338	GMCL1	protein_coding	germ cell-less, spermatogenesis associated 1 [Source:HGNC Symbol;Acc:HGNC:23843]	2	1	69829660	69881384	4922	0.317412	5.43978	2.31203	0.0248374	0.0822823	-4.37063
ENSG00000124380	SNRNP27	protein_coding	small nuclear ribonucleoprotein U4/U6.U5 subunit 27 [Source:HGNC Symbol;Acc:HGNC:30240]	2	1	69893956	69905575	2275	-0.302823	4.66509	-2.98126	0.00438671	0.0252981	-2.74402
ENSG00000059728	MXD1	protein_coding	MAX dimerization protein 1 [Source:HGNC Symbol;Acc:HGNC:6761]	2	1	69897688	69942945	6351	1.11443	5.76384	2.43985	0.0181983	0.0658903	-4.07716
ENSG00000244617	ASPRV1	protein_coding	aspartic peptidase retroviral like 1 [Source:HGNC Symbol;Acc:HGNC:26321]	2	-1	69960089	69962265	2177	-0.417846	-0.670858	-0.900506	0.372071	0.533295	-5.46431
ENSG00000169564	PCBP1	protein_coding	poly(rC) binding protein 1 [Source:HGNC Symbol;Acc:HGNC:8647]	2	1	70087454	70089203	1750	0.58387	6.95266	2.06482	0.044026	0.121817	-4.9043
ENSG00000115998	C2orf42	protein_coding	chromosome 2 open reading frame 42 [Source:HGNC Symbol;Acc:HGNC:26056]	2	-1	70149880	70248615	3630	-0.144854	3.67914	-1.10228	0.275501	0.434917	-6.0962
ENSG00000116001	TIA1	protein_coding	TIA1 cytotoxic granule associated RNA binding protein [Source:HGNC Symbol;Acc:HGNC:11802]	2	-1	70209444	70248660	6607	-0.442643	7.32884	-2.56131	0.0134186	0.0534491	-3.84757
ENSG00000116005	PCYOX1	protein_coding	prenylcysteine oxidase 1 [Source:HGNC Symbol;Acc:HGNC:20588]	2	1	70257386	70281185	5870	0.749187	4.99766	2.237	0.0296715	0.0934536	-4.48079
ENSG00000143977	SNRPG	protein_coding	small nuclear ribonucleoprotein polypeptide G [Source:HGNC Symbol;Acc:HGNC:11163]	2	-1	70281362	70293740	1795	0.866742	4.87381	3.23644	0.00212537	0.0156424	-2.08424
ENSG00000035141	FAM136A	protein_coding	family with sequence similarity 136 member A [Source:HGNC Symbol;Acc:HGNC:25911]	2	-1	70295975	70302090	3086	0.285231	3.70892	1.95024	0.0566374	0.145284	-4.88435
ENSG00000163235	TGFA	protein_coding	transforming growth factor alpha [Source:HGNC Symbol;Acc:HGNC:11765]	2	-1	70447284	70554193	4963	-0.792575	3.04637	-2.78148	0.00755791	0.0361008	-2.96962
ENSG00000075340	ADD2	protein_coding	adducin 2 [Source:HGNC Symbol;Acc:HGNC:244]	2	-1	70607618	70768225	12673	-0.05344	-1.78343	-0.0581039	0.953892	0.973508	-5.67803
ENSG00000152672	CLEC4F	protein_coding	C-type lectin domain family 4 member F [Source:HGNC Symbol;Acc:HGNC:25357]	2	-1	70808643	70820599	2475	1.18766	-1.33163	1.88271	0.065432	0.160543	-4.15362
ENSG00000116031	CD207	protein_coding	CD207 molecule [Source:HGNC Symbol;Acc:HGNC:17935]	2	-1	70830211	70835816	1869	0.875934	-1.58901	1.13854	0.260199	0.417704	-5.11561
ENSG00000116039	ATP6V1B1	protein_coding	ATPase H+ transporting V1 subunit B1 [Source:HGNC Symbol;Acc:HGNC:853]	2	1	70935900	70965431	2653	0.101558	-1.25195	0.150601	0.880883	0.92977	-5.7005
ENSG00000144031	ANKRD53	protein_coding	ankyrin repeat domain 53 [Source:HGNC Symbol;Acc:HGNC:25691]	2	1	70978380	70985499	2526	-0.480864	-1.50649	-0.710162	0.480829	0.635363	-5.49218
ENSG00000144043	TEX261	protein_coding	testis expressed 261 [Source:HGNC Symbol;Acc:HGNC:30712]	2	-1	70985942	70994873	4260	0.299206	2.47373	1.44644	0.154154	0.290744	-5.40121
ENSG00000124357	NAGK	protein_coding	N-acetylglucosamine kinase [Source:HGNC Symbol;Acc:HGNC:17174]	2	1	71064344	71079808	8894	-0.140383	5.56042	-1.09285	0.279579	0.439043	-6.33502
ENSG00000124370	MCEE	protein_coding	methylmalonyl-CoA epimerase [Source:HGNC Symbol;Acc:HGNC:16732]	2	-1	71109684	71130239	1624	0.0949474	4.10931	0.477272	0.635202	0.761026	-6.69826
ENSG00000124383	MPHOSPH10	protein_coding	M-phase phosphoprotein 10 [Source:HGNC Symbol;Acc:HGNC:7213]	2	1	71130632	71150101	4673	0.0908376	6.01712	0.841016	0.404253	0.563803	-6.61657
ENSG00000124374	PAIP2B	protein_coding	poly(A) binding protein interacting protein 2B [Source:HGNC Symbol;Acc:HGNC:29200]	2	-1	71182738	71227103	6279	-0.0715948	2.20275	-0.256859	0.798318	0.876155	-6.35406
ENSG00000075292	ZNF638	protein_coding	zinc finger protein 638 [Source:HGNC Symbol;Acc:HGNC:17894]	2	1	71276561	71435069	12474	-0.28516	8.73745	-2.48468	0.0162794	0.0611574	-3.96861
ENSG00000135636	DYSF	protein_coding	dysferlin [Source:HGNC Symbol;Acc:HGNC:3097]	2	1	71453722	71686768	8386	2.22536	3.40454	2.77114	0.00776901	0.0368011	-2.67484
ENSG00000003137	CYP26B1	protein_coding	cytochrome P450 family 26 subfamily B member 1 [Source:HGNC Symbol;Acc:HGNC:20581]	2	-1	72129238	72148038	5015	-1.17264	-0.235505	-1.62589	0.110118	0.229699	-4.65365
ENSG00000144036	EXOC6B	protein_coding	exocyst complex component 6B [Source:HGNC Symbol;Acc:HGNC:17085]	2	-1	72175984	72826041	10185	-0.992226	6.35742	-4.98066	7.60333e-06	0.000324712	3.22405
ENSG00000116096	SPR	protein_coding	sepiapterin reductase [Source:HGNC Symbol;Acc:HGNC:11257]	2	1	72887382	72892158	1480	0.0476094	4.13025	0.208333	0.835796	0.900763	-6.79973
ENSG00000135638	EMX1	protein_coding	empty spiracles homeobox 1 [Source:HGNC Symbol;Acc:HGNC:3340]	2	1	72916260	72936071	5516	-0.732751	-1.62279	-1.19141	0.238991	0.393638	-5.1003
ENSG00000144040	SFXN5	protein_coding	sideroflexin 5 [Source:HGNC Symbol;Acc:HGNC:16073]	2	-1	72942036	73075619	11087	-1.11555	4.38037	-6.29596	6.95346e-08	1.39492e-05	7.89279
ENSG00000135631	RAB11FIP5	protein_coding	RAB11 family interacting protein 5 [Source:HGNC Symbol;Acc:HGNC:24845]	2	-1	73073382	73156721	5932	0.150309	4.04075	0.816918	0.417764	0.577279	-6.43761
ENSG00000135632	SMYD5	protein_coding	SMYD family member 5 [Source:HGNC Symbol;Acc:HGNC:16258]	2	1	73214222	73227221	3380	-0.219204	4.02852	-1.01083	0.316854	0.477443	-6.29818
ENSG00000135617	PRADC1	protein_coding	protease associated domain containing 1 [Source:HGNC Symbol;Acc:HGNC:16047]	2	-1	73228010	73233239	1407	0.302512	3.77157	1.29218	0.202102	0.350386	-5.93643
ENSG00000135624	CCT7	protein_coding	chaperonin containing TCP1 subunit 7 [Source:HGNC Symbol;Acc:HGNC:1622]	2	1	73233420	73253021	3591	0.777211	6.89819	2.74433	0.00834249	0.0386501	-3.42211
ENSG00000163013	FBXO41	protein_coding	F-box protein 41 [Source:HGNC Symbol;Acc:HGNC:29409]	2	-1	73254682	73284431	8011	-0.334124	1.88848	-0.949829	0.346665	0.507665	-5.75119
ENSG00000116127	ALMS1	protein_coding	ALMS1, centrosome and basal body associated protein [Source:HGNC Symbol;Acc:HGNC:428]	2	1	73385758	73625166	14054	-0.453359	7.93376	-3.19057	0.00242674	0.0169861	-2.2575
ENSG00000144035	NAT8	protein_coding	N-acetyltransferase 8 (putative) [Source:HGNC Symbol;Acc:HGNC:18069]	2	-1	73640832	73642393	947	-1.39431	-2.4898	-2.4179	0.01921	0.0685568	-3.20214
ENSG00000144034	TPRKB	protein_coding	TP53RK binding protein [Source:HGNC Symbol;Acc:HGNC:24259]	2	-1	73729104	73737400	2047	0.457408	3.72601	2.50311	0.015545	0.0590036	-3.7413
ENSG00000144048	DUSP11	protein_coding	dual specificity phosphatase 11 [Source:HGNC Symbol;Acc:HGNC:3066]	2	-1	73762184	73780157	3544	-0.0800658	5.00676	-0.759908	0.450798	0.608377	-6.61617
ENSG00000124356	STAMBP	protein_coding	STAM binding protein [Source:HGNC Symbol;Acc:HGNC:16950]	2	1	73828916	73873659	7698	0.0348687	5.68628	0.349518	0.728135	0.828189	-6.89817
ENSG00000163017	ACTG2	protein_coding	actin, gamma 2, smooth muscle, enteric [Source:HGNC Symbol;Acc:HGNC:145]	2	1	73892314	73919865	3811	1.34031	0.939922	0.769261	0.445276	0.60339	-5.60611
ENSG00000114956	DGUOK	protein_coding	deoxyguanosine kinase [Source:HGNC Symbol;Acc:HGNC:2858]	2	1	73926826	73958961	1455	0.0587353	5.37749	0.503063	0.617079	0.748374	-6.8194
ENSG00000187605	TET3	protein_coding	tet methylcytosine dioxygenase 3 [Source:HGNC Symbol;Acc:HGNC:28313]	2	1	73986404	74108176	12271	-0.784713	6.73553	-3.77367	0.000419403	0.00529339	-0.635829
ENSG00000163170	BOLA3	protein_coding	bolA family member 3 [Source:HGNC Symbol;Acc:HGNC:24415]	2	-1	74135400	74147912	3156	0.455667	4.52386	1.99105	0.0518293	0.13676	-4.95676
ENSG00000114978	MOB1A	protein_coding	MOB kinase activator 1A [Source:HGNC Symbol;Acc:HGNC:16015]	2	-1	74152528	74178898	6440	0.586508	6.14786	2.26116	0.0280307	0.0898071	-4.5033
ENSG00000065911	MTHFD2	protein_coding	methylenetetrahydrofolate dehydrogenase (NADP+ dependent) 2, methenyltetrahydrofolate cyclohydrolase [Source:HGNC Symbol;Acc:HGNC:7434]	2	1	74198610	74217565	4870	1.41879	4.87353	5.16988	3.92548e-06	0.000209019	3.95317
ENSG00000204843	DCTN1	protein_coding	dynactin subunit 1 [Source:HGNC Symbol;Acc:HGNC:2711]	2	-1	74361154	74392087	10439	0.0374742	7.79487	0.377301	0.707511	0.812525	-6.88318
ENSG00000159239	AC005041.1	protein_coding	novel transcript	2	-1	74393836	74421662	2995	1.29693	-0.706245	2.54794	0.0138824	0.0546802	-2.99631
ENSG00000005448	WDR54	protein_coding	WD repeat domain 54 [Source:HGNC Symbol;Acc:HGNC:25770]	2	1	74421678	74425755	2860	2.32849	0.972002	4.80748	1.38394e-05	0.000490219	3.01225
ENSG00000114993	RTKN	protein_coding	rhotekin [Source:HGNC Symbol;Acc:HGNC:10466]	2	-1	74425836	74442422	5005	-0.591905	5.33835	-2.75422	0.00812647	0.0379773	-3.38814
ENSG00000115274	INO80B	protein_coding	INO80 complex subunit B [Source:HGNC Symbol;Acc:HGNC:13324]	2	1	74455087	74457944	1522	-1.23551	-1.15878	-2.40864	0.0196519	0.0696758	-3.30371
ENSG00000239779	WBP1	protein_coding	WW domain binding protein 1 [Source:HGNC Symbol;Acc:HGNC:12737]	2	1	74458400	74460891	2438	-0.946181	2.06494	-4.34052	6.71853e-05	0.00146899	1.52615
ENSG00000115275	MOGS	protein_coding	mannosyl-oligosaccharide glucosidase [Source:HGNC Symbol;Acc:HGNC:24862]	2	-1	74461057	74465410	3234	0.27013	6.00497	2.0426	0.0462613	0.126164	-4.94228
ENSG00000135637	CCDC142	protein_coding	coiled-coil domain containing 142 [Source:HGNC Symbol;Acc:HGNC:25889]	2	-1	74471986	74483408	4897	-1.19931	4.9506	-4.93012	9.06111e-06	0.000369149	3.11616
ENSG00000115282	TTC31	protein_coding	tetratricopeptide repeat domain 31 [Source:HGNC Symbol;Acc:HGNC:25759]	2	1	74483073	74494886	5094	-0.58337	5.24442	-3.7236	0.000490352	0.00590911	-0.736025
ENSG00000179528	LBX2	protein_coding	ladybird homeobox 2 [Source:HGNC Symbol;Acc:HGNC:15525]	2	-1	74497517	74503316	2389	-0.00187988	-1.13536	-0.00347081	0.997244	0.99825	-5.84341
ENSG00000115289	PCGF1	protein_coding	polycomb group ring finger 1 [Source:HGNC Symbol;Acc:HGNC:17615]	2	-1	74505043	74507695	2629	-0.0981612	4.10674	-0.718887	0.475482	0.630541	-6.51949
ENSG00000144045	DQX1	protein_coding	DEAQ-box RNA dependent ATPase 1 [Source:HGNC Symbol;Acc:HGNC:20410]	2	-1	74518131	74526281	2940	-1.28548	5.51262	-4.04861	0.00017486	0.00288509	0.213195
ENSG00000115307	AUP1	protein_coding	AUP1, lipid droplet regulating VLDL assembly factor [Source:HGNC Symbol;Acc:HGNC:891]	2	-1	74526645	74529760	2634	-0.1049	7.18233	-0.921912	0.360902	0.521747	-6.54489
ENSG00000115317	HTRA2	protein_coding	HtrA serine peptidase 2 [Source:HGNC Symbol;Acc:HGNC:14348]	2	1	74529377	74533348	3001	-0.0783557	4.64852	-0.616225	0.540479	0.685798	-6.67889
ENSG00000115318	LOXL3	protein_coding	lysyl oxidase like 3 [Source:HGNC Symbol;Acc:HGNC:13869]	2	-1	74532258	74555690	4363	0.289147	0.956042	0.662561	0.510586	0.660915	-5.76358
ENSG00000115325	DOK1	protein_coding	docking protein 1 [Source:HGNC Symbol;Acc:HGNC:2990]	2	1	74549026	74557554	3049	0.35034	3.92104	1.85149	0.0698751	0.167205	-5.02917
ENSG00000135622	SEMA4F	protein_coding	ssemaphorin 4F [Source:HGNC Symbol;Acc:HGNC:10734]	2	1	74654228	74683853	6227	0.357501	2.69783	1.54381	0.128798	0.255889	-5.28549
ENSG00000159399	HK2	protein_coding	hexokinase 2 [Source:HGNC Symbol;Acc:HGNC:4923]	2	1	74833981	74893359	6064	1.11989	9.14457	3.11573	0.00300639	0.0195905	-2.40861
ENSG00000115350	POLE4	protein_coding	DNA polymerase epsilon 4, accessory subunit [Source:HGNC Symbol;Acc:HGNC:18755]	2	1	74958492	74970128	2151	0.125916	3.91125	0.717783	0.476156	0.631109	-6.49634
ENSG00000115353	TACR1	protein_coding	tachykinin receptor 1 [Source:HGNC Symbol;Acc:HGNC:11526]	2	-1	75046463	75199520	5308	-0.28046	-2.49605	-0.439675	0.662025	0.780944	-5.58474
ENSG00000115363	EVA1A	protein_coding	eva-1 homolog A, regulator of programmed cell death [Source:HGNC Symbol;Acc:HGNC:25816]	2	-1	75469302	75569722	2744	1.0405	-1.84887	1.87765	0.0661363	0.161627	-4.16681
ENSG00000115364	MRPL19	protein_coding	mitochondrial ribosomal protein L19 [Source:HGNC Symbol;Acc:HGNC:14052]	2	1	75646783	75690851	4601	0.595417	4.99156	2.90625	0.00539424	0.0289957	-2.96493
ENSG00000005436	GCFC2	protein_coding	GC-rich sequence DNA-binding factor 2 [Source:HGNC Symbol;Acc:HGNC:1317]	2	-1	75652000	75710989	5465	-0.215542	5.14894	-1.36481	0.178285	0.321035	-6.00805
ENSG00000172023	REG1B	protein_coding	regenerating family member 1 beta [Source:HGNC Symbol;Acc:HGNC:9952]	2	-1	79085030	79088019	2384	6.05763	0.635325	1.75542	0.0851748	0.19232	-4.47998
ENSG00000115386	REG1A	protein_coding	regenerating family member 1 alpha [Source:HGNC Symbol;Acc:HGNC:9951]	2	1	79120362	79123409	1725	4.51205	3.02956	1.85564	0.0692706	0.166319	-4.75355
ENSG00000172016	REG3A	protein_coding	regenerating family member 3 alpha [Source:HGNC Symbol;Acc:HGNC:8601]	2	-1	79157003	79159753	1583	7.18853	1.25121	2.4772	0.0165862	0.0618931	-3.18334
ENSG00000163541	SUCLG1	protein_coding	succinate-CoA ligase alpha subunit [Source:HGNC Symbol;Acc:HGNC:11449]	2	-1	84423528	84460045	4286	0.21496	7.56275	0.883377	0.381165	0.542531	-6.56025
ENSG00000115423	DNAH6	protein_coding	dynein axonemal heavy chain 6 [Source:HGNC Symbol;Acc:HGNC:2951]	2	1	84516455	84819589	13514	-1.19911	4.15349	-2.53375	0.0143902	0.0560556	-3.8261
ENSG00000186854	TRABD2A	protein_coding	TraB domain containing 2A [Source:HGNC Symbol;Acc:HGNC:27013]	2	-1	84821650	84907008	8771	-0.952345	6.95106	-3.55216	0.00083116	0.00848647	-1.27353
ENSG00000034510	TMSB10	protein_coding	thymosin beta 10 [Source:HGNC Symbol;Acc:HGNC:11879]	2	1	84905656	84906671	496	0.207146	8.77864	0.917371	0.363253	0.524278	-6.47569
ENSG00000176407	KCMF1	protein_coding	potassium channel modulatory factor 1 [Source:HGNC Symbol;Acc:HGNC:20589]	2	1	84971093	85059472	7968	0.24459	5.96325	1.54299	0.128997	0.256139	-5.79205
ENSG00000152284	TCF7L1	protein_coding	transcription factor 7 like 1 [Source:HGNC Symbol;Acc:HGNC:11640]	2	1	85133392	85310387	4414	-0.00235693	1.21662	-0.00538228	0.995727	0.997499	-5.94485
ENSG00000152291	TGOLN2	protein_coding	trans-golgi network protein 2 [Source:HGNC Symbol;Acc:HGNC:15450]	2	-1	85318020	85328296	7081	-0.121537	7.87249	-1.04153	0.302529	0.463711	-6.40634
ENSG00000042445	RETSAT	protein_coding	retinol saturase [Source:HGNC Symbol;Acc:HGNC:25991]	2	-1	85341955	85354531	4005	-0.555684	7.50202	-1.80353	0.0771951	0.179398	-5.36756
ENSG00000115459	ELMOD3	protein_coding	ELMO domain containing 3 [Source:HGNC Symbol;Acc:HGNC:26158]	2	1	85354394	85391752	7259	-0.362866	4.70137	-2.02258	0.0483594	0.130342	-4.89179
ENSG00000042493	CAPG	protein_coding	capping actin protein, gelsolin like [Source:HGNC Symbol;Acc:HGNC:1474]	2	-1	85394753	85418432	2607	0.720669	5.55879	2.54302	0.0140567	0.0552094	-3.85465
ENSG00000152292	SH2D6	protein_coding	SH2 domain containing 6 [Source:HGNC Symbol;Acc:HGNC:30439]	2	1	85418931	85437029	3858	-3.08877	2.32724	-4.57844	3.02463e-05	0.000832649	2.20209
ENSG00000168906	MAT2A	protein_coding	methionine adenosyltransferase 2A [Source:HGNC Symbol;Acc:HGNC:6904]	2	1	85539168	85545281	4487	-0.515237	7.6497	-3.75544	0.000444005	0.00550334	-0.66577
ENSG00000115486	GGCX	protein_coding	gamma-glutamyl carboxylase [Source:HGNC Symbol;Acc:HGNC:4247]	2	-1	85544720	85561547	9098	-0.0500045	5.65523	-0.488027	0.627616	0.755426	-6.83747
ENSG00000118640	VAMP8	protein_coding	vesicle associated membrane protein 8 [Source:HGNC Symbol;Acc:HGNC:12647]	2	1	85561562	85582031	990	0.357864	5.87431	1.34902	0.183272	0.327372	-6.05233
ENSG00000168899	VAMP5	protein_coding	vesicle associated membrane protein 5 [Source:HGNC Symbol;Acc:HGNC:12646]	2	1	85584431	85593406	819	1.17988	1.51431	2.03416	0.0471357	0.127883	-4.15027
ENSG00000168894	RNF181	protein_coding	ring finger protein 181 [Source:HGNC Symbol;Acc:HGNC:28037]	2	1	85595725	85597613	1220	0.216476	4.57904	1.231	0.223951	0.376916	-6.09644
ENSG00000168890	TMEM150A	protein_coding	transmembrane protein 150A [Source:HGNC Symbol;Acc:HGNC:24677]	2	-1	85598547	85603196	3094	-0.465614	2.35996	-1.8941	0.0638727	0.157771	-4.65996
ENSG00000168883	USP39	protein_coding	ubiquitin specific peptidase 39 [Source:HGNC Symbol;Acc:HGNC:20071]	2	1	85602856	85649283	3952	0.115099	5.81691	1.18615	0.241041	0.396071	-6.26236
ENSG00000168887	C2orf68	protein_coding	chromosome 2 open reading frame 68 [Source:HGNC Symbol;Acc:HGNC:34353]	2	-1	85605254	85612066	4413	-0.57921	3.62865	-3.18378	0.00247464	0.0172498	-2.072
ENSG00000115523	GNLY	protein_coding	granulysin [Source:HGNC Symbol;Acc:HGNC:4414]	2	1	85685175	85698854	3051	0.335319	1.13857	0.480258	0.633091	0.759488	-5.96515
ENSG00000168874	ATOH8	protein_coding	atonal bHLH transcription factor 8 [Source:HGNC Symbol;Acc:HGNC:24126]	2	1	85751344	85791383	6076	-0.0904201	-0.0911261	-0.180518	0.857459	0.914767	-5.83974
ENSG00000115525	ST3GAL5	protein_coding	ST3 beta-galactoside alpha-2,3-sialyltransferase 5 [Source:HGNC Symbol;Acc:HGNC:10872]	2	-1	85837120	85905199	5549	0.410393	2.27588	0.751306	0.455911	0.613208	-5.85026
ENSG00000068654	POLR1A	protein_coding	RNA polymerase I subunit A [Source:HGNC Symbol;Acc:HGNC:17264]	2	-1	86020216	86106155	13519	-0.0996338	6.8576	-0.5571	0.579888	0.719237	-6.81731
ENSG00000132300	PTCD3	protein_coding	pentatricopeptide repeat domain 3 [Source:HGNC Symbol;Acc:HGNC:24717]	2	1	86106223	86142157	10164	-0.314148	7.34726	-2.5693	0.0131485	0.0526774	-3.82541
ENSG00000132305	IMMT	protein_coding	inner membrane mitochondrial protein [Source:HGNC Symbol;Acc:HGNC:6047]	2	-1	86143932	86195770	3986	0.0774054	7.31346	0.560077	0.577871	0.717547	-6.80449
ENSG00000132313	MRPL35	protein_coding	mitochondrial ribosomal protein L35 [Source:HGNC Symbol;Acc:HGNC:14489]	2	1	86199355	86213790	3829	0.246101	5.33049	1.35897	0.180119	0.323227	-6.02566
ENSG00000068615	REEP1	protein_coding	receptor accessory protein 1 [Source:HGNC Symbol;Acc:HGNC:25786]	2	-1	86213993	86338083	5193	0.520767	-0.639092	0.77178	0.443796	0.601992	-5.58632
ENSG00000115548	KDM3A	protein_coding	lysine demethylase 3A [Source:HGNC Symbol;Acc:HGNC:20815]	2	1	86440647	86492716	13423	-0.0655603	6.85153	-0.447361	0.656503	0.777525	-6.8783
ENSG00000115561	CHMP3	protein_coding	charged multivesicular body protein 3 [Source:HGNC Symbol;Acc:HGNC:29865]	2	-1	86503430	86563479	7183	-0.0187405	3.1789	-0.122797	0.902749	0.94368	-6.60436
ENSG00000239305	RNF103	protein_coding	ring finger protein 103 [Source:HGNC Symbol;Acc:HGNC:12859]	2	-1	86603398	86623866	7599	-0.0751108	6.27469	-0.323058	0.747968	0.841632	-6.9247
ENSG00000153561	RMND5A	protein_coding	required for meiotic nuclear division 5 homolog A [Source:HGNC Symbol;Acc:HGNC:25850]	2	1	86720291	86778041	6804	-0.0426243	6.27509	-0.192567	0.84806	0.90953	-6.95864
ENSG00000153563	CD8A	protein_coding	CD8a molecule [Source:HGNC Symbol;Acc:HGNC:1706]	2	-1	86784610	86808396	3634	0.401538	2.90684	0.505103	0.615656	0.74712	-6.21121
ENSG00000172116	CD8B	protein_coding	CD8b molecule [Source:HGNC Symbol;Acc:HGNC:1707]	2	-1	86815339	86861924	1864	0.785578	-0.252514	1.09263	0.279674	0.439043	-5.3052
ENSG00000187627	RGPD1	protein_coding	RANBP2-like and GRIP domain containing 1 [Source:HGNC Symbol;Acc:HGNC:32414]	2	1	86907953	87013976	6871	0.0701363	1.37134	0.156736	0.87607	0.926809	-6.1742
ENSG00000183281	PLGLB1	protein_coding	plasminogen-like B1 [Source:HGNC Symbol;Acc:HGNC:9072]	2	-1	87002559	87021852	3220	-1.02501	0.48906	-2.16043	0.0354465	0.105354	-3.89975
ENSG00000125551	PLGLB2	protein_coding	plasminogen-like B2 [Source:HGNC Symbol;Acc:HGNC:9073]	2	1	87748087	87758793	2254	-0.0331762	-0.564287	-0.0466977	0.962936	0.978476	-5.89569
ENSG00000185304	RGPD2	protein_coding	RANBP2-like and GRIP domain containing 2 [Source:HGNC Symbol;Acc:HGNC:32415]	2	-1	87755960	87825952	6991	0.045872	2.11474	0.0707382	0.943882	0.967633	-6.2331
ENSG00000172086	KRCC1	protein_coding	lysine rich coiled-coil 1 [Source:HGNC Symbol;Acc:HGNC:28039]	2	-1	88027205	88055783	1753	-0.0638868	6.13669	-0.338054	0.736706	0.834375	-6.91875
ENSG00000163586	FABP1	protein_coding	fatty acid binding protein 1 [Source:HGNC Symbol;Acc:HGNC:3555]	2	-1	88122982	88128116	2470	-1.01983	9.78749	-2.23856	0.029563	0.0932399	-4.43656
ENSG00000144115	THNSL2	protein_coding	threonine synthase like 2 [Source:HGNC Symbol;Acc:HGNC:25602]	2	1	88170295	88186636	6431	0.740642	3.31914	0.962207	0.340472	0.501589	-6.11481
ENSG00000172071	EIF2AK3	protein_coding	eukaryotic translation initiation factor 2 alpha kinase 3 [Source:HGNC Symbol;Acc:HGNC:3255]	2	-1	88556740	88627464	5434	0.547508	6.83963	3.36558	0.00145545	0.0120965	-1.80808
ENSG00000153574	RPIA	protein_coding	ribose 5-phosphate isomerase A [Source:HGNC Symbol;Acc:HGNC:10297]	2	1	88691673	88750929	1848	-0.0773307	5.47352	-0.587422	0.559505	0.702144	-6.78196
ENSG00000172005	MAL	protein_coding	mal, T cell differentiation protein [Source:HGNC Symbol;Acc:HGNC:6817]	2	1	95025677	95053992	1457	-0.65101	-1.70347	-0.697726	0.488508	0.642982	-5.46821
ENSG00000144029	MRPS5	protein_coding	mitochondrial ribosomal protein S5 [Source:HGNC Symbol;Acc:HGNC:14498]	2	-1	95085369	95149434	6719	-0.2376	6.59954	-2.00506	0.0502621	0.133786	-5.02422
ENSG00000144026	ZNF514	protein_coding	zinc finger protein 514 [Source:HGNC Symbol;Acc:HGNC:25894]	2	-1	95145000	95165413	6813	-1.11998	4.81528	-4.73304	1.78671e-05	0.000574014	2.44469
ENSG00000275111	ZNF2	protein_coding	zinc finger protein 2 [Source:HGNC Symbol;Acc:HGNC:12991]	2	1	95165432	95184317	3996	-0.243291	2.45119	-1.27842	0.206872	0.356541	-5.61033
ENSG00000233757	AC092835.1	protein_coding	novel C2H2 type zinc finger protein	2	1	95207535	95259774	2304	0.391007	-1.54855	0.694163	0.49072	0.644813	-5.53416
ENSG00000155066	PROM2	protein_coding	prominin 2 [Source:HGNC Symbol;Acc:HGNC:20685]	2	1	95274449	95291308	6063	-0.843282	6.77084	-3.03119	0.00381657	0.0229963	-2.70273
ENSG00000115042	FAHD2A	protein_coding	fumarylacetoacetate hydrolase domain containing 2A [Source:HGNC Symbol;Acc:HGNC:24252]	2	1	95402708	95416616	5665	-0.811222	4.49681	-6.40878	4.61549e-08	1.17521e-05	8.28183
ENSG00000174501	ANKRD36C	protein_coding	ankyrin repeat domain 36C [Source:HGNC Symbol;Acc:HGNC:32946]	2	-1	95836919	95991831	8574	-0.576886	8.50574	-2.52059	0.0148763	0.0572885	-3.89938
ENSG00000186281	GPAT2	protein_coding	glycerol-3-phosphate acyltransferase 2, mitochondrial [Source:HGNC Symbol;Acc:HGNC:27168]	2	-1	96021946	96039451	5684	0.453894	1.40288	0.76747	0.44633	0.604226	-5.82663
ENSG00000274286	ADRA2B	protein_coding	adrenoceptor alpha 2B [Source:HGNC Symbol;Acc:HGNC:282]	2	-1	96112876	96116571	3371	0.583241	-1.92126	1.0121	0.316253	0.47692	-5.23946
ENSG00000158050	DUSP2	protein_coding	dual specificity phosphatase 2 [Source:HGNC Symbol;Acc:HGNC:3068]	2	-1	96143169	96145440	1932	0.136498	0.428402	0.190562	0.849623	0.910049	-5.98462
ENSG00000084090	STARD7	protein_coding	StAR related lipid transfer domain containing 7 [Source:HGNC Symbol;Acc:HGNC:18063]	2	-1	96184859	96208825	4414	0.188427	6.62234	1.11165	0.271485	0.430769	-6.36035
ENSG00000135956	TMEM127	protein_coding	transmembrane protein 127 [Source:HGNC Symbol;Acc:HGNC:26038]	2	-1	96248516	96265994	6367	-0.0772415	5.12789	-0.4492	0.655185	0.776856	-6.80786
ENSG00000144021	CIAO1	protein_coding	cytosolic iron-sulfur assembly component 1 [Source:HGNC Symbol;Acc:HGNC:14280]	2	1	96266132	96273349	4031	-0.0304759	5.55815	-0.278184	0.781992	0.864984	-6.91673
ENSG00000144028	SNRNP200	protein_coding	small nuclear ribonucleoprotein U5 subunit 200 [Source:HGNC Symbol;Acc:HGNC:30859]	2	-1	96274338	96321271	10926	0.230704	9.0638	1.87801	0.0660856	0.161531	-5.17217
ENSG00000198885	ITPRIPL1	protein_coding	ITPRIP like 1 [Source:HGNC Symbol;Acc:HGNC:29371]	2	1	96325331	96330517	4652	-0.363281	-0.0580736	-0.557901	0.579345	0.718907	-5.74979
ENSG00000121152	NCAPH	protein_coding	non-SMC condensin I complex subunit H [Source:HGNC Symbol;Acc:HGNC:1112]	2	1	96335766	96377091	3278	0.0445194	4.55249	0.164726	0.869809	0.921859	-6.89061
ENSG00000163121	NEURL3	protein_coding	neuralized E3 ubiquitin protein ligase 3 [Source:HGNC Symbol;Acc:HGNC:25162]	2	-1	96497646	96508109	2497	-0.964678	-1.29097	-1.27687	0.207415	0.357202	-5.09396
[truncated: 13,197 more rows]

## Sheet: UCa vs. Hc
ensembl_gene_id	external_gene_name	gene_biotype	description	chromosome_name	strand	start_position	end_position	Length	logFC	AveExpr	t	P.Value	adj.P.Val	B
ENSG00000187634	SAMD11	protein_coding	sterile alpha motif domain containing 11 [Source:HGNC Symbol;Acc:HGNC:28706]	1	1	923928	944581	3214	1.47323	0.321988	2.44505	0.0179655	0.0652025	-3.19093
ENSG00000188976	NOC2L	protein_coding	NOC2 like nucleolar associated transcriptional repressor [Source:HGNC Symbol;Acc:HGNC:24517]	1	-1	944203	959309	5539	0.199465	6.49336	1.22251	0.227118	0.373273	-6.21047
ENSG00000187961	KLHL17	protein_coding	kelch like family member 17 [Source:HGNC Symbol;Acc:HGNC:24023]	1	1	960584	965719	3395	-0.493298	2.92041	-1.637	0.107767	0.222764	-5.16879
ENSG00000187583	PLEKHN1	protein_coding	pleckstrin homology domain containing N1 [Source:HGNC Symbol;Acc:HGNC:25284]	1	1	966497	975865	2833	1.31413	0.128979	1.84604	0.0706768	0.167997	-4.33163
ENSG00000188290	HES4	protein_coding	hes family bHLH transcription factor 4 [Source:HGNC Symbol;Acc:HGNC:24149]	1	-1	998962	1000172	1118	1.10399	0.381249	2.27123	0.027371	0.0872686	-3.63645
ENSG00000187608	ISG15	protein_coding	ISG15 ubiquitin-like modifier [Source:HGNC Symbol;Acc:HGNC:4053]	1	1	1001138	1014540	942	1.39738	1.55458	1.80453	0.0770367	0.177883	-4.58119
ENSG00000188157	AGRN	protein_coding	agrin [Source:HGNC Symbol;Acc:HGNC:329]	1	1	1020120	1056118	10758	0.957421	7.33134	3.9239	0.000260904	0.00379396	-0.144663
ENSG00000131591	C1orf159	protein_coding	chromosome 1 open reading frame 159 [Source:HGNC Symbol;Acc:HGNC:26062]	1	-1	1081818	1116361	6322	-0.731952	3.71048	-2.6038	0.0120372	0.0500322	-3.51963
ENSG00000162571	TTLL10	protein_coding	tubulin tyrosine ligase like 10 [Source:HGNC Symbol;Acc:HGNC:26693]	1	1	1173884	1197935	3943	0.390307	0.976414	0.69773	0.488505	0.634158	-5.88635
ENSG00000186891	TNFRSF18	protein_coding	TNF receptor superfamily member 18 [Source:HGNC Symbol;Acc:HGNC:11914]	1	-1	1203508	1206592	1370	-0.228864	0.00680294	-0.326135	0.745652	0.838459	-5.73273
ENSG00000186827	TNFRSF4	protein_coding	TNF receptor superfamily member 4 [Source:HGNC Symbol;Acc:HGNC:11918]	1	-1	1211340	1214153	1721	-0.111057	-1.00079	-0.129814	0.897223	0.937875	-5.662
ENSG00000078808	SDF4	protein_coding	stromal cell derived factor 4 [Source:HGNC Symbol;Acc:HGNC:24188]	1	-1	1216908	1232031	4709	0.141566	6.78351	0.960318	0.341412	0.496773	-6.49285
ENSG00000176022	B3GALT6	protein_coding	beta-1,3-galactosyltransferase 6 [Source:HGNC Symbol;Acc:HGNC:17978]	1	1	1232226	1235041	2777	0.314913	-0.601394	0.618931	0.538709	0.678284	-5.69473
ENSG00000184163	C1QTNF12	protein_coding	C1q and TNF related 12 [Source:HGNC Symbol;Acc:HGNC:32308]	1	-1	1242446	1246722	1794	0.40306	2.02895	0.893028	0.376024	0.530217	-5.83576
ENSG00000160087	UBE2J2	protein_coding	ubiquitin conjugating enzyme E2 J2 [Source:HGNC Symbol;Acc:HGNC:19268]	1	-1	1253909	1273885	4712	0.0326446	4.76176	0.315298	0.753818	0.844081	-6.80749
ENSG00000162572	SCNN1D	protein_coding	sodium channel epithelial 1 delta subunit [Source:HGNC Symbol;Acc:HGNC:10601]	1	1	1280436	1292029	4025	-0.561964	0.702804	-0.995575	0.324143	0.479898	-5.47934
ENSG00000131584	ACAP3	protein_coding	ArfGAP with coiled-coil, ankyrin repeat and PH domains 3 [Source:HGNC Symbol;Acc:HGNC:16754]	1	-1	1292390	1309609	8809	-0.346226	5.47518	-1.23555	0.222268	0.368009	-6.15414
ENSG00000169972	PUSL1	protein_coding	pseudouridine synthase like 1 [Source:HGNC Symbol;Acc:HGNC:26914]	1	1	1308597	1311677	2489	0.436408	2.59713	1.85354	0.0695754	0.166211	-4.84219
ENSG00000127054	INTS11	protein_coding	integrator complex subunit 11 [Source:HGNC Symbol;Acc:HGNC:26052]	1	-1	1311585	1324691	8220	-0.397904	6.07771	-2.48798	0.0161455	0.0605946	-4.00277
ENSG00000224051	CPTP	protein_coding	ceramide-1-phosphate transfer protein [Source:HGNC Symbol;Acc:HGNC:28116]	1	1	1324756	1328896	2556	-0.362034	3.5735	-1.69808	0.0955675	0.205555	-5.27192
ENSG00000169962	TAS1R3	protein_coding	taste 1 receptor member 3 [Source:HGNC Symbol;Acc:HGNC:15661]	1	1	1331280	1335314	3433	-2.50533	1.3428	-4.93364	8.95127e-06	0.000368627	3.43948
ENSG00000107404	DVL1	protein_coding	dishevelled segment polarity protein 1 [Source:HGNC Symbol;Acc:HGNC:3084]	1	-1	1335276	1349418	3486	-0.268454	5.80617	-1.25685	0.214515	0.358414	-6.16346
ENSG00000162576	MXRA8	protein_coding	matrix remodeling associated 8 [Source:HGNC Symbol;Acc:HGNC:7542]	1	-1	1352689	1361777	3622	0.121234	1.33053	0.182582	0.855848	0.913562	-5.8885
ENSG00000175756	AURKAIP1	protein_coding	aurora kinase A interacting protein 1 [Source:HGNC Symbol;Acc:HGNC:24114]	1	-1	1373730	1375495	1669	-0.00972284	4.59022	-0.0548808	0.956447	0.973944	-6.8575
ENSG00000221978	CCNL2	protein_coding	cyclin L2 [Source:HGNC Symbol;Acc:HGNC:20570]	1	-1	1385711	1399335	6850	-0.595284	7.3272	-2.34723	0.0228209	0.0770462	-4.30355
ENSG00000242485	MRPL20	protein_coding	mitochondrial ribosomal protein L20 [Source:HGNC Symbol;Acc:HGNC:14478]	1	-1	1401909	1407293	2788	0.349765	5.03808	2.73793	0.00848503	0.0395333	-3.37231
ENSG00000235098	ANKRD65	protein_coding	ankyrin repeat domain 65 [Source:HGNC Symbol;Acc:HGNC:42950]	1	-1	1418420	1421769	2644	-0.653568	-2.30729	-0.953778	0.344681	0.499711	-5.24146
ENSG00000179403	VWA1	protein_coding	von Willebrand factor A domain containing 1 [Source:HGNC Symbol;Acc:HGNC:30910]	1	1	1434861	1442882	5065	2.30972	2.09476	4.97335	7.79895e-06	0.00034219	3.58095
ENSG00000215915	ATAD3C	protein_coding	ATPase family, AAA domain containing 3C [Source:HGNC Symbol;Acc:HGNC:32151]	1	1	1449689	1470158	3976	0.462234	-1.13545	0.641208	0.52425	0.66604	-5.59239
ENSG00000160072	ATAD3B	protein_coding	ATPase family, AAA domain containing 3B [Source:HGNC Symbol;Acc:HGNC:24007]	1	1	1471769	1497848	7682	-0.482433	5.66854	-1.49537	0.140962	0.268126	-5.83739
ENSG00000197785	ATAD3A	protein_coding	ATPase family, AAA domain containing 3A [Source:HGNC Symbol;Acc:HGNC:25567]	1	1	1512151	1534687	3069	0.106043	5.19264	0.523141	0.603135	0.731129	-6.77996
ENSG00000160075	SSU72	protein_coding	SSU72 homolog, RNA polymerase II CTD phosphatase [Source:HGNC Symbol;Acc:HGNC:25016]	1	-1	1541673	1574863	6925	0.0952717	5.94472	0.914385	0.364805	0.518721	-6.5313
ENSG00000197530	MIB2	protein_coding	mindbomb E3 ubiquitin protein ligase 2 [Source:HGNC Symbol;Acc:HGNC:30577]	1	1	1615415	1630610	8767	-0.741576	5.17367	-2.72668	0.00874099	0.0402998	-3.40279
ENSG00000189409	MMP23B	protein_coding	matrix metallopeptidase 23B [Source:HGNC Symbol;Acc:HGNC:7171]	1	1	1632095	1635263	2714	-0.847767	-2.12121	-1.19486	0.237651	0.385211	-5.05189
ENSG00000248333	CDK11B	protein_coding	cyclin dependent kinase 11B [Source:HGNC Symbol;Acc:HGNC:1729]	1	-1	1635227	1659012	3811	-0.0199412	6.28044	-0.120141	0.904842	0.94236	-6.94711
ENSG00000189339	SLC35E2B	protein_coding	solute carrier family 35 member E2B [Source:HGNC Symbol;Acc:HGNC:33941]	1	-1	1659529	1692728	8395	-0.705	5.19035	-3.67842	0.000564164	0.00633114	-0.839194
ENSG00000008128	CDK11A	protein_coding	cyclin dependent kinase 11A [Source:HGNC Symbol;Acc:HGNC:1730]	1	-1	1702379	1724357	4701	-0.614007	1.97594	-1.70037	0.0951335	0.204976	-4.93307
ENSG00000215790	SLC35E2A	protein_coding	solute carrier family 35 member E2A [Source:HGNC Symbol;Acc:HGNC:20863]	1	-1	1724838	1745999	3264	-0.936727	3.15989	-3.03663	0.00375879	0.0228749	-2.29089
ENSG00000008130	NADK	protein_coding	NAD kinase [Source:HGNC Symbol;Acc:HGNC:29831]	1	-1	1751232	1780457	5570	-0.148477	6.75674	-1.07235	0.288594	0.441461	-6.38125
ENSG00000078369	GNB1	protein_coding	G protein subunit beta 1 [Source:HGNC Symbol;Acc:HGNC:4396]	1	-1	1785285	1891117	6417	0.339877	7.62284	1.56879	0.122863	0.243615	-5.71712
ENSG00000169885	CALML6	protein_coding	calmodulin like 6 [Source:HGNC Symbol;Acc:HGNC:24193]	1	1	1915108	1917296	2321	-0.559833	-1.52968	-0.955148	0.343995	0.499243	-5.36858
ENSG00000178821	TMEM52	protein_coding	transmembrane protein 52 [Source:HGNC Symbol;Acc:HGNC:27916]	1	-1	1917590	1919279	1594	0.0385676	0.0774277	0.0882971	0.929985	0.958427	-6.04545
ENSG00000067606	PRKCZ	protein_coding	protein kinase C zeta [Source:HGNC Symbol;Acc:HGNC:9412]	1	1	2050411	2185395	7636	-0.560493	5.97208	-3.01894	0.00394968	0.0236669	-2.71947
ENSG00000162585	FAAP20	protein_coding	FA core complex associated protein 20 [Source:HGNC Symbol;Acc:HGNC:26428]	1	-1	2184461	2212720	10916	0.102137	3.58492	0.559012	0.578592	0.712157	-6.53329
ENSG00000157933	SKI	protein_coding	SKI proto-oncogene [Source:HGNC Symbol;Acc:HGNC:10896]	1	1	2228319	2310213	6080	-0.0512413	5.70038	-0.30573	0.761051	0.849177	-6.88307
ENSG00000116151	MORN1	protein_coding	MORN repeat containing 1 [Source:HGNC Symbol;Acc:HGNC:25852]	1	-1	2321253	2391707	11337	-0.976948	4.4453	-3.48804	0.00100933	0.00936369	-1.3401
ENSG00000157916	RER1	protein_coding	retention in endoplasmic reticulum sorting receptor 1 [Source:HGNC Symbol;Acc:HGNC:30309]	1	1	2391775	2405442	5691	0.259855	6.63574	1.44595	0.154289	0.285326	-5.91899
ENSG00000157911	PEX10	protein_coding	peroxisomal biogenesis factor 10 [Source:HGNC Symbol;Acc:HGNC:8851]	1	-1	2403964	2413797	3789	-0.251533	3.6774	-1.77214	0.0823261	0.185916	-5.19543
ENSG00000149527	PLCH2	protein_coding	phospholipase C eta 2 [Source:HGNC Symbol;Acc:HGNC:29037]	1	1	2425980	2505532	10781	-0.781313	2.90639	-1.31528	0.194282	0.334421	-5.61376
ENSG00000157881	PANK4	protein_coding	pantothenate kinase 4 [Source:HGNC Symbol;Acc:HGNC:19366]	1	-1	2508531	2526628	5079	-0.51505	5.47076	-2.73754	0.00849386	0.0395443	-3.39113
ENSG00000197921	HES5	protein_coding	hes family bHLH transcription factor 5 [Source:HGNC Symbol;Acc:HGNC:19764]	1	-1	2528745	2530263	1306	-2.22951	-0.146593	-4.67772	2.15847e-05	0.000666145	2.59961
ENSG00000157873	TNFRSF14	protein_coding	TNF receptor superfamily member 14 [Source:HGNC Symbol;Acc:HGNC:11912]	1	1	2555639	2565382	6219	-0.644336	6.81286	-2.88858	0.00566097	0.030113	-3.05396
ENSG00000157870	PRXL2B	protein_coding	peroxiredoxin like 2B [Source:HGNC Symbol;Acc:HGNC:28390]	1	1	2586491	2591469	3371	-0.228958	4.34107	-1.23834	0.221241	0.366708	-6.07689
ENSG00000142606	MMEL1	protein_coding	membrane metalloendopeptidase like 1 [Source:HGNC Symbol;Acc:HGNC:14668]	1	-1	2590639	2633016	3844	-1.22748	1.18079	-3.56603	0.000796763	0.00802892	-0.685206
ENSG00000215912	TTC34	protein_coding	tetratricopeptide repeat domain 34 [Source:HGNC Symbol;Acc:HGNC:34297]	1	-1	2635976	2801717	5900	-1.12687	-1.53088	-1.81607	0.0752225	0.175127	-4.28497
ENSG00000142611	PRDM16	protein_coding	PR/SET domain 16 [Source:HGNC Symbol;Acc:HGNC:14000]	1	1	3069168	3438621	9767	1.93578	0.703587	4.27262	8.41231e-05	0.00170218	1.40479
ENSG00000130762	ARHGEF16	protein_coding	Rho guanine nucleotide exchange factor 16 [Source:HGNC Symbol;Acc:HGNC:15515]	1	1	3454665	3481113	5563	-0.259239	6.49782	-0.859497	0.394077	0.54775	-6.58712
ENSG00000162591	MEGF6	protein_coding	multiple EGF like domains 6 [Source:HGNC Symbol;Acc:HGNC:3232]	1	-1	3487951	3611508	7039	-0.812039	3.11902	-1.46008	0.150382	0.280449	-5.4142
ENSG00000158109	TPRG1L	protein_coding	tumor protein p63 regulated 1 like [Source:HGNC Symbol;Acc:HGNC:27007]	1	1	3625015	3630127	2414	-0.0671653	4.93929	-0.26509	0.792006	0.871202	-6.84914
ENSG00000116213	WRAP73	protein_coding	WD repeat containing, antisense to TP73 [Source:HGNC Symbol;Acc:HGNC:12759]	1	-1	3630767	3652761	7604	-0.226813	4.20415	-1.52007	0.134651	0.2594	-5.66632
ENSG00000078900	TP73	protein_coding	tumor protein p73 [Source:HGNC Symbol;Acc:HGNC:12003]	1	1	3652516	3736201	6763	2.13239	-0.652377	3.33479	0.00159406	0.0128537	-1.17593
ENSG00000130764	LRRC47	protein_coding	leucine rich repeat containing 47 [Source:HGNC Symbol;Acc:HGNC:29207]	1	-1	3778559	3796498	4516	-0.135786	5.28894	-0.958168	0.342485	0.497659	-6.45589
ENSG00000116198	CEP104	protein_coding	centrosomal protein 104 [Source:HGNC Symbol;Acc:HGNC:24866]	1	-1	3812086	3857214	7876	-0.13124	6.32989	-1.00622	0.319045	0.474821	-6.45066
ENSG00000169598	DFFB	protein_coding	DNA fragmentation factor subunit beta [Source:HGNC Symbol;Acc:HGNC:2773]	1	1	3857267	3885429	3870	-0.463921	3.26052	-2.38162	0.0209941	0.0727208	-3.92453
ENSG00000198912	C1orf174	protein_coding	chromosome 1 open reading frame 174 [Source:HGNC Symbol;Acc:HGNC:27915]	1	-1	3889125	3900293	4388	0.0247754	4.65603	0.190726	0.849495	0.909143	-6.85286
ENSG00000196581	AJAP1	protein_coding	adherens junctions associated protein 1 [Source:HGNC Symbol;Acc:HGNC:30801]	1	1	4654732	4792534	12405	-0.535202	-2.00503	-0.948436	0.347367	0.502387	-5.26095
ENSG00000131697	NPHP4	protein_coding	nephrocystin 4 [Source:HGNC Symbol;Acc:HGNC:19104]	1	-1	5862811	5992473	13167	-0.221114	4.82418	-0.874473	0.385948	0.539993	-6.4702
ENSG00000069424	KCNAB2	protein_coding	potassium voltage-gated channel subfamily A regulatory beta subunit 2 [Source:HGNC Symbol;Acc:HGNC:6229]	1	1	5991466	6101193	9534	0.569398	2.53276	0.894543	0.375221	0.529469	-5.75726
ENSG00000116254	CHD5	protein_coding	chromodomain helicase DNA binding protein 5 [Source:HGNC Symbol;Acc:HGNC:16816]	1	-1	6101787	6180321	9890	-0.731027	-1.35941	-1.04099	0.302775	0.457217	-5.25343
ENSG00000116251	RPL22	protein_coding	ribosomal protein L22 [Source:HGNC Symbol;Acc:HGNC:10315]	1	-1	6185020	6209389	4900	0.140453	7.25087	0.493714	0.623621	0.74695	-6.81189
ENSG00000158286	RNF207	protein_coding	ring finger protein 207 [Source:HGNC Symbol;Acc:HGNC:32947]	1	1	6205475	6221299	6585	-1.38564	4.85675	-3.77696	0.000415104	0.00519171	-0.526559
ENSG00000116237	ICMT	protein_coding	isoprenylcysteine carboxyl methyltransferase [Source:HGNC Symbol;Acc:HGNC:5350]	1	-1	6221193	6235972	4910	0.507802	4.47389	2.00885	0.0498446	0.132234	-4.8555
ENSG00000158292	GPR153	protein_coding	G protein-coupled receptor 153 [Source:HGNC Symbol;Acc:HGNC:23618]	1	-1	6247353	6261098	4082	0.595873	3.02157	2.03856	0.046679	0.125768	-4.53934
ENSG00000097021	ACOT7	protein_coding	acyl-CoA thioesterase 7 [Source:HGNC Symbol;Acc:HGNC:24157]	1	-1	6264269	6394391	4124	-0.122757	5.81028	-0.578124	0.565717	0.701823	-6.78046
ENSG00000069812	HES2	protein_coding	hes family bHLH transcription factor 2 [Source:HGNC Symbol;Acc:HGNC:16005]	1	-1	6412418	6424670	5407	-0.445797	1.91015	-1.09727	0.277661	0.429682	-5.76012
ENSG00000187017	ESPN	protein_coding	espin [Source:HGNC Symbol;Acc:HGNC:13281]	1	1	6424776	6461367	4121	-1.29314	5.05609	-3.49773	0.000980259	0.00920644	-1.36893
ENSG00000215788	TNFRSF25	protein_coding	TNF receptor superfamily member 25 [Source:HGNC Symbol;Acc:HGNC:11910]	1	-1	6460786	6466195	3918	-0.0425381	4.61188	-0.108801	0.913786	0.947778	-6.82815
ENSG00000171680	PLEKHG5	protein_coding	pleckstrin homology and RhoGEF domain containing G5 [Source:HGNC Symbol;Acc:HGNC:29105]	1	-1	6466092	6520061	6920	-0.261209	5.62193	-0.818541	0.416845	0.569638	-6.59241
ENSG00000162408	NOL9	protein_coding	nucleolar protein 9 [Source:HGNC Symbol;Acc:HGNC:26265]	1	-1	6521347	6554513	7293	-0.137305	5.30661	-0.898698	0.373024	0.527202	-6.52036
ENSG00000204859	ZBTB48	protein_coding	zinc finger and BTB domain containing 48 [Source:HGNC Symbol;Acc:HGNC:4930]	1	1	6579994	6589280	4503	-0.647631	4.89026	-3.10179	0.00312783	0.0200381	-2.43199
ENSG00000162413	KLHL21	protein_coding	kelch like family member 21 [Source:HGNC Symbol;Acc:HGNC:29041]	1	-1	6590724	6614607	6901	-0.589976	2.90353	-2.26953	0.0274819	0.0874403	-4.02531
ENSG00000116273	PHF13	protein_coding	PHD finger protein 13 [Source:HGNC Symbol;Acc:HGNC:22983]	1	1	6613731	6624030	3681	0.178663	2.66407	0.963051	0.340052	0.495677	-5.98531
ENSG00000041988	THAP3	protein_coding	THAP domain containing 3 [Source:HGNC Symbol;Acc:HGNC:20855]	1	1	6624866	6635586	4072	-0.343877	3.0697	-1.88107	0.0656593	0.159437	-4.82023
ENSG00000007923	DNAJC11	protein_coding	DnaJ heat shock protein family (Hsp40) member C11 [Source:HGNC Symbol;Acc:HGNC:25570]	1	-1	6634168	6701924	5083	-0.510651	7.26414	-2.69487	0.0095038	0.0427404	-3.51312
ENSG00000171735	CAMTA1	protein_coding	calmodulin binding transcription activator 1 [Source:HGNC Symbol;Acc:HGNC:18806]	1	1	6785454	7769706	10033	-0.554318	5.08573	-4.89503	1.02317e-05	0.000403442	2.98948
ENSG00000049245	VAMP3	protein_coding	vesicle associated membrane protein 3 [Source:HGNC Symbol;Acc:HGNC:12644]	1	1	7771296	7781432	2760	0.273446	4.8883	1.29959	0.199567	0.340514	-6.03362
ENSG00000049246	PER3	protein_coding	period circadian regulator 3 [Source:HGNC Symbol;Acc:HGNC:8847]	1	1	7784320	7845177	8099	-1.21031	5.47045	-1.87095	0.0670773	0.161949	-5.1879
ENSG00000049247	UTS2	protein_coding	urotensin 2 [Source:HGNC Symbol;Acc:HGNC:12636]	1	-1	7843083	7853512	1791	1.42699	-1.47947	1.50455	0.138589	0.264788	-4.73352
ENSG00000049249	TNFRSF9	protein_coding	TNF receptor superfamily member 9 [Source:HGNC Symbol;Acc:HGNC:11924]	1	-1	7915894	7943165	6331	0.646696	-0.705515	0.734128	0.466222	0.615259	-5.52142
ENSG00000116288	PARK7	protein_coding	Parkinsonism associated deglycase [Source:HGNC Symbol;Acc:HGNC:16369]	1	1	7954291	7985505	2397	0.865814	6.57065	2.56854	0.0131738	0.0531709	-3.81366
ENSG00000116285	ERRFI1	protein_coding	ERBB receptor feedback inhibitor 1 [Source:HGNC Symbol;Acc:HGNC:18185]	1	-1	8004404	8026309	4186	1.19461	5.15501	2.89832	0.00551246	0.0295998	-2.95571
ENSG00000162426	SLC45A1	protein_coding	solute carrier family 45 member 1 [Source:HGNC Symbol;Acc:HGNC:17939]	1	1	8317826	8344167	2888	0.169322	-1.23708	0.279541	0.780957	0.863705	-5.68865
ENSG00000142599	RERE	protein_coding	arginine-glutamic acid dipeptide repeats [Source:HGNC Symbol;Acc:HGNC:9965]	1	-1	8352397	8817640	11503	-0.664934	7.56729	-3.77755	0.000414332	0.0051906	-0.585003
ENSG00000074800	ENO1	protein_coding	enolase 1 [Source:HGNC Symbol;Acc:HGNC:3350]	1	-1	8861000	8879250	3958	0.870213	8.94936	2.53898	0.0142012	0.0556047	-3.8056
ENSG00000142583	SLC2A5	protein_coding	solute carrier family 2 member 5 [Source:HGNC Symbol;Acc:HGNC:11010]	1	-1	9035107	9088478	6693	-0.93909	2.81493	-2.63494	0.0111089	0.0474322	-3.22231
ENSG00000180758	GPR157	protein_coding	G protein-coupled receptor 157 [Source:HGNC Symbol;Acc:HGNC:23687]	1	-1	9100305	9129102	5372	-0.274543	2.48287	-1.17533	0.245303	0.393666	-5.73283
ENSG00000049239	H6PD	protein_coding	hexose-6-phosphate dehydrogenase/glucose 1-dehydrogenase [Source:HGNC Symbol;Acc:HGNC:4795]	1	1	9234775	9271337	9321	0.143503	6.40586	0.837026	0.406471	0.559995	-6.60394
ENSG00000171621	SPSB1	protein_coding	splA/ryanodine receptor domain and SOCS box containing 1 [Source:HGNC Symbol;Acc:HGNC:30628]	1	1	9292894	9369532	3403	-0.0761824	2.91916	-0.340631	0.734776	0.83111	-6.44539
ENSG00000171612	SLC25A33	protein_coding	solute carrier family 25 member 33 [Source:HGNC Symbol;Acc:HGNC:29681]	1	1	9539465	9585173	3854	-0.328868	4.0421	-1.36605	0.177899	0.314467	-5.87289
ENSG00000188807	TMEM201	protein_coding	transmembrane protein 201 [Source:HGNC Symbol;Acc:HGNC:33719]	1	1	9588911	9614877	6966	-0.465914	3.50571	-1.68977	0.0971586	0.207584	-5.30875
ENSG00000171608	PIK3CD	protein_coding	phosphatidylinositol-4,5-bisphosphate 3-kinase catalytic subunit delta [Source:HGNC Symbol;Acc:HGNC:8977]	1	1	9651732	9729114	6332	0.968081	4.05792	1.5613	0.12462	0.246146	-5.30529
ENSG00000171603	CLSTN1	protein_coding	calsyntenin 1 [Source:HGNC Symbol;Acc:HGNC:17447]	1	-1	9729026	9824526	5559	0.352912	8.44684	1.59976	0.11581	0.233864	-5.63783
ENSG00000178585	CTNNBIP1	protein_coding	catenin beta interacting protein 1 [Source:HGNC Symbol;Acc:HGNC:16913]	1	-1	9848276	9910336	3339	-0.0150198	2.89593	-0.0756529	0.93999	0.964034	-6.56627
ENSG00000162441	LZIC	protein_coding	leucine zipper and CTNNBIP1 domain containing [Source:HGNC Symbol;Acc:HGNC:17497]	1	-1	9922113	9943407	2794	0.109035	5.11018	0.476143	0.636	0.757426	-6.79768
[truncated: 15,092 more rows]

## Sheet: CDa vs. Hc
ensembl_gene_id	external_gene_name	gene_biotype	description	chromosome_name	strand	start_position	end_position	Length	logFC	AveExpr	t	P.Value	adj.P.Val	B
[truncated: 15,196 more rows]

## Sheet: UCu vs. Hc
ensembl_gene_id	external_gene_name	gene_biotype	description	chromosome_name	strand	start_position	end_position	Length	logFC	AveExpr	t	P.Value	adj.P.Val	B
[truncated: 15,196 more rows]

[truncated: 13 more sheets: CDu vs. Hc, WGCNA, Orangered, Lightcyan, Orange, Midnightblue, Lightsteelblue, Floralwhite, Blue, Darkolivegreen, Brown, Darkgrey, Grey]
