# Supplementary material for: Profound gene expression changes in the epithelial monolayer of active ulcerative colitis and Crohn’s disease
Source: PLoS One. 2022 Mar 11;17(3):e0265189. doi: 10.1371/journal.pone.0265189 (PMC8916644; doi:10.1371/journal.pone.0265189)
Supplement: S2 File — (XLSX) [file pone.0265189.s006.xlsx]

## Sheet: IBDa vs HC Info
Info
General
Date	2021-12-02
Server	portal.genego.com
Version	21.3.70600
Name	NORWEGIAN UNIV OF SCI and TECH | Arnar Flatberg | arnar.flatberg@ntnu.no
Login	ntnu3
Workflow Settings
Type	Enrichment analysis
Signals	both
Active Data
Name	Type	Size		Threshold	0
IBDa vs HC	General Experiment	3702		P-value	0.05

## Sheet: IBDa vs HC Pathway Maps
Enrichment analysis report
Enrichment by Pathway Maps					IBDa vs HC
#	Maps	Total	pValue	Min FDR	p-value	FDR	In Data	Network Objects from Active Data
1	Immune response_Induction of the antigen presentation machinery by IFN-gamma	53	1.38254e-18	2.05723e-15	1.38254e-18	2.05723e-15	35	JAK2, HLA-DRB1, MHC class II, PSMB8(LMP7), JAK1, HLA-DMA, PSMB9, HLA-DPA1, HLA-DOA, HLA-F, HLA-DQB1, HLA-DRA1, IRF1, Tapasin, HLA-DMB, Cathepsin S, PSME1, STAT1, TAP1 (PSF1), Beta-2-microglobulin, HLAA, CARM1, HLA-E, CD74, PSME2, PSMB10, HLAB, TAP2 (PSF2), CIITA, MHC class I, RFXANK, HLAC, NCOA1 (SRC1), HLA-DPB1, ERAP1
2	Immune response_Antigen presentation by MHC class I, classical pathway	54	3.2359e-13	2.40751e-10	3.2359e-13	2.40751e-10	30	PDIA3, GANAB, UGCGL1, PSMB8(LMP7), Endoplasmin, PSMB1, PSMB5, PSMB9, PA28 (11S regulator), Tapasin, TAP, Impas 1, PSME1, MHC Class I alpha chain, TAP1 (PSF1), Beta-2-microglobulin, Sec24, COPII, PSME2, PSMB10, Calreticulin, PSMB2, TAP2 (PSF2), MHC class I, Calnexin, Sec23, HSP70, Furin, IDE, ERAP1
3	Transcription_Sirtuin6 regulation and functions	63	9.3404e-12	4.63284e-09	9.3404e-12	4.63284e-09	31	c-IAP2, NRF1, ACACA, RelA (p65 NF-kB subunit), PARP-1, SREBP1 (nuclear), Histone H3, ICAM1, SCD, HIF1A, AMPK beta subunit, G6PT, AMPK gamma subunit, G3BP1 (hdhVIII), KPYR, LDHB, FASN, SREBP1 (Golgi membrane), GPIAP1, Ubiquitin, SREBP1 precursor, GLUT1, HMGCS1, LKB1, LDLR, HMDH, SCAP, PPARGC1 (PGC1-alpha), SMARCA5, LDHA, ALDOC
4	Immune response_IL-3 signaling via JAK/STAT, p38, JNK and NF-kB	93	4.17281e-09	1.55229e-06	4.17281e-09	1.55229e-06	35	ITGB1, JAK2, MHC class II, DHA2, Cyclin D3, c-Fos, JAK1, ICAM1, C/EBPbeta, XBP1, Lyn, TRAF6, MEK3(MAP2K3), SOCS1, RXRA, IKK (cat), RAR-alpha/RXR-alpha, Fibronectin, STAT1, STAT3, I-kB, IKK-alpha, DPF3, IKK-beta, SOCS3, Bcl-2, RARalpha, Cyclin D1, IL3RA, HDAC1, CD40(TNFRSF5), NF-kB, Mcl-1, p38 MAPK, PKM2
5	Cooperative action of IFN-gamma and TNF-alpha on astrocytes in multiple sclerosis	39	1.87198e-08	5.57102e-06	1.87198e-08	5.57102e-06	20	JAK2, MHC class II, iNOS, JAK1, ICAM1, PKR, C/EBPbeta, PKA-reg (cAMP-dependent), HLA-DRA1, IKK (cat), IRF1, STAT1, I-kB, HLA-E, Adenylate cyclase, IKK-beta, CIITA, MHC class I, NF-kB, PPAR-gamma
6	Immune response_IFN-gamma actions on extracellular matrix and cell differentiation	54	2.64325e-08	6.15062e-06	2.64325e-08	6.15062e-06	24	COL1A1, JAK2, iNOS, JAK1, ICAM1, SMAD7, TRAF6, GCH1, Sortilin, SHH, IRF1, PSME1, 2'-5'-oligoadenylate synthetase, STAT1, JARID2, WARS, OAS2, PSME2, RNaseL, Sin3B, CIITA, COL1A2, Cathepsin K, SRF
7	Signal transduction_IGF-1 receptor signaling pathway	58	2.89344e-08	6.15062e-06	2.89344e-08	6.15062e-06	25	RACK1, JAK2, RelA (p65 NF-kB subunit), SREBP1 (nuclear), JAK1, SCD, IRS-1, ASK1 (MAP3K5), 14-3-3 zeta/delta, eIF4E, ERK1/2, Cyclin D, PKC-zeta, IKK (cat), MNK1, FASN, STAT3, Androgen receptor, 4E-BP1, I-kB, SHP-2, HMDH, Bcl-2, MEK1/2, Bim
8	Development_Role of IL-8 in angiogenesis	65	9.7116e-08	1.80636e-05	9.7116e-08	1.80636e-05	26	MEK1(MAP2K1), RhoA, VE-cadherin, JAK2, SREBP1 (nuclear), c-Fos, G-protein alpha-i family, ERK1/2, HB-EGF, E2N(UBC13), IKK (cat), FASN, SREBP1 (Golgi membrane), Cathepsin B, PI3K cat class IB (p110-gamma), STAT3, Ubiquitin, SREBP1 precursor, I-kB, LDLR, HMDH, SCAP, G-protein beta/gamma, Bcl-10, NF-kB, PI3K reg class IB (p101)
9	IL-1 production in melanoma	17	1.11583e-07	1.84483e-05	1.11583e-07	1.84483e-05	12	RelA (p65 NF-kB subunit), B-Raf, ERK1/2, BGAL, IKK (cat), IL-1 beta, I-kB, MEK1/2, MSK1, NF-kB, Caspase-1, NALP3
10	Immune response_HSP60 and HSP70/ TLR signaling pathway	54	1.35048e-07	1.99846e-05	1.35048e-07	1.99846e-05	23	MHC class II, iNOS, ICAM1, TRAF6, MEK3(MAP2K3), ERK1/2, E2N(UBC13), IKK (cat), Ubiquitin, IL-1 beta, I-kB, AP-1, UBE1, IKK-alpha, IKK-beta, TAB1, MHC class I, MEK1/2, IRAK1/2, CD40(TNFRSF5), NF-kB, HSP70, p38 MAPK
11	Neurogenesis_NGF/ TrkA MAPK-mediated signaling	105	1.47736e-07	1.99846e-05	1.47736e-07	1.99846e-05	35	GAB2, MATK, Efs/Sin, B-Raf, c-Fos, JunB, Fra-1, SAC, MEK3(MAP2K3), ERK1/2, MEF2C, HB-EGF, PKC-zeta, EGR1, PP2A regulatory, PKA-reg (cAMP-dependent), PP2A catalytic, Ephrin-A receptor 2, SH2B, p90Rsk, AP-1, MAPKAPK2, NUR77, PKC-lambda/iota, SHP-2, SNX26 (TCGAP), MAP2K5 (MEK5), MEK1/2, Cyclin D1, MSK1, SORBS1, PVR, p107, p38 MAPK, SRF
12	Inflammatory mechanisms of pancreatic cancerogenesis	67	1.99473e-07	2.47347e-05	1.99473e-07	2.47347e-05	26	JAK2, CCL20, RelA (p65 NF-kB subunit), iNOS, c-Fos, ICAM1, G-protein alpha-i family, IKK (cat), SHH, IRF1, Angiotensin II, STAT1, STAT3, IL-1 beta, AP-1, GRO-1, IKK-alpha, IKK-beta, Bcl-2, C/EBP, TGF-alpha, CD40(TNFRSF5), NF-kB, Mcl-1, CXCR4, CD40L(TNFSF5)
13	G protein-coupled receptors signaling in lung cancer	76	2.46835e-07	2.82368e-05	2.46835e-07	2.82368e-05	28	RhoA, PGE2R4, RelA (p65 NF-kB subunit), SSTR2, c-Fos, CD44, G-protein alpha-i family, ERK1/2, HB-EGF, PKA-reg (cAMP-dependent), Galpha(q)-specific peptide GPCRs, G-protein alpha-q/11, HB-EGF(mature), SSTR3, STAT3, I-kB, Amphiregulin, Endothelin-1, CNR1, IKK-alpha, VIP receptor 1, G-protein beta/gamma, Galpha(i)-specific peptide GPCRs, Cyclin D1, TGF-alpha, Galpha(i)-specific cannabis GPSRs, SSTR5…
14	Signal transduction_Calcium-mediated signaling	72	2.65669e-07	2.82368e-05	2.65669e-07	2.82368e-05	27	RhoA, cPKC (conventional), RelA (p65 NF-kB subunit), Calcineurin A (catalytic), c-Fos, ASK1 (MAP3K5), G6PT, MEK3(MAP2K3), ERK1/2, 14-3-3, CaMK I, EGR1, MEF2, HDAC5, MUNC13, I-kB, PKC, NUR77, PKC-alpha, TORC2, IKK-beta, PPARGC1 (PGC1-alpha), Bcl-10, NURR1, NF-kB, p38 MAPK, SRF
15	Maturation and migration of dendritic cells in skin sensitization	41	3.34497e-07	3.31821e-05	3.34497e-07	3.31821e-05	19	MHC class II alpha chain, HLA-DRB1, MHC class II, ICAM1, ASK1 (MAP3K5), MEK3(MAP2K3), ERK1/2, HLA-DRB3, HLA-DRA1, IKK (cat), TRADD, IL-1 beta, I-kB, HLA-DRB, CD40(TNFRSF5), NF-kB, HLA-DRB5, MHC class II beta chain, p38 MAPK
16	SCAP/SREBP Transcriptional Control of Cholesterol and FA Biosynthesis	45	3.83097e-07	3.5628e-05	3.83097e-07	3.5628e-05	20	ACACA, SREBP1 (nuclear), SCD, FADS2, HMGCS2, LSS, FASN, SREBP1 (Golgi membrane), MVK, DHCR7, IDI1, SREBP1 precursor, ACLY, HMGCS1, FDPS, ERG1, HMDH, SCAP, FDFT1, INSIG1
17	Effect of H. pylori infection on apoptosis in gastric epithelial cells	53	4.35011e-07	3.80763e-05	4.35011e-07	3.80763e-05	22	c-IAP2, MHC class II, PARP-1, Lamin A/C, PGES, IKK (cat), TRADD, I-kB, p73, PTPR-alpha, c-IAP1, tBid, Caspase-3, Bcl-2, FasR(CD95), c-Abl, Lamin B, NF-kB, Caspase-1, Mcl-1, PPAR-gamma, Bid
18	Role of ER stress in obesity and type 2 diabetes	54	6.41236e-07	5.30088e-05	6.41236e-07	5.30088e-05	22	GRP78, SREBP1 (nuclear), eIF2AK3, Adiponectin, PKR, SCD, IRS-1, XBP1, G6PT, GLUT4, FASN, SREBP1 (Golgi membrane), SREBP1 precursor, HMGCS1, FDPS, LDLR, HMDH, TORC2, NIPK, FDFT1, eIF2S1, PPAR-gamma
19	Oxidative stress_ROS-induced cellular signaling	108	1.00815e-06	7.89541e-05	1.00815e-06	7.89541e-05	34	ACACA, RelA (p65 NF-kB subunit), SREBP1 (nuclear), iNOS, HES5, Adrenomedullin, IRP1, SCD, HIF1A, ERK1/2, EGR1, PKA-reg (cAMP-dependent), IKK (cat), Pin1, Glutaredoxin 1, FASN, HSPA1A, GSTP1, IL-1 beta, PRKD1, PKC, LKB1, IKK-alpha, IKK-beta, DLC1 (Dynein LC8a), MDM2, c-Abl, Cyclin D1, HDAC1, NF-kB, SAE2, p38 MAPK, APEX, NALP3
20	Signal transduction_mTORC1 downstream signaling	60	1.29032e-06	9.59995e-05	1.29032e-06	9.59995e-05	23	SC5D, SREBP1 (nuclear), LIPIN1, G6PD, SCD, HIF1A, IRS-1, eIF4E, Cyclin D, eEF2K, HMGCS2, MVK, TFEB, STAT3, 4E-BP1, GLUT1, MTHFD2, ACSL3, ATG13, MDM2, 4E-BP2, PPAR-gamma, PFKP
21	DeltaF508-CFTR traffic / ER-to-Golgi in CF	17	1.46806e-06	9.92943e-05	1.46806e-06	9.92943e-05	11	Coatomer, MAST205, SAR1A, Ubiquitin, Sec24, COPII, SAR1, SEC13L, Sec31, Sec23, TC10
22	wtCFTR traffic / ER-to-Golgi (normal)	17	1.46806e-06	9.92943e-05	1.46806e-06	9.92943e-05	11	Coatomer, MAST205, SAR1A, Ubiquitin, Sec24, COPII, SAR1, SEC13L, Sec31, Sec23, TC10
23	Regulation of metabolism_Bile acids regulation of glucose and lipid metabolism via FXR	41	1.82496e-06	0.000114119	1.82496e-06	0.000114119	18	ACACA, LXR-alpha/RXR-alpha, SREBP1 (nuclear), SCD, G6PT, HNF1-alpha, FXR, FASN, HNF3-beta, SHP, SREBP1 precursor, ME1, ACACB, NIPK, LXR-alpha, HNF3-gamma, FXR/RXR-alpha, HNF3
24	Role of DNA methylation in progression of multiple myeloma	45	1.94714e-06	0.000114119	1.94714e-06	0.000114119	19	JAK2, RARbeta, JAK1, DAPK1, SOCS1, Beta-catenin, EGR1, Jagged2, STAT3, AP-1, DKK3, WNT, MDM2, p15, RHG7, Cyclin D1, NF-kB, Bim, Frizzled
25	Chemotaxis_CCR1 signaling	53	1.97745e-06	0.000114119	1.97745e-06	0.000114119	21	G-protein alpha-15, G-protein alpha-i family, G-protein alpha-o, ERK1/2, IKK (cat), PI3K cat class IB (p110-gamma), STAT3, I-kB, CCL13, PLC-beta, CCL14, IKK-alpha, Adenylate cyclase, IKK-beta, MEK1/2, G-protein beta/gamma, NF-kB, PI3K reg class IB (p101), G-protein alpha-14, p38 MAPK, CCL15
26	Signal transduction_Soluble CXCL16 signaling	49	1.99402e-06	0.000114119	1.99402e-06	0.000114119	20	RhoA, JAK2, RHEB2, CD44, HIF1A, G-protein alpha-i family, ERK1/2, CXCL16, IKK (cat), PI3K cat class IB (p110-gamma), STAT3, 4E-BP1, I-kB, ARHGEF2, IKK-alpha, IKK-beta, MEK1/2, G-protein beta/gamma, NF-kB, p38 MAPK
27	Signal transduction_Adenosine A1 receptor signaling pathway	62	2.51235e-06	0.000136395	2.51235e-06	0.000136395	23	G-protein alpha-15, ASK1 (MAP3K5), G-protein alpha-i family, ERK1/2, HB-EGF, PKA-reg (cAMP-dependent), IKK (cat), PP2A catalytic, G-protein alpha-q/11, HB-EGF(mature), STAT1, STAT3, I-kB, PKC, PLC-beta, PKC-alpha, Adenylate cyclase, MEK1/2, G-protein beta/gamma, NF-kB, SFK, p38 MAPK, PLC-beta2
28	Regulation of lipid metabolism_Regulation of lipid metabolism via LXR, NF-Y and SREBP	38	2.56657e-06	0.000136395	2.56657e-06	0.000136395	17	Importin (karyopherin)-beta, ACACA, LXR-alpha/RXR-alpha, SREBP1 (nuclear), SCD, AMPK beta subunit, RXRA, AMPK gamma subunit, FASN, SREBP1 (Golgi membrane), CYP51A1, SREBP1 precursor, ACLY, LDLR, RARalpha, SCAP, LXR-alpha
29	Cytoskeleton remodeling_Regulation of actin cytoskeleton nucleation and polymerization by Rho GTPases	46	2.90053e-06	0.00013944	2.90053e-06	0.00013944	19	RhoA, RhoF (Rif), HDIA2, FMNL3, IQGAP1, RhoC, RhoB, FNBP1, Gelsolin, CYFIP1, RhoD, DRF, MENA, CYFIP2, Rac1-related, Cdc42 subfamily, DIA1, RhoA-related, TC10
30	Development_GM-CSF signaling	50	2.905e-06	0.00013944	2.905e-06	0.00013944	20	MEK1(MAP2K1), RACK1, JAK2, Cyclin D3, c-Fos, Lyn, 14-3-3 zeta/delta, ERK1/2, EGR1, IKK (cat), STAT3, I-kB, Hck, IKK-alpha, SHP-2, Caspase-3, Bcl-2, Cyclin D1, NF-kB, Mcl-1
31	Immune response_C5a signaling	50	2.905e-06	0.00013944	2.905e-06	0.00013944	20	C5aR, B-Raf, c-Fos, G-protein alpha-i family, ERK1/2, IKK (cat), p67-phox, p90Rsk, PI3K cat class IB (p110-gamma), IL-1 beta, I-kB, AP-1, PKC, PLC-beta, Bcl-2, MEK1/2, G-protein beta/gamma, NF-kB, p38 MAPK, PREX1
32	PXR-mediated direct regulation of xenobiotic metabolizing enzymes / Rodent version	39	3.98091e-06	0.000185112	3.98091e-06	0.000185112	17	CYP27A1, UGT1A3, G6PT, SLC21A2, RXRA, PXR, UGT1A4, CYP2B6, ACLY, UGT1A1, CYP3A7, CYP2C9, MRP3, PXR/RXR-alpha, ABCG2, ABCC2, UGT1A6
33	Role of IL-6 in obesity and type 2 diabetes in adipocytes	32	4.9033e-06	0.000221094	4.9033e-06	0.000221094	15	JAK2, c-Fos, Adiponectin, JAK1, IRS-1, ERK1/2, SOCS1, GLUT4, IL6RA, STAT3, SHP-2, SOCS3, PPARGC1 (PGC1-alpha), PPAR-gamma, Perilipin
34	Apoptotic pathways and resistance to apoptosis in lung cancer cells	56	5.59031e-06	0.000244658	5.59031e-06	0.000244658	21	MEK1(MAP2K1), c-IAP2, B-Raf, FGFR2, DAPK1, ERK1/2, BFL1, TRADD, Caspase-10, PKC-alpha, c-IAP1, PEA15, tBid, Caspase-3, Bcl-2, FasR(CD95), HDAC1, NF-kB, Caspase-1, Mcl-1, Bid
35	Signal transduction_Angiotensin II/ AGTR1 signaling via TGF-beta 1 and SMADs	52	5.93498e-06	0.000252322	5.93498e-06	0.000252322	20	COL1A1, RelA (p65 NF-kB subunit), SREBP1 (nuclear), SMAD7, TRAF6, MEK3(MAP2K3), ERK1/2, Angiotensin II, SMAD2, Thrombospondin 1, FASN, IL-1 beta, SREBP1 precursor, AP-1, NF-kB, SMAD3, Caspase-1, p38 MAPK, TGF-beta receptor type I, NALP3
36	Immune response_Plasmin signaling	70	7.55443e-06	0.00031225	7.55443e-06	0.00031225	24	MEK1(MAP2K1), CCL20, RelA (p65 NF-kB subunit), c-Fos, JAK1, ICAM1, MEK3(MAP2K3), ERK1/2, Protein kinase G, EGR1, ENO1, STAT1, STAT3, IL-1 beta, PLG-RKT, PKC, SHP-2, Annexin II, IKK-beta, Caspase-3, MEK1/2, CD40(TNFRSF5), NF-kB, p38 MAPK
37	Immune response_IL-11 signaling via JAK/STAT	34	1.23393e-05	0.000486168	1.23393e-05	0.000486168	15	JAK2, c-Fos, JAK1, TIMP1, STAT1, STAT3, IL11RA, sIL11-RA, SOCS3, Bcl-2, RARalpha, CYP19, ADAM10, Pim-3, PPAR-gamma
38	Apoptosis and survival_HTR1A signaling	50	1.24156e-05	0.000486168	1.24156e-05	0.000486168	19	MEK1(MAP2K1), JAK2, PARP-1, G-protein alpha-i family, PP2A regulatory, PKA-reg (cAMP-dependent), IKK (cat), PP2A catalytic, PI3K cat class IB (p110-gamma), STAT3, I-kB, IKK-alpha, Adenylate cyclase, Caspase-3, Bcl-2, G-protein beta/gamma, NF-kB, PI3K reg class IB (p101), ERK1 (MAPK3)
39	Immune response_IL-18 signaling	63	1.28561e-05	0.000490511	1.28561e-05	0.000490511	22	iNOS, c-Fos, ICAM1, TRAF6, MEK3(MAP2K3), ERK1/2, CXCL16, IKK (cat), p67-phox, Fibronectin, IL-1 beta, I-kB, AP-1, PI3K reg class IA, IKK-alpha, IKK-beta, Bcl-2, TAB1, MEK1/2, NF-kB, p38 MAPK, CD147
40	PXR-mediated direct regulation of xenobiotic metabolizing enzymes / Human version	42	1.33156e-05	0.000495341	1.33156e-05	0.000495341	17	CYP27A1, UGT1A3, G6PT, SLC21A2, RXRA, PXR, UGT1A4, CYP2B6, ACLY, UGT1A1, CYP3A7, CYP2C9, MRP3, PXR/RXR-alpha, ABCG2, ABCC2, UGT1A6
41	Oxidative stress_Activation of NADPH oxidase	59	1.4387e-05	0.000522143	1.4387e-05	0.000522143	21	TRIO, BETA-PIX, cPKC (conventional), PI3K reg (p87-gamma), p22-phox, ERK1/2, PKC-zeta, Pin1, p67-phox, PI3K cat class IB (p110-gamma), PKC, PI3K reg class IA, PLC-beta, PKC-alpha, PLC-gamma, MEK1/2, G-protein beta/gamma, p40-phox, PI3K reg class IB (p101), p38 MAPK, PREX1
42	Immune response_Platelet activating factor/ PTAFR pathway signaling	55	1.59004e-05	0.000563329	1.59004e-05	0.000563329	20	JAK2, Calcineurin A (catalytic), G-protein beta2/gamma2, ASK1 (MAP3K5), G-protein alpha-i family, MEK3(MAP2K3), HB-EGF, PKA-reg (cAMP-dependent), NF-AT, STAT1, STAT3, IL-1 beta, MAPKAPK2, PI3K reg class IA, PLC-beta, IKK-alpha, Adenylate cyclase, G-protein beta/gamma, NF-kB, p38 MAPK
43	Immune response_IFN-alpha/beta signaling via MAPKs	73	1.7001e-05	0.000588314	1.7001e-05	0.000588314	24	JAK1, PKR, SMAD7, MEK3(MAP2K3), RIG-G, ERK1/2, IFNAR2, GCH1, Beta-catenin, Matrilysin (MMP-7), ZNF145, STAT1, Ubiquitin, Ku80, TAP1 (PSF1), AP-1, MAPKAPK2, SP5, FasR(CD95), Cyclin D1, MSK1, HDAC1, SMAD3, p38 MAPK
44	IL-6 signaling pathway in lung cancer	35	1.89152e-05	0.000612588	1.89152e-05	0.000612588	15	JAK2, JAK1, HIF1A, MEK3(MAP2K3), ERK1/2, IKK (cat), STAT1, IL6RA, STAT3, I-kB, PI3K reg class IA, IKK-alpha, SHP-2, NF-kB, p38 MAPK
45	TNF-alpha and IL-1 beta induce hyperglycemia in obesity and type 2 diabetes in adipocytes	35	1.89152e-05	0.000612588	1.89152e-05	0.000612588	15	MEK1(MAP2K1), RelA (p65 NF-kB subunit), IRS-1, NGAL, PKC-zeta, Sortilin, TRADD, GLUT4, APP, IL-1 beta, MAPKAPK2, IKK-beta, SOCS3, NF-kB, p38 MAPK
46	Signal transduction_AKT signaling	43	1.92744e-05	0.000612588	1.92744e-05	0.000612588	17	RHEB2, Cyclin D3, IRS-1, Cyclin D, IKK (cat), PP2A catalytic, Hamartin, PCNA, 4E-BP1, I-kB, PI3K reg class IA, IKK-alpha, MDM2, NF-kB, HSP90, HGF receptor (Met), Bim
47	Immune response_IL-17 signaling pathways	60	1.93492e-05	0.000612588	1.93492e-05	0.000612588	21	MEK1(MAP2K1), JAK2, CCL20, iNOS, c-Fos, JAK1, ICAM1, C/EBPbeta, NGAL, TRAF6, MEK3(MAP2K3), ERK1/2, CIKS, IKK (cat), IL-1 beta, I-kB, GRO-1, PI3K reg class IA, IKK-beta, NF-kB, p38 MAPK
48	Immune response_IL-6 signaling pathway via MEK/ERK and PI3K/AKT cascades	74	2.19825e-05	0.000681457	2.19825e-05	0.000681457	24	GAB2, JAK2, RHEB2, c-Fos, JAK1, JunB, C/EBPbeta, eIF4E, ERK1/2, EGR1, MNK1, TEC, IL6RA, STAT3, 4E-BP1, Hck, PI3K reg class IA, SHP-2, MEK1/2, sIL6-RA, ADAM10, Mcl-1, SRF, PI3K reg class IA (p55-gamma)
49	Development_TGF-beta receptor signaling	52	2.38542e-05	0.000714017	2.38542e-05	0.000714017	19	MEK1(MAP2K1), Importin (karyopherin)-beta, SMAD7, MEK3(MAP2K3), Sno-N, eIF4E, ERK1/2, MNK1, SMAD2, IKK-alpha, IKK-beta, TAB1, p15, FAST-1/2, MSK1, NF-kB, SMAD3, p38 MAPK, TGF-beta receptor type I
50	CHDI_Correlations from Replication data_Causal network (positive correlations)	79	2.39925e-05	0.000714017	2.39925e-05	0.000714017	25	RhoA, MHC class II, Calcineurin A (catalytic), ICAM1, CD44, TRAF6, MEK3(MAP2K3), PSMC2, MSK1/2 (RPS6KA5/4), MEF2, PI3K cat class IB (p110-gamma), I-kB, PKC-alpha, IKK-alpha, IKK-beta, Caspase-3, G-protein beta/gamma, PSD-95, IRAK1/2, CD40(TNFRSF5), NF-kB, HSP70, PI3K reg class IB (p101), p38 MAPK, CXCR4
51	Putative pathways of MHC class I-dependent postsynaptic long-term depression in major depressive disorder	21	2.48649e-05	0.000725471	2.48649e-05	0.000725471	11	PA28 (11S regulator), PIRB, TAP, MHC Class I alpha chain, TAP1 (PSF1), Beta-2-microglobulin, HLAA, SHP-2, HLAB, TAP2 (PSF2), MHC class I
52	Stellate cells activation and liver fibrosis	70	2.5609e-05	0.000732811	2.5609e-05	0.000732811	23	COL1A1, GRO-2, MEK1(MAP2K1), c-Fos, PTCH1, ICAM1, TRAF6, Beta-catenin, IKK (cat), TRADD, SHH, SMAD2, Smoothened, TIMP1, IL-1 beta, I-kB, Cyclin D1, IRAK1/2, COL1A2, SMAD3, ERK1 (MAPK3), Frizzled, TGF-beta receptor type I
53	Inhibition of LKB1 / AMPK signaling in breast cancer	32	2.70571e-05	0.000745574	2.70571e-05	0.000745574	14	NRF1, ACACA, HIF1A, AMPK gamma1, PP2A cat (alpha), FASN, 4E-BP1, LKB1, AMPK beta1, HMDH, TORC2, CYP19, PPARGC1 (PGC1-alpha), Cyclin D1
54	Apoptosis and survival_IL-17-induced CIKS-dependent MAPK signaling pathways	32	2.70571e-05	0.000745574	2.70571e-05	0.000745574	14	C/EBPbeta, TRAF6, MEK3(MAP2K3), ERK1/2, CIKS, E2N(UBC13), Ubiquitin, AP-1, UBE1, IKK-alpha, IKK-beta, TAB1, MEK1/2, p38 MAPK
55	Beta-catenin-dependent transcription regulation in colorectal cancer	36	2.84064e-05	0.000768521	2.84064e-05	0.000768521	15	LAMC2, LAMC2 (80kDa), CD44, Lamin A/C, Beta-catenin, LAMC2 (100kDa), NRCAM, Calcyclin, NUR77, Mucin 2, CD44 soluble, Fascin, CD44 (EXT), Cyclin D1, SOX9
56	Development_Insulin, IGF-1 and TNF-alpha in brown adipocyte differentiation	53	3.25275e-05	0.000858158	3.25275e-05	0.000858158	19	G3P2, MEK1(MAP2K1), SREBP1 (nuclear), COX II, Adiponectin, SCD, IRS-1, C/EBPbeta, ERK1/2, PPAR-gamma/RXR-alpha, GLUT4, FASN, PRKAR1A, SREBP1 precursor, PPARGC1 (PGC1-alpha), Beta-1 adrenergic receptor, INSIG1, PPAR-gamma, Perilipin
57	HBV-dependent transcription regulation leading to HCC	25	3.2873e-05	0.000858158	3.2873e-05	0.000858158	12	LXR-alpha/RXR-alpha, SCD, EGR1, Pin1, FASN, PCNA, SREBP1 precursor, NUR77, LXR-alpha, Cyclin D1, HDAC1, PPAR-gamma
58	Immune response_IFN-alpha/beta signaling via JAK/STAT	62	3.41062e-05	0.00086017	3.41062e-05	0.00086017	21	IFI17, IFI27, JAK1, PKR, HIF1A, P73 dN-Alpha, ADAR1, RIG-G, IFNAR2, IL1RN, GBP4, IRF1, ERAP140, STAT1, USP18, STAT3, TAP1 (PSF1), GBP1, SOCS3, Bcl-2, MHC class I
59	Regulation of CFTR activity (normal and CF)	62	3.41062e-05	0.00086017	3.41062e-05	0.00086017	21	Casein kinase II, beta chain (Phosvitin), RACK1, PGE2R4, Annexin V, Calcineurin A (catalytic), Protein kinase G 2, SHANK2, Adenosine A2b receptor, MUNC18, AMPK beta subunit, G-protein alpha-i family, PRKAR2A, PP2A regulatory, AMPK gamma1, PKA-reg type II (cAMP-dependent), PKA-reg (cAMP-dependent), PP2C, PP2A catalytic, E3KARP (NHERF2), Annexin II, Adenylate cyclase
60	Development_G-CSF signaling	49	3.57921e-05	0.000887644	3.57921e-05	0.000887644	18	GAB2, MEK1(MAP2K1), JAK2, c-IAP2, Cyclin D3, JAK1, C/EBPbeta, Lyn, ERK1/2, BFL1, STAT1, STAT3, Hck, SHP-2, MAP2K5 (MEK5), Bcl-2, p38 MAPK, CXCR4
61	Adiponectin in pathogenesis of type 2 diabetes	29	3.83284e-05	0.000928302	3.83284e-05	0.000928302	13	ACACA, H-FABP, SREBP1 (nuclear), Adiponectin, SCD, G6PT, FASN, CPT-1B, SREBP1 precursor, ACACB, TORC2, PPARGC1 (PGC1-alpha), AdipoR1
62	Immune response_TNF-R2 signaling pathways	45	3.86793e-05	0.000928302	3.86793e-05	0.000928302	17	c-IAP2, RelA (p65 NF-kB subunit), ASK1 (MAP3K5), ERK1/2, IKK (cat), BMF, I-kB, BMX, AP-1, PI3K reg class IA, IKK-alpha, c-IAP1, IKK-beta, Bcl-2, NF-kB, p38 MAPK, Bim
63	Transcription_Sin3 and NuRD in transcription regulation	41	4.08466e-05	0.000960706	4.08466e-05	0.000960706	16	TR-alpha, RARbeta, Histone H3, RXRA, RAR-beta/RXR-alpha, RAR-alpha/RXR-alpha, MTA2, ARID4A, RBBP7 (RbAp46), Sin3B, RARalpha, HDAC1, SAP30, Histone H4, RAR-alpha/TR-alpha, MTA1
64	Immune response_Oncostatin M signaling via MAPK	37	4.18562e-05	0.000960706	4.18562e-05	0.000960706	15	MEK1(MAP2K1), c-Fos, JAK1, C/EBPbeta, MEK3(MAP2K3), ERK1/2, EGR1, TIMP1, STAT1, AP-1, LDLR, SHP-2, PPAR-gamma, p38 MAPK, ERK1 (MAPK3)
65	Apoptosis and survival_Regulation of apoptosis by mitochondrial proteins	106	4.35396e-05	0.000960706	4.35396e-05	0.000960706	30	Maspin, PLSCR3, Calcineurin A (catalytic), NOR1, IFI27, SMCR7, HXK1, 14-3-3 zeta/delta, ERK1/2, Parkin, BFL1, Pin1, PP2C, PP2A catalytic, Bik, Cathepsin S, Metaxin 1, BMF, Cathepsin B, p73, Caspase-10, NUR77, SOD1, tBid, Bcl-2, AMBRA1, Mcl-1, p38 MAPK, Bim, Bid
66	Neurophysiological process_Dynein-dynactin motor complex in axonal transport in neurons	54	4.39032e-05	0.000960706	4.39032e-05	0.000960706	19	Importin (karyopherin)-beta, ERK1/2, Importin (karyopherin)-alpha, Sortilin, HDAC6, APP, Ubiquitin, Hap-1, Centractins, DYNLL, ORP1, Dynein 1, cytoplasmic, heavy chain, RILP (Rab interacting lysosomal protein), Kinesin heavy chain, MAPRE3(EB3), Kinesin light chain, Carboxypeptidase H, MAPRPE1(EB1), NT-3
67	Translation_Regulation of EIF4F activity	54	4.39032e-05	0.000960706	4.39032e-05	0.000960706	19	MEK1(MAP2K1), RHEB2, IRS-1, MEK3(MAP2K3), eIF4E, ERK1/2, PKC-zeta, PP2A catalytic, eIF4G1/3, MNK1, eIF4G1, Hamartin, 4E-BP1, PI3K reg class IA, eIF4G2, TAB1, MSK1, p38 MAPK, TGF-beta receptor type I
68	ERBB family and HGF signaling in gastric cancer	54	4.39032e-05	0.000960706	4.39032e-05	0.000960706	19	JAK2, c-Fos, HIF1A, GRB7, MEK3(MAP2K3), ERK1/2, HB-EGF, Beta-catenin, EGR1, ErbB4, STAT3, Amphiregulin, PI3K reg class IA, MEK1/2, Cyclin D1, TGF-alpha, HGF receptor (Met), p38 MAPK, ERK1 (MAPK3)
69	Signal transduction_Somatostatin signaling via SSTR2	59	5.14611e-05	0.00110088	5.14611e-05	0.00110088	20	JAK2, G-protein alpha-15, B-Raf, SSTR2, G-protein alpha-i family, G-protein alpha-o, ERK1/2, EGR1, IKK (cat), 4E-BP1, PLC-beta, Zac1, PKC-alpha, SHP-2, Adenylate cyclase, MEK1/2, G-protein beta/gamma, NF-kB, G-protein alpha-14, PPAR-gamma
70	Glomerular injury in Lupus Nephritis	92	5.17889e-05	0.00110088	5.17889e-05	0.00110088	27	C5aR, GRO-2, Protein kinase G1, RelA (p65 NF-kB subunit), iNOS, ICAM1, p22-phox, HIF1A, NGAL, TRAF6, ERK1/2, IRF1, Fibronectin, GRO-3, FN14(TNFRSF12A), STAT1, IL-1 beta, GRO-1, MDA-5, PKC-alpha, Annexin II, Bcl-2, FasR(CD95), MEK1/2, Cyclin D1, NF-kB, p38 MAPK
71	SREBP1 cross-talk with PXR, CAR and LXR	26	5.35839e-05	0.0011074	5.35839e-05	0.0011074	12	LXR-alpha/RXR-alpha, SREBP1 (nuclear), SREBP1 (Golgi membrane), PXR, CYP2B6, SREBP1 precursor, SCAP, PPARGC1 (PGC1-alpha), LXR-alpha, NCOA1 (SRC1), INSIG1, PXR/RXR-alpha
72	Inhibition of TGF-beta signaling in gastric cancer	26	5.35839e-05	0.0011074	5.35839e-05	0.0011074	12	SMAD2, Thrombospondin 1, MEL1, Ubiquitin, CEACAM6, Beta-fodrin, CEACAM5, Praja-1, HDAC1, SMAD3, Bim, TGF-beta receptor type I
73	Apoptosis and survival_Anti-apoptotic TNFs/NF-kB/Bcl-2 pathway	42	5.77887e-05	0.00114652	5.77887e-05	0.00114652	16	RelA (p65 NF-kB subunit), APRIL(TNFSF13), TRAF6, PKC-zeta, BFL1, IKK (cat), TRADD, FN14(TNFRSF12A), I-kB, IKK-alpha, IKK-beta, Bcl-2, IRAK1/2, CD40(TNFRSF5), NF-kB, CD40L(TNFSF5)
74	Neurophysiological process_ACM1, ACM3 and ACM5 signaling in the brain	78	5.77929e-05	0.00114652	5.77929e-05	0.00114652	24	MEK1(MAP2K1), RhoA, B-Raf, CACNA1H, alphaAPPs, BACE1, Kir2.1, ERK1/2, CACNB3, APP-C99, PKA-reg (cAMP-dependent), TRPC6, G-protein alpha-q/11, APP, ACM3, betaAPPs, PKC, PI3K reg class IA, PLC-beta, PKC-alpha, P/Q-type calcium channel alpha-1A subunit, Adenylate cyclase, APP-C83 (CTF), N-type Ca(II) channel alpha1B
75	Tau pathology in Alzheimer disease	55	5.86825e-05	0.00114652	5.86825e-05	0.00114652	19	Calcineurin A (catalytic), eIF2AK3, ERK1/2, Glypican-1, VCP, PP2C, PP2A catalytic, MARK1, MAP1LC3A, Ubiquitin, Tau tubulin kinase 1, PKC, Agrin, Caspase-3, OGT (GlcNAc transferase), p38gamma (MAPK12), Glypican-4, p38 MAPK, Syndecan-3
76	PGE2 pathways in cancer	55	5.86825e-05	0.00114652	5.86825e-05	0.00114652	19	PGE2R4, HIF1A, G-protein alpha-i family, SLC21A2, Beta-catenin, EGR1, PKA-reg (cAMP-dependent), PGES, PI3K cat class IB (p110-gamma), COX-1 (PTGS1), Amphiregulin, PPAR-beta(delta), Adenylate cyclase, G-protein beta/gamma, ABCC4, Cyclin D1, TGF-alpha, NURR1, ERK1 (MAPK3)
77	Regulation of lipid metabolism_RXR-dependent regulation of lipid metabolism via PPAR, RAR and VDR	30	5.93291e-05	0.00114652	5.93291e-05	0.00114652	13	ACSL1, RARbeta, SCD, RXRA, RAR-beta/RXR-alpha, HMGCS2, PPAR-gamma/RXR-alpha, RAR-alpha/RXR-alpha, CYP4F2, SHP, RARalpha, CYP19, PPAR-gamma
78	WNT signaling in proliferative-type melanoma cells	38	6.05934e-05	0.00115594	6.05934e-05	0.00115594	15	B-Raf, ERK1/2, Beta-catenin, Fibronectin, NRCAM, NUR77, DKK3, WNT, LRP6, MEK1/2, Cyclin D1, NURR1, SOX9, Frizzled, DACT1
79	Immune response_IFN-gamma signaling via MAPK	51	6.61966e-05	0.00124684	6.61966e-05	0.00124684	18	MEK1(MAP2K1), JAK2, iNOS, JAK1, C/EBPbeta, DAPK1, MEK3(MAP2K3), eIF4E, ERK1/2, UBCH8, MNK1, IRF1, STAT1, MAPKAPK2, PHF8, IFI16, COL1A2, p38 MAPK
80	Immune response_IL-15 signaling via MAPK and PI3K cascades	56	7.77104e-05	0.00144541	7.77104e-05	0.00144541	19	GAB2, RelA (p65 NF-kB subunit), iNOS, c-Fos, JAK1, XBP1, eIF4E, ERK1/2, KLF2, MNK1, SHP-2, Bcl-2, MDM2, MEK1/2, NF-kB, Mcl-1, p38 MAPK, Bim, Bid
81	Th2-cytokine-induced airway epithelium mucous metaplasia in COPD	70	8.16187e-05	0.00149937	8.16187e-05	0.00149937	22	GAB2, JAK2, MARCKS, iNOS, Adenosine A2b receptor, JAK1, ERK1/2, Protein kinase G, PP2A regulatory, PP2A catalytic, IL4RA, G-protein alpha-q/11, HAG-2, HNF3-beta, MUNC13, NF-kB p65/p65, PLC-beta, Synaptotagmin II, P2Y2, SOCS3, NF-kB, PDEF
82	Signal transduction_MIF signaling pathway	61	8.78684e-05	0.00159449	8.78684e-05	0.00159449	20	RelA (p65 NF-kB subunit), ICAM1, CD44, Lyn, G-protein alpha-i family, ERK1/2, CD74-ICD, PI3K cat class IB (p110-gamma), AP-1, CD74, PI3K reg class IA, PLC-beta, Bcl-2, MEK1/2, G-protein beta/gamma, MSK1, NF-kB, SFK, PI3K reg class IB (p101), CXCR4
83	Interleukins-induced inflammatory response in asthmatic airway fibroblasts	35	8.97073e-05	0.00160825	8.97073e-05	0.00160825	14	GRO-2, RelA (p65 NF-kB subunit), c-Fos, ICAM1, ERK1/2, CIKS, IL17BR, IL-1 beta, GRO-1, IL-33, MEK1/2, MSK1, NF-kB, p38 MAPK
84	Immune response_CD40 signaling in B cells	85	9.32054e-05	0.00165107	9.32054e-05	0.00165107	25	c-IAP2, RelA (p65 NF-kB subunit), ICAM1, TRAF6, ERK1/2, BFL1, IKK (cat), IRF1, STAT3, I-kB, AP-1, MAPKAPK2, IKK-alpha, c-IAP1, Bcl-2, FasR(CD95), MEK1/2, CD40(TNFRSF5), NF-kB, p40-phox, PLC-gamma 2, p38 MAPK, Bim, CXCR4, CD40L(TNFSF5)
85	Transcription_HIF-1 targets	95	9.5312e-05	0.00166852	9.5312e-05	0.00166852	27	G3P2, iNOS, ROR-alpha, Adrenomedullin, HIF1A, HXK1, P4HA2, PFKL, ENO1, Angiopoietin 2, Thrombospondin 1, PGK1, AK3, Adipophilin, GLUT1, NUR77, Transferrin, Endothelin-1, HXK2, LDHA, ABCG2, DEC1 (Stra13), HGF receptor (Met), ALDOC, Mcl-1, CXCR4, PKM2
86	Signal transduction_Adenosine A3 receptor signaling pathway	48	9.98856e-05	0.00170839	9.98856e-05	0.00170839	17	RelA (p65 NF-kB subunit), HIF1A, G-protein alpha-i family, ERK1/2, G-protein alpha-q/11, PI3K cat class IB (p110-gamma), STAT3, IL-1 beta, PKC, PLC-beta, Adenylate cyclase, Bcl-2, MEK1/2, G-protein beta/gamma, Rho GTPase, PI3K reg class IB (p101), p38 MAPK
87	Muscle contraction_Relaxin signaling pathway	48	9.98856e-05	0.00170839	9.98856e-05	0.00170839	17	MEK1(MAP2K1), B-Raf, iNOS, G-protein alpha-i family, G-protein alpha-o, ERK1/2, Adenylate cyclase type VI, PKC-zeta, PKA-reg (cAMP-dependent), p90Rsk, PI3K cat class IB (p110-gamma), I-kB, Adenylate cyclase type V, Endothelin-1, G-protein beta/gamma, NF-kB, PDE4B
88	Apoptosis and survival_Role of PKR in stress-induced apoptosis	53	0.000117457	0.00196378	0.000117457	0.00196378	18	JAK1, PKR, TRAF6, eIF4E, ERK1/2, PP2A regulatory, IKK (cat), PP2A catalytic, IRF1, 4E-BP1, I-kB, IKK-alpha, IKK-beta, Caspase-3, FasR(CD95), eIF2S1, NF-kB, MSK2
89	IL-6 signaling in breast cancer cells	53	0.000117457	0.00196378	0.000117457	0.00196378	18	JAK2, RelA (p65 NF-kB subunit), c-Fos, JAK1, C/EBPbeta, ERK1/2, STAT1, IL6RA, STAT3, MUC1, PI3K reg class IA, SHP-2, Bcl-2, Fascin, CYP19, MEK1/2, Cyclin D1, Mcl-1
90	Ligand-independent activation of Androgen receptor in Prostate Cancer	67	0.000122873	0.0020315	0.000122873	0.0020315	21	MEK1(MAP2K1), JAK2, B-Raf, FGFR2, NCOA3 (pCIP/SRC3), IRS-1, Beta-catenin, PP2A regulatory, PP2A catalytic, Kallikrein 3 (PSA), STAT3, Androgen receptor, PI3K reg class IA, FRS2beta, MDM2, c-Abl, Cyclin D1, NCOA1 (SRC1), HDAC1, ERK1 (MAPK3), Frizzled
91	Development_Role of CNTF and LIF in regulation of oligodendrocyte development	28	0.000130085	0.00212383	0.000130085	0.00212383	12	JAK2, c-IAP2, RelA (p65 NF-kB subunit), Annexin V, JAK1, 14-3-3, STAT1, STAT3, PI3K reg class IA, IKK-alpha, SOCS3, Caspase-3
92	Immune response_IL-33 signaling pathway	58	0.00013274	0.00212383	0.00013274	0.00212383	19	JAK2, RelA (p65 NF-kB subunit), ICAM1, TRAF6, MEK3(MAP2K3), ERK1/2, IKK (cat), Ubiquitin, I-kB, GRO-1, PI3K reg class IA, IKK-alpha, IL-33, IKK-beta, TAB1, MEK1/2, MSK1, NF-kB, Histone H2A
93	Cytoskeleton remodeling_Regulation of actin cytoskeleton organization by the kinase effectors of Rho GTPases	58	0.00013274	0.00212383	0.00013274	0.00212383	19	BETA-PIX, RhoA, WRCH-1, RhoJ, Spectrin, PRK1, RhoC, RhoB, MyHC, MRCK, DMPK, MRCKalpha, Rac1-related, Cdc42 subfamily, ERM proteins, MRLC, ARPC1B, RhoA-related, TC10
94	COVID-19: SARS-CoV-2 effects on infected tissues	155	0.000142841	0.00226115	0.000142841	0.00226115	38	GRO-2, Casein kinase II, beta chain (Phosvitin), VE-cadherin, JAK2, RelA (p65 NF-kB subunit), TRAF6, MEK3(MAP2K3), ERK1/2, G3BP1 (hdhVIII), SRP72, MSK1/2 (RPS6KA5/4), Karyopherin beta 1, MIB1, IKK (cat), VISA, IL1RN, Angiotensin II, VPS39, GRO-3, STAT1, IL6RA, TMPRSS4, STAT3, G3BP2, IL-1 beta, I-kB, MDA-5, Karyopherin alpha 2, TAB1, NF-kB, sIL6-RA, Furin, Caspase-1, 4EHP, ACE2, p38 MAPK, CD147, N…
95	Signal transduction_mTORC2 downstream signaling	68	0.000155487	0.00243542	0.000155487	0.00243542	21	RhoA, cPKC (conventional), ACACA, SREBP1 (nuclear), SCD, IRS-1, G6PT, PKC-zeta, Beta-catenin, PKA-reg (cAMP-dependent), TBCD4, GLUT4, FASN, PKC, PKC-alpha, IMP1(ZBP1), MDM2, Cyclin D1, Mcl-1, Bim, PREX1
96	Chemotaxis_Lysophosphatidic acid signaling via GPCRs	129	0.000162962	0.00252591	0.000162962	0.00252591	33	RhoA, cPKC (conventional), c-Fos, G-protein alpha-i family, TRAF6, MKL2, ERK1/2, PRK1, HB-EGF, PKC-zeta, Beta-catenin, EGR1, G-protein alpha-q/11, E3KARP (NHERF2), 4E-BP1, PRKD1, AP-1, PKC, PLC-beta, DIA1, Caspase-3, Bcl-2, FasR(CD95), SIVA1, MEK1/2, G-protein beta/gamma, Rho GTPase, TAZ, MSK1, PLC-epsilon, p38 MAPK, SRF, PREX1
97	Development_PTHR1 in bone and cartilage development	78	0.000168019	0.00257744	0.000168019	0.00257744	23	RhoA, c-Fos, PTCH1, ERK1/2, MEF2C, PTHR1, Beta-catenin, PP2A regulatory, PKA-reg (cAMP-dependent), PP2A catalytic, G-protein alpha-q/11, QSK, PKC, PLC-beta, PKC-alpha, TORC2, Adenylate cyclase, Bcl-2, LRP6, MEK1/2, Cyclin D1, NURR1, SOX9
98	IGF-1 signaling in multiple myeloma	50	0.00017772	0.00269844	0.00017772	0.00269844	17	RhoA, ITGB1, c-IAP2, HIF1A, IRS-1, ERK1/2, BFL1, IKK (cat), Fibronectin, I-kB, PRKD1, PI3K reg class IA, IKK-alpha, MEK1/2, NF-kB, ERK1 (MAPK3), Bim
99	Role of alveolar cell senescence in COPD	37	0.000181589	0.00272933	0.000181589	0.00272933	14	MEK1(MAP2K1), RelA (p65 NF-kB subunit), IRS-1, ERK1/2, IKK (cat), VISA, PP2A catalytic, PP2A cat (alpha), I-kB, GALC, NOX1, NOX1/p22-phox, p38 MAPK, Klotho
100	Putative pathways of activation of monoclonal protein secretion in multiple myeloma	25	0.000187195	0.00278547	0.000187195	0.00278547	11	SSR-delta, GRP78, EDEM, XBP1, SERP1, DNAJB11, ARMET, SRP-alpha, Cyclophilin B, DNAJC3, ERP5

## Sheet: IBDa vs HC Process Networks
Enrichment analysis report
Enrichment by Process Networks					IBDa vs HC
#	Networks	Total	pValue	Min FDR	p-value	FDR	In Data	Network Objects from Active Data
1	Immune response_Antigen presentation	193	2.42125e-13	3.84979e-11	2.42125e-13	3.84979e-11	86	PDIA3, JAK2, HLA-DRB1, MHC class II, NFYC, GRP78, FCGRT, SEC61 alpha, PSMB4, PSMA4, JAK1, ICAM1, Endoplasmin, TRAF6, PSMD13, HLA-DMA, PSMB1, PSMB5, PSMB9, HLA-DPA1, AP-3 mu subunits, HLA-DOA, HLA-F, HLA-DQB1, HLA-DRA1, IKK (cat), PA28 (11S regulator), PSMD5, HLA-G, PSMA7, AP3S2, Tapasin, PA200, HLA-DMB, Cathepsin S, TAP, PSMD10 (Gankyrin), KIR2DL4, PSME1, STAT1, NF-kB p65/p65, STAT3, TAP1 (PSF1),…
2	Immune response_Phagosome in antigen presentation	241	3.24765e-07	2.58188e-05	3.24765e-07	2.58188e-05	85	RhoA, PDIA3, ITGB1, MHC class II, GRP78, SEC61 alpha, PSMB4, PSMA4, CED-6, Lyn, Endoplasmin, PSMD13, DOCK1, PSMB1, PSMB5, PSMB9, HLA-DPA1, HLA-DQB1, HLA-DRA1, IKK (cat), PA28 (11S regulator), PSMD5, VCP, PSMA7, Tapasin, Fibronectin, PA200, Cathepsin S, Sec10, TAP, Gelsolin, PSME1, NF-kB p65/p65, SELS, TAP1 (PSF1), I-kB, Beta-2-microglobulin, HLAA, PSMD3, PSMD1, PSMD2, PSMA1, Hck, CD74, TRAM1, PSM…
3	Proteolysis_Ubiquitin-proteasomal proteolysis	166	3.35682e-06	0.000177912	3.35682e-06	0.000177912	61	MDM4, TAF1, UFD1, UBE3C, SPOP, PSMB4, PSMB8(LMP7), PSMA4, BBAP, PSMD13, UCHL3, Parkin, PSMC2, TGT, PSMB1, PSMB5, PSMB9, PSMC3, PSMC6, E2N(UBC13), PA28 (11S regulator), PSMD5, VCP, PSMA7, UBCH8, PSMC4, PA200, PSMD10 (Gankyrin), PSME1, SELS, Ubiquitin, PSMD3, PSMD1, PSMD2, PSMA1, UBE1, PSMB6, MUF1, PSME2, PSMD8, Tubulin gamma 1, PSMD7, Syntaxin 5, PSMB10, PSMB2, Glutaredoxin, AMFR, MDM2, TRIM25, PS…
4	Protein folding_Protein folding nucleus	58	4.69538e-06	0.000186641	4.69538e-06	0.000186641	28	Calcineurin A (alpha), NFYC, GRP78, Calcineurin A (catalytic), DJ-1, FAF1, Beta-catenin, Pin1, SFRS4, BAT1 (UAP56), RanBP2, Androgen receptor, NUB1, MLL1 (HRX), HYOU1, Tubulin gamma 1, RBBP7 (RbAp46), Glutaredoxin, HSPA1B, DNJC1, TFIID, HDAC1, HSP90, HSP70, RUVBL2, HSPA4, OSP94, PSMD4
5	Protein folding_ER and cytoplasm	44	6.13034e-06	0.000194945	6.13034e-06	0.000194945	23	GRP78, SEC61 alpha, UGCGL1, EDEM, XBP1, FAF1, P4HB, VCP, APP, HSPA1A, HYOU1, ERO1Lalpha, Calreticulin, Glutaredoxin, SEC63, Calnexin, ERO1, HSP90, Kinesin light chain, HSP70, KLC1, DNAJC3, SCO2
6	Protein folding_Response to unfolded proteins	71	5.64678e-05	0.0014964	5.64678e-05	0.0014964	30	UIP5, HSBP3, GRP78, EDEM, eIF2AK3, XBP1, Endoplasmin, P4HB, HSPA2, VCP, Hdj-2, APP, HSPA1A, SELS, HSF4, HYOU1, Calreticulin, Glutaredoxin, AMFR, HSPA1B, ERp44, Calnexin, ERO1, HSP90, Kinesin light chain, HSP70, KLC1, HSPA4, OSP94, DNAJC3
7	Transcription_mRNA processing	160	8.77368e-05	0.00199288	8.77368e-05	0.00199288	55	CPSF5, hnRNP H1, RBM8 (Y14), RNMT, SNRP116, DHX15, RENT3B, LSM1, CAPER, Pcf11, Srp40, MCE1, U1-70K, SF3B14a, PABP2, SFRS4, hnRNP C, SNRPD1 (SMD1), BAT1 (UAP56), SFRS9, SFRS8, TCERG1 (CA150), LSM3, CPSF2, NIPP-1, snRNP-G, SNRPD2 (SMD2), PRPF3, U5-15kD, CPSF3, SFRS10, U2 snRNP B2, PCBP-1, PRPF18, PRPF4, DDX1, FUSIP1, UPF3A, hnRNP F, CPSF6, SF3B5, Mago nashi, NMP200, PHF5A, FLJ10292, NHP2-like prote…
8	Cytoskeleton_Regulation of cytoskeleton rearrangement	183	0.00010181	0.00202348	0.00010181	0.00202348	61	Ankyrin 1, TRIO, Tubulin gamma, RhoA, Band 4.1-like protein 2, Protein kinase G1, CAPZA, EPB41, RhoF (Rif), CAPZ beta, ARP3, RhoJ, CD44, CAPZA1, G-protein alpha-i family, 14-3-3 zeta/delta, G-protein alpha-o, DOCK1, Filamin C, ERK1/2, Protein kinase G, 14-3-3, SPTBN(spectrin1-4), Gamma-sarcoglycan, ARF1, RhoGAP4, ARPC1, MyHC, Gelsolin, Myosin IXb, MRCK, DIP1, Socius, RhoGAP1, Galpha(i)-specific a…
9	Transcription_Nuclear receptors transcriptional regulation	195	0.000216081	0.00381744	0.000216081	0.00381744	63	TR-alpha, MEK1(MAP2K1), TAF1, SRA1, LXR-alpha/RXR-alpha, NOR1, RARbeta, Thyroid hormone receptor, ROR-alpha, NCOA3 (pCIP/SRC3), CRSP9, NCOA6 (TRBP), TRAF6, MEK3(MAP2K3), TBP, ERK1/2, IRAK2, RXRA, RAR-beta/RXR-alpha, GCNF, PPAR-beta(delta)/RXR-alpha, POLR2B, PKA-reg (cAMP-dependent), PPAR-gamma/RXR-alpha, POLR2D, FXR, RAR-alpha/RXR-alpha, COUP-TF, ERAP140, RPB7.0, PXR, TRa/RXRa, RAR, SHP, TAF4 (TA…
10	Development_Regulation of angiogenesis	221	0.000341801	0.00538061	0.000341801	0.00538061	69	ITGB1, JAK2, Semaphorin 5A, RelA (p65 NF-kB subunit), SREBP1 (nuclear), LEKTI, PTCH1, HIF1A, G-protein alpha-i family, TRAF6, Patched, ERK1/2, PRK1, Angiopoietin 1, HB-EGF, Beta-catenin, Ephrin-A receptors, IKK (cat), Galpha(q)-specific peptide GPCRs, SHH, G-protein alpha-q/11, FXR, Angiotensin II, SMAD2, Thrombospondin 1, SREBP1 (Golgi membrane), RhoB, Cathepsin B, Smoothened, STAT1, STAT3, IL-1…
11	Reproduction_Feeding and Neurohormone signaling	210	0.000372243	0.00538061	0.000372243	0.00538061	66	MEK1(MAP2K1), JAK2, B-Raf, FCGRT, RHEB2, Cyclin D3, PPAP2, Histone H3, c-Fos, JAK1, CD44, DCOR, HIF1A, C/EBPbeta, Antileukoproteinase 1, Lyn, G-protein alpha-i family, G-protein alpha-o, eIF4E, SOCS1, PPAR-beta(delta)/RXR-alpha, PP2A regulatory, PKA-reg (cAMP-dependent), alpha-1/beta-1 integrin, Galpha(q)-specific peptide GPCRs, PP2A catalytic, G-protein alpha-q/11, APP, IRF1, B4GT1, PAM, STAT3, …
12	Signal transduction_Androgen receptor nuclear signaling	126	0.00223297	0.0277839	0.00223297	0.0277839	41	JMJD2A, HEY1, Maspin, SRA1, STK39, NCOA3 (pCIP/SRC3), NCOA6 (TRBP), Beta-catenin, Lipophilin C, Pin1, PP2A cat (alpha), HOXB13, Gelsolin, PMEPA1, LRP16, RDH11, Kallikrein 3 (PSA), STAT3, Androgen receptor, HBOA, Hap-1, Ku80, ADAM9, Zimp10, Zac1, TMF1, Calreticulin, Zimp7, MDM2, SCAP, FAST-1/2, Cyclin D1, S100P, NCOA1 (SRC1), HDAC1, SMAD3, HSP90, HIC5, ADAM10, DJBP, MRF-1
13	Regulation of metabolism_Bile acid regulation of lipid metabolism and negative FXR-dependent regulation of bile acids concentration	71	0.00227329	0.0277839	0.00227329	0.0277839	26	ACACA, LXR-alpha/RXR-alpha, SREBP1 (nuclear), SCD, G6PT, HNF1-alpha, FXR, FASN, SREBP1 (Golgi membrane), PXR, HNF3-beta, SHP, CYP2B6, SREBP1 precursor, ME1, PI3K reg class IA, ACACB, LRH1, NIPK, UGT2B4, LXR-alpha, HNF3-gamma, PXR/RXR-alpha, VLCSH2, FXR/RXR-alpha, HNF3
14	Protein folding_Folding in normal condition	119	0.00244638	0.0277839	0.00244638	0.0277839	39	Calcineurin A (alpha), HSBP3, MHC class II, NFYC, Calcineurin A (catalytic), TCP1-zeta-1, HIF1A, Endoplasmin, HSPA2, Hdj-2, PFD1, VBP-1, RanBP2, TCP1-gamma, HSPA1A, TCP1-alpha, DNAJB11, HSF4, HYOU1, CD74, DNAJC6, ERO1Lalpha, TCP1-beta, HSPA1B, TCP1-epsilon, ERp44, TOM34, TFIID, BAG-2, TCP1-eta, HDAC1, Cyclophilin B, ERO1, HSP90, HSP70, HSPA4, DNAJC3, BAG-3, Calcineurin A (gamma)
15	Signal transduction_Leptin signaling	107	0.00411667	0.0436367	0.00411667	0.0436367	35	MEK1(MAP2K1), JAK2, ACACA, SREBP1 (nuclear), c-Fos, HIF1A, IRS-1, C/EBPbeta, AMPK beta subunit, ERK1/2, AMPK gamma subunit, EGR1, PKA-reg (cAMP-dependent), IKK (cat), GLUT4, SREBP1 (Golgi membrane), CPT-1B, TIMP1, STAT1, STAT3, IL-1 beta, SREBP1 precursor, I-kB, AP-1, LKB1, PI3K reg class IA, Endothelin-1, ACACB, IKK-alpha, SHP-2, SOCS3, ABCA1, NF-kB, PPAR-gamma, SRF
16	Cytoskeleton_Cytoplasmic microtubules	115	0.00441768	0.0439007	0.00441768	0.0439007	37	Tubulin gamma, RhoA, RhoF (Rif), HOOK1, DLC2 (Dynein LC8b), 14-3-3 zeta/delta, RP2, HDAC6, Dynein, axonemal, light chains, SHANK, MARK1, TCP1-alpha, Rab-6, Tau tubulin kinase 1, KIF1A, CLIP115, Tubulin alpha, ARHGEF2, Dynein 1, cytoplasmic, heavy chain, KIF5A, Kinesin heavy chain, TUBGCP6, Tubulin gamma 1, MAPRE3(EB3), HOOK2, DLC1 (Dynein LC8a), TUBGCP5, Alpha-fodrin, TUBGCP4 (76P), Dynein, axone…
17	Cytoskeleton_Actin filaments	176	0.0062584	0.0585344	0.0062584	0.0585344	52	Ankyrin 1, ERBIN, RhoA, Formin, Band 4.1-like protein 2, Protein kinase G1, CAPZA, EPB41, HDIA2, CAPZ beta, ARP3, RhoJ, CD44, Myosin I, TRIPs, CAPZA1, Troponin I, slow skeletal, Filamin C, ERK1/2, Protein kinase G, SPTBN(spectrin1-4), Gamma-sarcoglycan, ARPC1, MyHC, Gelsolin, Myosin IXb, MRCK, DIP1, CIP4, LATS1, TARA, MTSS1, ERM proteins, DIA1, ARPC3, Annexin II, Beta-fodrin, DAL1, MRLC, Fascin, …
18	Inflammation_Interferon signaling	110	0.00671734	0.0593365	0.00671734	0.0593365	35	MEK1(MAP2K1), IFI17, JAK2, B-Raf, IFI27, iNOS, c-Fos, JAK1, ICAM1, PKR, C/EBPbeta, ERK1/2, IFNAR2, SOCS1, IRF1, TIMP1, STAT1, GBP2, STAT3, IL-1 beta, TAP1 (PSF1), GBP1, MICA, SOCS3, Bcl-2, TAP2 (PSF2), FasR(CD95), CIITA, MEK1/2, IFITM2, CD40(TNFRSF5), IFI44, Caspase-1, PPAR-gamma, ERK1 (MAPK3)
19	Immune response_Th17-derived cytokines	98	0.0113154	0.094692	0.0113154	0.094692	31	MEK1(MAP2K1), IKBZ, JAK2, CCL20, iNOS, c-Fos, JAK1, ICAM1, C/EBPbeta, NGAL, TRAF6, MEK3(MAP2K3), ERK1/2, CIKS, PGES, IKK (cat), TIMP1, STAT1, STAT3, IL-1 beta, I-kB, GRO-1, PI3K reg class IA, IKK-alpha, IKK-beta, SOCS3, Bcl-2, C/EBP, NF-kB, Mcl-1, p38 MAPK
20	Transcription_Chromatin modification	126	0.0125939	0.100121	0.0125939	0.100121	38	HAT1, BAF60B, SETDB1, Histone H3, HMG20B, Histone H3.3, MRGX, HDAC6, HDAC5, DOT1, RERE, MTA2, Histone H2, H2AFZ, HBOA, CARM1, SATB1, BAF200, MRG15, M33, EMSY, Histone deacetylase class II, BAF170, RBBP7 (RbAp46), Sirtuin5, PPARGC1 (PGC1-alpha), MLL3, MSK1, SMARCA5, HDAC1, RUVBL2, HP1 gamma, Histone H2A, Histone H4, SETDB2, SET7, CBX4, RUVBL1
21	Proliferation_Negative regulation of cell proliferation	183	0.0139978	0.103989	0.0139978	0.103989	52	MDM4, GAB2, MEK1(MAP2K1), IFI17, JAK2, FGFR3, GnRH1, B-Raf, SSTR2, CNOT7, PKR, G-protein alpha-i family, TRAF6, ERK1/2, PTHR1, EGR1, Calgizzarin, TIG3, ING5, PI3K cat class IB (p110-gamma), STAT1, IL6RA, SSTR3, GDF11(BMP11), SSTR4, IL-1 beta, ING4, Amphiregulin, WARS, GRO-1, MRG15, BTG3, NDPK A, RBBP7 (RbAp46), SHP-2, Pitx2, Bcl-2, SSTR1, MDM2, p15, G-protein beta/gamma, Galpha(i)-specific peptid…
22	Signal transduction_ESR1-nuclear pathway	216	0.0143884	0.103989	0.0143884	0.103989	60	MEK1(MAP2K1), SRA1, ZNF217, RelA (p65 NF-kB subunit), GRP78, SREBP1 (nuclear), MEA, LMO4, c-Fos, JunB, Adrenomedullin, NCOA3 (pCIP/SRC3), IRS-1, XBP1, NCOA6 (TRBP), Keratin 19, TBP, ERK1/2, SAFB2, HSD17B3, RXRA, CAPER, Adenylate cyclase type VI, PKA-reg (cAMP-dependent), ErbB4, BCAS3, MTA2, ARID4A, p90Rsk, SHP, LRP16, Ubiquitin, SREBP1 precursor, Adenylate cyclase type V, SOD1, PI3K reg class IA,…
23	Development_Neurogenesis_Axonal guidance	229	0.015277	0.105611	0.015277	0.105611	63	Semaphorin 3C, TRIO, MEK1(MAP2K1), RhoA, ITGB1, Semaphorin 5A, cPKC (conventional), Calcineurin A (catalytic), B-Raf, Syntenin 1, cAMP-GEFI, ROBO2, FEZ2, PCDHA4, ROBO1, S100B, SRGAP1, SAC, TRAF6, Semaphorin 3B, ERK1/2, Plexin A4, NckAP1, SLIT3, PKA-reg (cAMP-dependent), Plexin D1, Ephrin-A receptors, IQGAP1, Oligophrenin 1, ENC1, G-protein alpha-q/11, MyHC, NRCAM, Ephrin-A receptor 2, Plexin C1, …
24	Development_EMT_Regulation of epithelial-to-mesenchymal transition	224	0.0207261	0.13295	0.0207261	0.13295	61	GAB2, MEK1(MAP2K1), RhoA, HEY1, VE-cadherin, ITGB1, JAK2, Arkadia, RelA (p65 NF-kB subunit), FGFR2, c-Fos, JAK1, E2A, HIF1A, SMAD7, alpha-V/beta-1 integrin, G-protein alpha-i family, MEK3(MAP2K3), DOCK1, Sno-N, MKL2, ERK1/2, Beta-catenin, EGR1, IKK (cat), BMP7, TRADD, G-protein alpha-q/11, SMAD2, Fibronectin, p90Rsk, STAT1, STAT3, IL-1 beta, 4E-BP1, I-kB, HSD17B2, AP-1, MUC1, PI3K reg class IA, E…
25	Cardiac development_Role of NADPH oxidase and ROS	134	0.020904	0.13295	0.020904	0.13295	39	MEK1(MAP2K1), VE-cadherin, RelA (p65 NF-kB subunit), Calcineurin A (catalytic), SREBP1 (nuclear), RARbeta, DHA2, p22-phox, HIF1A, NCOA6 (TRBP), ASK1 (MAP3K5), MKL2, ERK1/2, MEF2C, RXRA, Calcipressin 1, p67-phox, HDAC5, Hamartin, MyHC, NF-kB p65/p65, c-IAP1, SHP-2, Pitx2, Caspase-3, Bcl-2, RARalpha, TAB1, TXNRD2, FAST-1/2, HDAC1, NF-kB, SMAD3, Tafazzin, CRP3 (MLP), ERK1 (MAPK3), SOX9, SRF, TBX3
26	Apoptosis_Anti-apoptosis mediated by external signals via NF-kB	111	0.0235747	0.139209	0.0235747	0.139209	33	c-IAP2, RelA (p65 NF-kB subunit), APRIL(TNFSF13), G-protein alpha-i family, TRAF6, PKC-zeta, BFL1, PP2A regulatory, PKA-reg (cAMP-dependent), IKK (cat), TRADD, PP2A catalytic, Fibronectin, p90Rsk, FN14(TNFRSF12A), PI3K cat class IB (p110-gamma), I-kB, TL1A(TNFSF15), PI3K reg class IA, IKK-alpha, c-IAP1, Adenylate cyclase, IKK-beta, Caspase-3, Bcl-2, G-protein beta/gamma, IRAK1/2, Bcl-10, CD40(TNF…
27	Inflammation_IL-4 signaling	115	0.0236393	0.139209	0.0236393	0.139209	34	MEK1(MAP2K1), JAK2, MHC class II, Eotaxin-2, c-Fos, JAK1, IRS-1, ERK1/2, SOCS1, HLA-DPA1, jBid, HLA-DQB1, HLA-DRA1, IKK (cat), IL4RA, I-kB, CD74, CCL13, PI3K reg class IA, IKK-alpha, SHP-2, tBid, IKK-beta, Bcl-2, c-Abl, MEK1/2, CD40(TNFRSF5), NF-kB, ERK1 (MAPK3), Bim, HLA-DPB1, CD13, CD40L(TNFSF5), Bid
28	Inflammation_IFN-gamma signaling	109	0.0303131	0.172135	0.0303131	0.172135	32	MEK1(MAP2K1), JAK2, iNOS, Factor B, JAK1, ICAM1, PKR, C/EBPbeta, SMAD7, ERK1/2, SOCS1, CXCL16, IKK (cat), IRF1, eIF2S2, STAT1, I-kB, PI3K reg class IA, PKC-alpha, IFI16, IKK-alpha, SHP-2, NFKBIE, IKK-beta, PLC-gamma, CIITA, DAF, CEACAM5, eIF2S1, NF-kB, PLC-gamma 2, p38 MAPK
29	Reproduction_Male sex differentiation	242	0.032978	0.180811	0.032978	0.180811	64	MEK1(MAP2K1), WDR33, ITGB1, AKAP3, STK39, HOOK1, UGCGL1, cAMP-GEFI, MEA, DAZAP1, PKR, Olfactory receptor, Patched, ERK1/2, HSD17B3, Lamin A/C, GCNF, PAFAH beta, HB-EGF, PKC-zeta, HSPA2, Beta-catenin, PAFAH gamma, PKA-reg (cAMP-dependent), BMP7, SHH, Jagged2, G-protein alpha-q/11, FASN, Histone H2, Smoothened, HSPA1A, PMEPA1, TCP1-alpha, Androgen receptor, SEP15, HYOU1, PKC, Hedgehog, DAZAP, Tubul…
30	Signal Transduction_Cholecystokinin signaling	106	0.0343234	0.181914	0.0343234	0.181914	31	MEK1(MAP2K1), RhoA, FGFR2, c-Fos, G-protein alpha-i family, MEK3(MAP2K3), ERK1/2, CaMK I, PKC-zeta, MSK1/2 (RPS6KA5/4), PKA-reg (cAMP-dependent), Galpha(q)-specific peptide GPCRs, G-protein alpha-q/11, MAPKAPK2, PLC-beta, PKC-alpha, IKK-alpha, TC21, Adenylate cyclase, PC1, PLC-gamma, MEK1/2, G-protein beta/gamma, Galpha(i)-specific peptide GPCRs, PCSK5, MSK1, PLC-gamma 2, PLC-epsilon, p38 MAPK, S…
31	Inflammation_IL-6 signaling	119	0.0381607	0.190767	0.0381607	0.190767	34	MEK1(MAP2K1), JAK2, c-Fos, JAK1, C/EBPbeta, 14-3-3 zeta/delta, ERK1/2, SOCS1, 14-3-3, TATI, IKK (cat), Fibronectin, NF-kB p65/p65, STAT3, I-kB, AP-1, PI3K reg class IA, Alpha 1-antitrypsin, IKK-alpha, SHP-2, NFKBIE, SERPINF2, IKK-beta, SOCS3, Caspase-3, Bcl-2, C/EBP, MEK1/2, Hemopexin, NF-kB, ADAM10, ERK1 (MAPK3), SRF, PI3K reg class IA (p55-gamma)
32	Development_Blood vessel morphogenesis	227	0.0383934	0.190767	0.0383934	0.190767	60	RhoA, HEY1, Protein kinase G1, RelA (p65 NF-kB subunit), Adenosine A2b receptor, c-Fos, LEKTI, ICAM1, PDE, HIF1A, G-protein alpha-i family, DEP-1, GRB7, Tissue kallikreins, ERK1/2, Protein kinase G, Angiopoietin 1, HB-EGF, Beta-catenin, ErbB4, Galpha(q)-specific peptide GPCRs, Angiopoietin 2, G-protein alpha-q/11, Galpha(s)-specific nucleotide-like GPCRs, Nicastrin, Fibronectin, Galpha(q)-specifi…
33	Apoptosis_Endoplasmic reticulum stress pathway	89	0.0501424	0.241595	0.0501424	0.241595	26	NFYC, GRP78, Calcineurin A (catalytic), EDEM, eIF2AK3, XBP1, Endoplasmin, ASK1 (MAP3K5), MEK3(MAP2K3), CREB4, IKK (cat), BMF, I-kB, NUR77, CREB3, tBid, NIPK, Caspase-3, Bcl-2, FasR(CD95), eIF2S1, OASIS, DNAJC3, Bim, Bid, ERP5
34	Development_Skeletal muscle development	143	0.0546085	0.255375	0.0546085	0.255375	39	RhoA, ITGB1, MYOM1, MAP-1B, M-RIP, ADAM12, E2A, Troponin I, slow skeletal, Filamin C, MKL2, MEF2C, Dystroglycan, Lamin A/C, HB-EGF, Gamma-sarcoglycan, SHH, MEF2, HDAC5, Angiotensin II, PABP2, MyHC, Calpain 3, Myotilin, Histone deacetylase class II, MRLC, Calsequestrin, PSD-95, Emerin, HDAC1, SMAD3, p38gamma (MAPK12), HGF receptor (Met), CRP3 (MLP), Troponin C, skeletal muscle, p38 MAPK, SRF, Trop…
35	Development_Hemopoiesis, Erythropoietin pathway	136	0.0618991	0.277609	0.0618991	0.277609	37	GAB2, MEK1(MAP2K1), JAK2, RelA (p65 NF-kB subunit), Cyclin D3, c-Fos, Lyn, ERK1/2, Cyclin D, SOCS1, IKK (cat), CEL, PI3K cat class IB (p110-gamma), STAT1, NF-kB p65/p65, STAT3, I-kB, AP-1, TRPC3, PI3K reg class IA, PKC-alpha, IKK-alpha, SHP-2, IKK-beta, SOCS3, PLC-gamma, Bcl-2, MEK1/2, G-protein beta/gamma, Cyclin D1, MSK1, NF-kB, p38gamma (MAPK12), p38 MAPK, ERK1 (MAPK3), Bim, PI3K reg class IA …
36	Inflammation_IL-10 anti-inflammatory response	87	0.0642443	0.277609	0.0642443	0.277609	25	Cyclin D3, JAK1, TRAF6, Cyclin D, IKK (cat), TIMP1, STAT1, NF-kB p65/p65, STAT3, IL-1 beta, I-kB, MAPKAPK2, PI3K reg class IA, IKK-alpha, NFKBIE, IKK-beta, SOCS3, FasR(CD95), Cyclin D1, IRAK1/2, NF-kB, p38gamma (MAPK12), PF4, p38 MAPK, FASTK
37	Immune response_Innate immune response to RNA viral infection	83	0.0646009	0.277609	0.0646009	0.277609	24	CCL20, iNOS, JAK1, PKR, ADAR1, TRAF6, MEK3(MAP2K3), IRAKM, IKK (cat), VISA, TRADD, IRF1, 2'-5'-oligoadenylate synthetase, STAT1, I-kB, Caspase-10, WARS, MDA-5, RNaseL, IKK-beta, TAB1, IRAK1/2, eIF2S1, NF-kB
38	Signal transduction_WNT signaling	177	0.0805	0.336829	0.0805	0.336829	46	Casein kinase II, beta chain (Phosvitin), MEK1(MAP2K1), RhoA, Calcineurin A (alpha), Calcineurin A (catalytic), B-Raf, c-Fos, CD44, Fra-1, G-protein alpha-i family, MEK3(MAP2K3), G-protein alpha-o, HB-EGF, PRKAR2A, Beta-catenin, Matrilysin (MMP-7), PP2A regulatory, PKA-reg type II (cAMP-dependent), PKA-reg (cAMP-dependent), PP2A catalytic, CaMK II gamma, G-protein alpha-q/11, PP2A cat (alpha), Fi…
39	Reproduction_FSH-beta signaling pathway	161	0.0872527	0.348759	0.0872527	0.348759	42	MEK1(MAP2K1), GnRH1, ROR2, RHEB2, Histone H3, c-Fos, HIF1A, IRS-1, G-protein alpha-i family, MEK3(MAP2K3), eIF4E, ERK1/2, Cyclin D, Beta-catenin, EGR1, PP2A regulatory, Histone H3.3, PKA-reg (cAMP-dependent), PP2A catalytic, SMAD2, PBX1, p90Rsk, STAT1, 4E-BP1, AP-1, PI3K reg class IA, PRKAR2B, LRH1, IKK-alpha, Adenylate cyclase, ActRIIB, CYP19, MEK1/2, p90RSK3(RPS6KA2), TGF-alpha, NF-kB, SMAD3, P…
40	Signal transduction_NOTCH signaling	235	0.0933612	0.348759	0.0933612	0.348759	59	MEK1(MAP2K1), TCF12, HEY1, JAK2, RelA (p65 NF-kB subunit), Raptor, B-Raf, NUMBL, RHEB2, HES5, c-Fos, CD44, E2A, HIF1A, MAML1, MEK3(MAP2K3), eIF4E, ERK1/2, HB-EGF, FZD8, Beta-catenin, FZD3, MIB1, ErbB4, Jagged2, MAML2, FZD4, SMAD2, NF-kB p65/p65, STAT3, Ubiquitin, PCNA, p63, 4E-BP1, I-kB, GLUT1, p73, SFRP3 (FRZB1), Amphiregulin, NEURL2, PI3K reg class IA, WNT, IKK-beta, PDGF-C, MEK1/2, Cyclin D1, …
41	Apoptosis_Anti-Apoptosis mediated by external signals via MAPK and JAK/STAT	179	0.0936496	0.348759	0.0936496	0.348759	46	GAB2, BETA-PIX, MEK1(MAP2K1), JAK2, c-IAP2, cPKC (conventional), B-Raf, c-Fos, JAK1, JunB, PKR, C/EBPbeta, Lyn, G-protein alpha-i family, TRAF6, MEK3(MAP2K3), G-protein alpha-o, ERK1/2, Adenylate cyclase type VI, PKC-zeta, BFL1, EGR1, PKA-reg (cAMP-dependent), G-protein alpha-q/11, p90Rsk, PI3K cat class IB (p110-gamma), STAT1, STAT3, PI3K reg class IA, PLC-beta, PKC-alpha, c-IAP1, SOCS3, Bcl-2, …
42	Cell cycle_Mitosis	179	0.0936496	0.348759	0.0936496	0.348759	46	Tubulin gamma, ANAPC4, Importin (karyopherin)-beta, CAPZA, EPB41, TOP1, LIC-1, CAPZ beta, Histone H3, SMC1, PKR, CAPZA1, ANAPC11, MAD2a, HMG20B, Importin (karyopherin)-alpha, Karyopherin beta 1, HDAC6, Pin1, CSE1L, Aurora-A, HP1, AKAP8, CDC27, Ubiquitin, Dynamin-1, ACTR10, Tubulin alpha, Dynein 1, cytoplasmic, heavy chain, ANAPC13, Karyopherin alpha 2, Tubulin gamma 1, MAPRE3(EB3), PBK, DLC1 (Dyn…
43	Immune response_IL-5 signalling	38	0.0943184	0.348759	0.0943184	0.348759	12	MEK1(MAP2K1), JAK2, Cyclin D3, c-Fos, JAK1, JunB, Lyn, ERK1/2, STAT1, STAT3, SHP-2, Bcl-2
44	Inflammation_Neutrophil activation	215	0.104043	0.371052	0.104043	0.371052	54	C5aR, GRO-2, MEK1(MAP2K1), RhoA, G-protein alpha-15, PA2G6, iNOS, JAK1, ICAM1, p22-phox, G-protein alpha-i family, ERK1/2, SOCS1, Adenylate cyclase type VI, PKC-zeta, IKK (cat), TRADD, p67-phox, G-protein alpha-q/11, PG12B, GRO-3, NF-kB p65/p65, STAT3, I-kB, AP-1, GRO-1, PLA2G3, Adenylate cyclase type V, PI3K reg class IA, PLC-beta, PKC-alpha, IKK-alpha, tBid, Adenylate cyclase, NFKBIE, IKK-beta,…
45	DNA damage_BER-NER repair	104	0.105015	0.371052	0.105015	0.371052	28	OGG1, PARP-1, HUS1, RPA3, NEIL1, DDB1, DNA polymerase beta, XPF, FEN1, PCNA, Cyclin H, MutYH, RPA4, ERCC-1, RAD1, WRNIP1, POLG reg, POLD reg (p68), NTH1, MPG, XPG, RPA1, PARP-3, Nibrin, APEX, MBD1, MAT1, TFB5
46	Proteolysis_Proteolysis in cell cycle and apoptosis	126	0.113725	0.393094	0.113725	0.393094	33	ANAPC4, c-IAP2, FBXO7, BACE1, ANAPC11, TRAF6, UCHL3, COPS4, E2N(UBC13), APP, CDC26, Nicastrin, Cathepsin S, Impas 1, Cathepsin B, USP18, CDC27, Caspase-10, ANAPC13, c-IAP1, tBid, Caspase-3, FBX6, COPS3, RING-box protein 1, Caspase-1, ADAM10, Emi1, TINAGL1, COPS6, Cathepsin K, COPS7, Bid
47	Signal transduction_ESR2 pathway	77	0.131378	0.437247	0.131378	0.437247	21	MEK1(MAP2K1), c-Fos, NCOA3 (pCIP/SRC3), NCOA6 (TRBP), Keratin 19, ERK1/2, Protein p8, RXRA, CAPER, DAM1, ERAP140, SHP, GSTP1, AHR, Ubiquitin, SREBP1 precursor, PGHD, Oviductin, RARalpha, NCOA1 (SRC1), TFF1
48	Inflammation_TREM1 signaling	145	0.131999	0.437247	0.131999	0.437247	37	MEK1(MAP2K1), ITGB1, Calcineurin A (catalytic), ICAM1, 14-3-3 zeta/delta, TRAF6, ERK1/2, MEF2C, 14-3-3, IRAK2, Matrilysin (MMP-7), EGR1, jBid, IKK (cat), NF-AT, TIMP1, ITGAX, IL-1 beta, I-kB, DAP12, PI3K reg class IA, IKK-alpha, tBid, IKK-beta, PLC-gamma, MDM2, MEK1/2, IRAK1/2, Bcl-10, CD40(TNFRSF5), NF-kB, p38gamma (MAPK12), PLC-gamma 2, p38 MAPK, ERK1 (MAPK3), PI3K reg class IA (p55-gamma), Bid
49	Inflammation_MIF signaling	141	0.135004	0.438073	0.135004	0.438073	36	Casein kinase II, beta chain (Phosvitin), iNOS, Cyclin D3, c-Fos, ICAM1, TRAF6, ERK1/2, Cyclin D, IRAK2, Adenylate cyclase type VI, ETS2, PKA-reg (cAMP-dependent), PGES, IKK (cat), PP2A catalytic, NF-kB p65/p65, Ubiquitin, IL-1 beta, I-kB, Adenylate cyclase type V, CD74, PKC, PLC-beta, IKK-alpha, ETS, Adenylate cyclase, NFKBIE, IKK-beta, G-protein beta/gamma, Cyclin D1, IRAK1/2, ABCA1, NF-kB, PLA…
50	Muscle contraction_Relaxin signaling	82	0.142472	0.453061	0.142472	0.453061	22	MEK1(MAP2K1), Protein kinase G1, B-Raf, iNOS, G-protein alpha-i family, G-protein alpha-o, ERK1/2, Adenylate cyclase type VI, PKC-zeta, PKA-reg (cAMP-dependent), p90Rsk, PI3K cat class IB (p110-gamma), IL-1 beta, I-kB, Adenylate cyclase type V, PLC-beta, Endothelin-1, G-protein beta/gamma, INSL5, NF-kB, PDE4B, PLC-beta2
51	Neurophysiological process_Corticoliberin signaling	49	0.146178	0.45573	0.146178	0.45573	14	MEK1(MAP2K1), cPKC (conventional), B-Raf, c-Fos, EGR1, PKA-reg (cAMP-dependent), G-protein alpha-q/11, NUR77, PLC-beta, PKC-alpha, Adenylate cyclase, G-protein beta/gamma, NCOA1 (SRC1), NURR1
52	Transport_Manganese transport	104	0.153039	0.459258	0.153039	0.459258	27	Calcineurin A (alpha), SLC24A1, ABL2, PKD2L1, D2HGDH, GLNA, 14-3-3 zeta/delta, KPYR, SLC6A6, SLC39A8, FEN1, PP2A cat (alpha), B3GA3, B4GT1, IDI1, Aminopeptidase P2, TRPM7, CNDP2, ME1, GALNT1, Apotransferrin, ATP2C1, AMPL, GALNT2, ARG2, Mn(III)-Apotransferrin, Aminopeptidase P1
53	Cell cycle_G1-S Growth factor regulation	195	0.153086	0.459258	0.153086	0.459258	48	MEK1(MAP2K1), JAK2, FOXN3, cPKC (conventional), MATK, RelA (p65 NF-kB subunit), Cyclin D3, c-Fos, JunB, IRS-1, G-protein alpha-i family, ERK1/2, Cyclin D, PP2A regulatory, IKK (cat), PP2A catalytic, G-protein alpha-q/11, PP2A cat (alpha), IRF1, STAT1, NF-kB p65/p65, STAT3, PPP2R2A, I-kB, AP-1, PKC, TL1A(TNFSF15), PI3K reg class IA, NDPK A, PKC-alpha, IKK-alpha, SHP-2, NFKBIE, IKK-beta, ActRIIB, M…
54	Cell cycle_G2-M	206	0.17414	0.508907	0.17414	0.508907	50	MEK1(MAP2K1), ANAPC4, UBC, TOP1, Histone H3, TCP1-zeta-1, HUS1, PTCH1, HIPK2, CKS2, ANAPC11, 14-3-3 zeta/delta, MAD2a, ERK1/2, 14-3-3, Centrin-2, ETS2, CDC14a, E2N(UBC13), DNMT3A, CDC26, CDK10, Aurora-A, AKAP8, p90Rsk, CDC27, TCP1-alpha, Ubiquitin, FHIT, Cyclin H, U5-15kD, p73, LATS1, UBE1, MAPKAPK2, ANAPC13, TCP1-beta, MRLC, TCP1-epsilon, LATS2, Lamin B, MEK1/2, TCP1-eta, Dynamin, p38gamma (MAPK…
55	Neurophysiological process_Circadian rhythm	76	0.179766	0.508907	0.179766	0.508907	20	MEK1(MAP2K1), BMAL1, cPKC (conventional), B-Raf, Protein kinase G 2, cAMP-GEFI, c-Fos, ROR-alpha, JunB, ERK1/2, EGR1, PKA-reg (cAMP-dependent), G-protein alpha-q/11, p90Rsk, PLC-beta, CLOCK, VIP receptor 1, LDHA, DEC1 (Stra13), CRY1
56	Signal transduction_Androgen receptor signaling cross-talk	72	0.184004	0.508907	0.184004	0.508907	19	MEK1(MAP2K1), JAK2, Raptor, B-Raf, RHEB2, ERK1/2, HB-EGF, Beta-catenin, PKA-reg (cAMP-dependent), STAT3, Androgen receptor, 4E-BP1, WNT, MDM2, NF-kB, SMAD3, p38 MAPK, Frizzled, TGF-beta receptor type I
57	Inflammation_NK cell cytotoxicity	163	0.184644	0.508907	0.184644	0.508907	40	MEK1(MAP2K1), Calcineurin A (catalytic), Histone H3, c-Fos, JAK1, ICAM1, ERK1/2, Lamin A/C, DAP10, IKK (cat), HLA-G, KIR2DL4, PI3K cat class IB (p110-gamma), STAT1, NF-kB p65/p65, RAET1E, I-kB, HLA-E, Caspase-10, DAP12, MICA, NDPK A, PKC-alpha, SHP-2, NFKBIE, HLAB, Calreticulin, ULBP3, Caspase-3, PLC-gamma, FasR(CD95), Lamin B, MHC class I, MEK1/2, HLAC, NF-kB, PLC-gamma 2, ERK1 (MAPK3), APEX, Bid
58	Muscle contraction_Nitric oxide signaling in the cardiovascular system	124	0.18884	0.508907	0.18884	0.508907	31	CAT-1 (SLC7A1), NMT2, Protein kinase G1, Calcineurin A (catalytic), iNOS, AKAP6, HIF1A, G-protein alpha-i family, MEF2C, Adenylate cyclase type VI, ETS2, PRKAR2A, PKA-reg type II (cAMP-dependent), PKA-reg (cAMP-dependent), PDE2A, KLF2, PP2A catalytic, G-protein alpha-q/11, Ca-ATPase1, PI3K cat class IB (p110-gamma), AP-1, Adenylate cyclase type V, PI3K reg class IA, PLC-beta, Endothelin-1, Ca-ATP…
59	Cardiac development_FGF_ErbB signaling	124	0.18884	0.508907	0.18884	0.508907	31	MEK1(MAP2K1), Calcineurin A (catalytic), RARbeta, FGFR2, NCOA6 (TRBP), ERK1/2, MEF2C, RXRA, RAR-beta/RXR-alpha, HB-EGF, ID3, ErbB4, SHH, Calcipressin 1, G-protein alpha-q/11, RAR-alpha/RXR-alpha, Hamartin, Polycystin, MyHC, Smoothened, PRKD1, Endothelin-1, PKC-alpha, SHP-2, MAP2K5 (MEK5), RARalpha, FOG2, Tafazzin, ERK1 (MAPK3), SRF, TBX3
60	Reproduction_Gonadotropin regulation	199	0.192792	0.510898	0.192792	0.510898	48	MEK1(MAP2K1), PGE2R4, JAK2, GnRH1, Protein kinase G1, B-Raf, MAP-1B, iNOS, Protein kinase G 2, c-Fos, JunB, G-protein alpha-i family, MEK3(MAP2K3), ERK1/2, Protein kinase G, CaMK I, HB-EGF, mGluR7, MKP-2, EGR1, PKA-reg (cAMP-dependent), Galpha(s)-specific class A orphan/other GPCRs, PGES, HDAC5, G-protein alpha-q/11, p90Rsk, Androgen receptor, IL-1 beta, COX-1 (PTGS1), Dynamin-1, Ionotropic gluta…
61	Inflammation_Kallikrein-kinin system	187	0.206835	0.521582	0.206835	0.521582	45	MEK1(MAP2K1), iNOS, c-Fos, JAK1, G-protein alpha-i family, Tissue kallikreins, ERK1/2, Kallikrein 13, PGES, IKK (cat), G-protein alpha-q/11, Plasma kallikrein, PI3K cat class IB (p110-gamma), NF-kB p65/p65, STAT3, Aminopeptidase P2, G-protein beta, I-kB, COX-1 (PTGS1), AP-1, PGDS, PI3K reg class IA, PLC-beta, Alpha 1-antitrypsin, C1 inhibitor, IKK-alpha, G-protein gamma, SHP-2, NFKBIE, SERPINF2, …
62	Cell adhesion_Attractive and repulsive receptors	174	0.210108	0.521582	0.210108	0.521582	42	Semaphorin 3C, RhoA, ITGB1, Semaphorin 5A, B-Raf, ROBO2, ICAM1, ROBO1, SRGAP1, GRB7, ERK1/2, Plexin A4, SLIT3, Plexin D1, Ephrin-A receptors, alpha-1/beta-1 integrin, Fibronectin, NRCAM, Ephrin-A receptor 2, Intersectin, Plexin C1, PI3K cat class IB (p110-gamma), UNC5B, Collagen XIII, RhoD, MENA, PI3K reg class IA, Kalirin, Integrin, SHP-2, SLIT1, c-Abl, Ephrin-A5, Ephexin, Galectin-8, Ephrin-A, …
63	Cell adhesion_Cadherins	183	0.211792	0.521582	0.211792	0.521582	44	ERBIN, Nectin-4, RACK1, RhoA, Galectin-3, VE-cadherin, Formin, ITGB1, P-cadherin, PCDHA4, DEP-1, YES, Beta-catenin, Nectin-2, H-cadherin, MAST205, SSX2IP, IQGAP1, FXYD5, PP2A catalytic, Plakophilin 1, Cadherin 23, M-cadherin, CTNNAL1, ACP1, PTPRF (LAR), Plakophilin 4, MTSS1, FAT1, PKC, Cadherin 11, FHL2, PKC-alpha, SHP-2, WNT, Nectin-3, LRP6, c-Abl, PCDHGA12, Vinexin, PDZK3, HGF receptor (Met), P…
64	Inflammation_IL-2 signaling	104	0.214323	0.521582	0.214323	0.521582	26	MEK1(MAP2K1), RelA (p65 NF-kB subunit), Calcineurin A (catalytic), c-Fos, JAK1, ERK1/2, BFL1, IKK (cat), KIR2DL4, NF-AT, NF-kB p65/p65, STAT3, I-kB, AP-1, PKC-alpha, IKK-alpha, SHP-2, NFKBIE, IKK-beta, PLC-gamma, Bcl-2, MEK1/2, NF-kB, PLC-gamma 2, p38 MAPK, ERK1 (MAPK3)
65	Reproduction_GnRH signaling pathway	166	0.220505	0.521582	0.220505	0.521582	40	MEK1(MAP2K1), PGE2R4, JAK2, GnRH1, Protein kinase G1, B-Raf, MAP-1B, iNOS, Protein kinase G 2, G-protein alpha-i family, MEK3(MAP2K3), ERK1/2, Protein kinase G, CaMK I, HB-EGF, mGluR7, MKP-2, EGR1, PKA-reg (cAMP-dependent), Galpha(s)-specific class A orphan/other GPCRs, PGES, G-protein alpha-q/11, Androgen receptor, IL-1 beta, COX-1 (PTGS1), Ionotropic glutamate receptor, AP-1, GABA-A receptor, P…
66	Cell cycle_G1-S	162	0.22595	0.521582	0.22595	0.521582	39	TAF1, ANAPC4, Importin (karyopherin)-beta, Cyclin D3, HUS1, CNOT7, CKS2, ANAPC11, 14-3-3 zeta/delta, Cyclin D, 14-3-3, Importin (karyopherin)-alpha, ETS2, CDC14a, Karyopherin beta 1, CDC26, Hamartin, CDK10, CDC27, Ubiquitin, PCNA, Cyclin H, I-kB, UBE1, ANAPC13, BTG3, Karyopherin alpha 2, NFKBIE, MDM2, c-Abl, LATS2, p15, Cyclin D1, Fe65-like, RING-box protein 1, Emi1, p107, Nibrin, MAT1
67	Inflammation_Amphoterin signaling	118	0.227762	0.521582	0.227762	0.521582	29	MEK1(MAP2K1), RhoA, RelA (p65 NF-kB subunit), ICAM1, S100B, TRAF6, ERK1/2, IRAK2, IKK (cat), IL1RN, MyHC, NF-kB p65/p65, IL-1 beta, I-kB, AP-1, PI3K reg class IA, IKK-alpha, NFKBIE, IKK-beta, MRLC, MEK1/2, S100P, IRAK1/2, NF-kB, p38gamma (MAPK12), Amyloid beta, p38 MAPK, ERK1 (MAPK3), PI3K reg class IA (p55-gamma)
68	Proteolysis_Connective tissue degradation	118	0.227762	0.521582	0.227762	0.521582	29	EDEM, Trypsin II, ADAM12, SERPINE2, Antileukoproteinase 1, Tissue kallikreins, Matrilysin (MMP-7), Fibromodulin, Kallikrein 13, Meprin A, beta, Fibronectin, TIMP1, ADAM15, Kallikrein 3 (PSA), Trypsin, ADAM-TS13, ADAM23, ADAM-TS9, ADAM9, Alpha 1-antitrypsin, SERPINB6, ADAM-TS15, Kallikrein 2, Meprin, Cathepsin O, Furin, Kallikrein 1, Elastase 3A, Collagen I
69	Development_Neurogenesis_Synaptogenesis	180	0.228984	0.521582	0.228984	0.521582	43	RhoA, RIMS4, Syntrophin gamma 2, GRIP2, Tamalin, nAChR alpha, FGFR2, VAMP7, GluR5, MUNC18, Homer 1, Neuroligin, Parkin, Dystroglycan, Synaptotagmin, ErbB4, Thrombospondin 1, SHANK, MUNC13, MAGI-1(BAIAP1), Ionotropic glutamate receptor, Neuregulin 3, Synaptotagmin II, PKC-alpha, APOER2, KIS, P/Q-type calcium channel alpha-1A subunit, Syntaxin 5, Agrin, WNT, Synaptopodin, MALS, Homer, PSD-95, Lipri…
70	Translation_Regulation of initiation	127	0.230777	0.521582	0.230777	0.521582	31	Casein kinase II, beta chain (Phosvitin), MEK1(MAP2K1), RHEB2, IRS-1, MEK3(MAP2K3), eIF4E, ERK1/2, PKC-zeta, MSK1/2 (RPS6KA5/4), PP2A catalytic, eIF4G1/3, G-protein alpha-q/11, PP2A cat (alpha), MNK1, eIF4G1, Hamartin, eIF2S2, 4E-BP1, eIF3S2, PI3K reg class IA, eIF4G2, eIF4G3, MEK1/2, 4E-BP2, MSK1, eIF2S1, p38gamma (MAPK12), p38 MAPK, ERK1 (MAPK3), TGF-beta receptor type I, PI3K reg class IA (p55…
71	Apoptosis_Apoptotic mitochondria	79	0.232908	0.521582	0.232908	0.521582	20	Galectin-3, RIPK2, ASK1 (MAP3K5), 14-3-3, BFL1, Bik, Glutaredoxin 1, BMF, tBid, Glutaredoxin, Bcl-2, SIVA1, Bcl-10, HSP70, Mcl-1, Bim, BAG-3, BFAR, Bid, FASTK
72	DNA damage_Checkpoint	124	0.252143	0.556815	0.252143	0.556815	30	MEK1(MAP2K1), ANAPC4, FOXN3, Cyclin D3, HUS1, SMC1, ANAPC11, 14-3-3 zeta/delta, ERK1/2, Cyclin D, 14-3-3, CDC26, CDC27, Ubiquitin, PCNA, Ku80, I-kB, ANAPC13, LKB1, RAD1, MDM2, c-Abl, TFIID, Cyclin D1, NF-kB, p38gamma (MAPK12), RUVBL2, Nibrin, p38 MAPK, ERK1 (MAPK3)
73	DNA damage_Core	29	0.269125	0.577782	0.269125	0.577782	8	HUS1, RPA3, PCNA, Ku80, RPA4, RAD1, RPA1, Nibrin
74	Apoptosis_Apoptotic nucleus	161	0.272534	0.577782	0.272534	0.577782	38	MDM4, RelA (p65 NF-kB subunit), PARP-1, Histone H3, SMC1, PKR, HIPK2, C/EBPbeta, DOCK1, Parkin, Protein p8, DJ-1, Lamin A/C, AHR, p63, Ku80, DAPK2, ING4, p73, Caspase-10, Tubulin alpha, PPAR-beta(delta), NDPK A, MDA-5, Zac1, DNase I, tBid, Caspase-3, c-Abl, Lamin B, HDAC1, PIG8, NF-kB, PDCD11, Mcl-1, Nibrin, APEX, Bid
75	Inflammation_Histamine signaling	215	0.273882	0.577782	0.273882	0.577782	50	BETA-PIX, MEK1(MAP2K1), RhoA, Guanylate cyclase, SLC18A1, CCL20, Calcineurin A (catalytic), PA2G6, iNOS, c-Fos, ICAM1, p22-phox, G-protein alpha-i family, ERK1/2, Adenylate cyclase type VI, PKA-reg (cAMP-dependent), PGES, IKK (cat), iPLA2, CaMK II gamma, p67-phox, G-protein alpha-q/11, PG12B, CaMK II delta, NF-kB p65/p65, IL-1 beta, I-kB, COX-1 (PTGS1), AP-1, PGDS, PLA2G3, Adenylate cyclase type …
76	Development_Ossification and bone remodeling	157	0.279371	0.577782	0.279371	0.577782	37	PGE2R4, Annexin V, FGFR2, C/EBPbeta, SMAD7, HNF1-alpha, TRAF6, MEK3(MAP2K3), BIKe, ETS2, Beta-catenin, HOXA9, BMP7, SHH, SMAD2, TLL1, SLC26A2, p90Rsk, GDF11(BMP11), BMP3, Galpha(s)-specific prostanoid GPCRs, HNF1, SMAD6, Hedgehog, Cadherin 11, BMP1, ETS, WNT, Annexin II, ActRIIB, TAB1, ANKH, Osteocrin, p38 MAPK, TBX3, Frizzled, Collagen I
77	Apoptosis_Apoptosis stimulation by external signals	144	0.285859	0.577782	0.285859	0.577782	34	MEK1(MAP2K1), JAK2, ErbB4(CTF), c-Fos, ASK1 (MAP3K5), ERK1/2, HB-EGF, PKC-zeta, jBid, ErbB4, TRADD, PP2A catalytic, SMAD2, ErbB4(ICD), SH2B, BMF, I-kB, Caspase-10, IKK-alpha, c-IAP1, tBid, IKK-beta, Caspase-3, Bcl-2, FasR(CD95), ActRIIB, SIVA1, NF-kB, SMAD3, Bim, NT-3, ERAP1, TGF-beta receptor type I, Bid
78	Muscle contraction	171	0.287019	0.577782	0.287019	0.577782	40	Junctin, MYOM1, cPKC (conventional), Protein kinase G1, nAChR alpha, G-protein alpha-i family, Troponin I, slow skeletal, Protein kinase G, Dystroglycan, Galpha(q)-specific peptide GPCRs, PP2A catalytic, KCNE3, G-protein alpha-q/11, K(+) channel, subfamily J, Ca-ATPase1, Thrombospondin 1, GCAP, MyHC, Galpha(q)-specific amine GPCRs, Calpain 3, HRC, MAP-1A, DMPK, Myotilin, PKC, PKC-alpha, Tetrodoto…
79	Cell adhesion_Synaptic contact	176	0.29403	0.577782	0.29403	0.577782	41	BETA-PIX, Formin, Rab-27A, Band 4.1-like protein 2, Na(v) beta 1, EPB41, iNOS, SHANK2, Syntenin 1, GluR6, Neuroligin, YES, Synaptotagmin, Beta-catenin, CaMK II gamma, K(+) channel, subfamily J, SAPAP4, SHANK, Annexin IV, Intersectin, CaMK II delta, BAIAP3, MAGI-1(BAIAP1), Semaphorin 4B, GABA-A receptor, GRIK5, Kalirin, Synaptotagmin II, Synaptopodin, Synbindin, MALS-1, Alpha-fodrin, Homer, Sharpi…
80	Signal transduction_ESR1-membrane pathway	91	0.294723	0.577782	0.294723	0.577782	22	MEK1(MAP2K1), RhoA, B-Raf, c-Fos, ADAM12, NCOA3 (pCIP/SRC3), IRS-1, G-protein alpha-i family, ERK1/2, HB-EGF, Adenylate cyclase type VI, PKA-reg (cAMP-dependent), ErbB4, Androgen receptor, Adenylate cyclase type V, Adenylate cyclase, G-protein beta/gamma, Cyclin D1, NCOA1 (SRC1), TFF1, PI3K reg class IA (p55-gamma), PLC-beta2
81	Inflammation_IL-13 signaling pathway	91	0.294723	0.577782	0.294723	0.577782	22	MEK1(MAP2K1), JAK2, RelA (p65 NF-kB subunit), iNOS, JAK1, DCOR, IRS-1, ERK1/2, SOCS1, PKC-zeta, IKK (cat), IL1RN, IL4RA, FOXJ1, STAT1, STAT3, I-kB, PKC-alpha, IKK-alpha, SHP-2, HSD3B1, COL1A2
82	Cell adhesion_Cell junctions	163	0.301362	0.577782	0.301362	0.577782	38	ERBIN, Nectin-4, BETA-PIX, Casein kinase II, beta chain (Phosvitin), RhoA, VE-cadherin, ITGB1, EPB41, 14-3-3 zeta/delta, ERK1/2, 14-3-3, YES, PKC-zeta, Beta-catenin, Nectin-2, Plakophilin 1, M-cadherin, MAGI-1(BAIAP1), Plakophilin 4, BMX, Tubulin alpha, ARHGEF2, PKC, Cadherin 11, PLC-beta, LYRIC, Endothelin-1, Beta-fodrin, PLC-gamma, Claudin-4, Nectin-3, Alpha-fodrin, PSD-95, PARD6A, Fodrin (spec…
83	Neurophysiological process_Melatonin signaling	43	0.304528	0.577782	0.304528	0.577782	11	ROR-alpha, G-protein alpha-i family, PKA-reg (cAMP-dependent), GLUT4, STS, Adenylate cyclase, Melatonin receptor 1A, SULT1E1, CYP19, G-protein beta/gamma, PLC-beta2
84	Cell adhesion_Amyloid proteins	195	0.307013	0.577782	0.307013	0.577782	45	RhoA, VE-cadherin, cPKC (conventional), MUNC18, alphaAPPs, BACE1, G-protein alpha-o, ERK1/2, FZD8, X11-like 2, Beta-catenin, Pin1, Jagged2, FZD4, APP, Nicastrin, Fibronectin, Jagged2 (CTF1), WNT2B, Plakophilin 4, MENA, ADAM9, PKC, RTN4R, PKC-alpha, SHC3, Agrin, WNT, MALS, Caspase-3, Jagged2 (CTF2), Bcl-2, c-Abl, BACE2, G-protein beta/gamma, Fe65-like2, PDZK3, Amyloid beta, ADAM10, ERK1 (MAPK3), A…
85	Transcription_Transcription by RNA polymerase II	159	0.308877	0.577782	0.308877	0.577782	37	TAF1, PARP-1, TOP1, PAF1, MED9, CRSP9, LEO1, NCOA6 (TRBP), NELF-A, NMI, TBP, POLR2B, SNAP50, SURF5, Cyclin T2, POLR2D, DRAP1, TAF13, RPB7.0, TCERG1 (CA150), Tat-SF1, TAF4 (TAFII130), POLR2C, Cyclin H, B-TAF, TRAP170, ELL3, TAF7L, TAFs, TMF1, TFIID, PPARGC1 (PGC1-alpha), CTR9, TFIID 31 kDa subunit, TFF1, MAT1, TFB5
86	Cell adhesion_Integrin priming	110	0.316499	0.579685	0.316499	0.579685	26	MEK1(MAP2K1), ITGB1, ITGAV, G-protein alpha-i family, ERK1/2, alpha-1/beta-1 integrin, CaMK II gamma, G-protein alpha-q/11, Angiotensin II, Fibronectin, PI3K cat class IB (p110-gamma), CaMK II delta, PI3K reg class IA, PLC-beta, Integrin, PLC-gamma, MEK1/2, G-protein beta/gamma, PI3K reg class IB (p101), PLC-gamma 2, ERK1 (MAPK3), ICAP-1, CXCR4, Collagen I, PI3K reg class IA (p55-gamma), PLC-beta2
87	Cell cycle_G1-S Interleukin regulation	128	0.317186	0.579685	0.317186	0.579685	30	MEK1(MAP2K1), RelA (p65 NF-kB subunit), Cyclin D3, c-Fos, JAK1, JunB, IRS-1, TRAF6, ERK1/2, Cyclin D, IKK (cat), STAT1, NF-kB p65/p65, STAT3, IL-1 beta, I-kB, AP-1, PI3K reg class IA, IKK-alpha, SHP-2, NFKBIE, IKK-beta, MDM2, p15, Cyclin D1, IRAK1/2, NF-kB, p107, ERK1 (MAPK3), PI3K reg class IA (p55-gamma)
88	Response to hypoxia and oxidative stress	160	0.324014	0.585435	0.324014	0.585435	37	G3P2, Peroxiredoxin, PRDX3, NRF1, GPX2, HIF1A, C/EBPbeta, GSTO1, ASK1 (MAP3K5), MEK3(MAP2K3), COX I, Glutaredoxin 1, GGT1, GSHR, GSTM4, ACOX2, GSTP1, AHR, Androgen receptor, p63, PGHD, p73, AP-1, PGDS, SOD1, Gamma-glutamyltranspeptidase, SOD3 (EC-SOD), IKK-alpha, Selenoprotein P, Glutaredoxin, GSTM1, GSTM2, NF-kB, GGTL3, PRDX4, p38gamma (MAPK12), p38 MAPK
89	Cell cycle_G0-G1	71	0.343137	0.61302	0.343137	0.61302	17	MDM4, RHEB2, E2F5, Cyclin D, EGR1, PPAR-gamma/RXR-alpha, NEK3, TL1A(TNFSF15), Zac1, KIS, p15, RAP-2A, Cyclin D1, HDAC1, RBBP8 (CtIP), p107, PPAR-gamma
90	Chemotaxis	139	0.350358	0.613432	0.350358	0.613432	32	CCL28, C5aR, GRO-2, MEK1(MAP2K1), CCL20, RelA (p65 NF-kB subunit), ROBO2, Eotaxin-2, CD44, Fra-1, ROBO1, G-protein alpha-i family, ERK1/2, Beta-catenin, CXCL16, Galpha(q)-specific peptide GPCRs, GRO-3, IL-1 beta, GRO-1, CCL13, Integrin, CXCL13, PD-ECGF (TdRPase), MEK1/2, Galpha(i)-specific peptide GPCRs, NF-kB, CCBP2 (CCR9), RalBP1, PF4, Alpha-defensin, p38 MAPK, CCL15
91	Proliferation_Positive regulation cell proliferation	221	0.351084	0.613432	0.351084	0.613432	50	GAB2, MEK1(MAP2K1), RhoA, ITGB1, JAK2, MATK, G-protein alpha-15, B-Raf, cAMP-GEFI, FGFR2, c-Fos, JAK1, Fra-1, G-protein alpha-i family, ERK1/2, Glypican-1, PKA-reg (cAMP-dependent), SHH, MTGR1, G-protein alpha-q/11, PI3K cat class IB (p110-gamma), TIMP1, PRKAR1A, STAT3, RhoG, Androgen receptor, PRKD1, AP-1, Galpha(i)-specific amine GPCRs, PI3K reg class IA, Endothelin-1, CCL14, DIA1, DDX11, SHP-2…
92	Cytoskeleton_Spindle microtubules	109	0.382979	0.661888	0.382979	0.661888	25	Tubulin gamma, Importin (karyopherin)-beta, EPB41, HOOK1, SMC1, CKS2, MAD2a, HMG20B, Importin (karyopherin)-alpha, CDC14a, Aurora-A, TCP1-alpha, Tubulin alpha, Dynein 1, cytoplasmic, heavy chain, Karyopherin alpha 2, TUBGCP6, Tubulin gamma 1, 4.1N, HOOK2, DLC1 (Dynein LC8a), TUBGCP5, TUBGCP4 (76P), EML4, Zwilch, Ran
93	Reproduction_Progesterone signaling	215	0.394462	0.674402	0.394462	0.674402	48	MEK1(MAP2K1), RhoA, AKAP3, RelA (p65 NF-kB subunit), NCOA3 (pCIP/SRC3), CKS2, ASK1 (MAP3K5), G-protein alpha-i family, MEK3(MAP2K3), MAD2a, Beta-catenin, PKA-reg (cAMP-dependent), Galpha(q)-specific peptide GPCRs, G-protein alpha-q/11, Fibronectin, Aurora-A, p90Rsk, STAT3, DAP3, COX-1 (PTGS1), Dynamin-1, AP-1, MUC1, Dynein 1, cytoplasmic, heavy chain, GNPI, GABA-A receptor, PI3K reg class IA, PLC…
94	Immune response_TCR signaling	174	0.399633	0.675974	0.399633	0.675974	39	MEK1(MAP2K1), RhoA, ITGB1, MHC class II, RelA (p65 NF-kB subunit), Calcineurin A (catalytic), c-Fos, ICAM1, ASK1 (MAP3K5), MEK3(MAP2K3), ERK1/2, BFL1, E2N(UBC13), IKK (cat), PP2A catalytic, PP2A cat (alpha), NF-AT, NF-kB p65/p65, Ubiquitin, I-kB, AP-1, PI3K reg class IA, MICA, PAG, IKK-alpha, SHP-2, IKK-beta, Bcl-2, Beta-adaptin 2, MHC class I, MEK1/2, Bcl-10, NF-kB, FYB1, p38gamma (MAPK12), p38 …
95	Development_ERK5 in cell proliferation and neuronal survival	24	0.409821	0.680591	0.409821	0.680591	6	c-Fos, MEF2C, PKC-zeta, PKC-lambda/iota, MAP2K5 (MEK5), TSAD
96	Reproduction_Spermatogenesis, motility and copulation	230	0.410923	0.680591	0.410923	0.680591	51	MEK1(MAP2K1), STRBP, AKAP3, STK39, cAMP-GEFI, DAZAP1, PKR, SPAG16, Keratin 19, Tissue kallikreins, HSD17B3, Elafin, GCNF, HB-EGF, HSPA2, PKA-reg (cAMP-dependent), BMP7, DNMT3A, Hyaluronidase, Hdj-2, GGT1, GSHR, Histone H2, HSPA1A, Kallikrein 3 (PSA), Androgen receptor, Sp17, PKC, Gamma-glutamyltranspeptidase, DAZAP, HMDH, CGRP-RCP, Kallikrein 2, RARalpha, TAB1, CatSper2, G-protein beta/gamma, MSK…
97	Inflammation_Inflammasome	120	0.418597	0.682415	0.418597	0.682415	27	eIF2AK3, PKR, RIPK2, TRAF6, MEK3(MAP2K3), ERK1/2, IKK (cat), VISA, TRADD, eIF2S2, IL-1 beta, I-kB, AP-1, MDA-5, IKK-alpha, NFKBIE, IL-33, IKK-beta, TAB1, eIF2S1, NF-kB, p38gamma (MAPK12), Caspase-1, p38 MAPK, ERK1 (MAPK3), eIF2AK1, NALP3
98	Signal transduction_Nitric oxide signaling	88	0.420935	0.682415	0.420935	0.682415	20	G3P2, MEK1(MAP2K1), JAK2, Protein kinase G1, iNOS, c-Fos, IRS-1, ASK1 (MAP3K5), ERK1/2, CaMK I, GOCAP1, STAT1, NF-kB p65/p65, IL-1 beta, AP-1, Caspase-3, PSD-95, NF-kB, Mcl-1, p38 MAPK
99	Signal transduction_Insulin signaling	171	0.4249	0.682415	0.4249	0.682415	38	MEK1(MAP2K1), JAK2, ACACA, SREBP1 (nuclear), RHEB2, SCD, IRS-1, HXK1, G6PT, PFKL, FADS2, eIF4E, ERK1/2, eEF2K, PKC-zeta, KPYR, PKA-reg (cAMP-dependent), GLUT4, PHK alpha (liver), eIF4G1, Hamartin, FASN, SREBP1 (Golgi membrane), Acyl-CoA synthetase, SREBP1 precursor, 4E-BP1, GLUT1, ACLY, PI3K reg class IA, PHK alpha, HXK2, PC1, SCAP, PYGM, Furin, Carboxypeptidase H, PKM2, Perilipin
100	Signal transduction_CREM pathway	98	0.438453	0.690449	0.438453	0.690449	22	MEK1(MAP2K1), PGE2R4, Rab-27A, AKAP3, c-Fos, C/EBPbeta, ERK1/2, CREB4, PKA-reg (cAMP-dependent), Hyaluronidase, p90Rsk, NF-AT, CYP51A1, Ubiquitin, AP-1, HXK2, ETV3, Adenylate cyclase, CYP19, MEK1/2, Beta-1 adrenergic receptor, ERK1 (MAPK3)

## Sheet: IBDa vs HC Disease Biomarkers
Enrichment analysis report
Enrichment by Diseases (by Biomarkers)					IBDa vs HC
#	Diseases	Total	pValue	Min FDR	p-value	FDR	In Data	Network Objects from Active Data
1	Thoracic Neoplasms	20276	3.84049e-136	7.95239e-133	3.84049e-136	7.95239e-133	3732	PPP2R2D, Tubulin epsilon 1, MHC class II alpha chain, KLC2, APG3, SSR-delta, MKP6, BMP3B, COL1A1, G3P2, TRMU, CCL28, Semaphorin 3C, Tmem205, SLC17A9, C3orf21, HMGN4, SLC31A1, RCAD, TULP4, RGPD4, Ankyrin 1, CCDC5, C4orf43, MDM4, TRIO, VWA1, Junctin, Kv6.1, GLG1, Hinderin, HDLBP, ZNF135, Peroxiredoxin, ATBF1, MKP-3, GAB2, Macro-H2A.1 histone, ZNF512B, ERBIN, Pappalysin-2, C5aR, Nectin-4, UIP5, MRPL…
2	Lung Neoplasms	20254	5.32288e-136	7.95239e-133	5.32288e-136	7.95239e-133	3729	PPP2R2D, Tubulin epsilon 1, MHC class II alpha chain, KLC2, APG3, SSR-delta, MKP6, BMP3B, COL1A1, G3P2, TRMU, CCL28, Semaphorin 3C, Tmem205, SLC17A9, C3orf21, HMGN4, SLC31A1, RCAD, TULP4, RGPD4, Ankyrin 1, CCDC5, C4orf43, MDM4, TRIO, VWA1, Junctin, Kv6.1, GLG1, Hinderin, HDLBP, ZNF135, Peroxiredoxin, ATBF1, MKP-3, GAB2, Macro-H2A.1 histone, ZNF512B, ERBIN, Pappalysin-2, C5aR, Nectin-4, UIP5, MRPL…
3	Respiratory Tract Neoplasms	20352	1.42109e-135	1.4154e-132	1.42109e-135	1.4154e-132	3740	PPP2R2D, Tubulin epsilon 1, MHC class II alpha chain, KLC2, APG3, SSR-delta, MKP6, BMP3B, COL1A1, G3P2, TRMU, CCL28, Semaphorin 3C, Tmem205, SLC17A9, C3orf21, HMGN4, SLC31A1, RCAD, TULP4, RGPD4, Ankyrin 1, CCDC5, C4orf43, MDM4, TRIO, VWA1, Junctin, Kv6.1, GLG1, Hinderin, HDLBP, ZNF135, Peroxiredoxin, ATBF1, MKP-3, GAB2, Macro-H2A.1 histone, ZNF512B, ERBIN, Pappalysin-2, C5aR, Nectin-4, UIP5, MRPL…
4	Lung Diseases	20858	1.78155e-126	1.33082e-123	1.78155e-126	1.33082e-123	3781	PPP2R2D, Tubulin epsilon 1, MHC class II alpha chain, KLC2, APG3, SSR-delta, MKP6, BMP3B, COL1A1, G3P2, TRMU, CCL28, Semaphorin 3C, Tmem205, SLC17A9, C3orf21, HMGN4, SLC31A1, RCAD, TULP4, RGPD4, Ankyrin 1, CCDC5, C4orf43, MDM4, TRIO, VWA1, Junctin, Kv6.1, GLG1, Hinderin, HDLBP, ZNF135, Peroxiredoxin, ATBF1, MKP-3, GAB2, Macro-H2A.1 histone, ZNF512B, ERBIN, Pappalysin-2, C5aR, Nectin-4, UIP5, MRPL…
5	Respiratory Tract Diseases	21020	6.26392e-125	3.74332e-122	6.26392e-125	3.74332e-122	3797	PPP2R2D, Tubulin epsilon 1, MHC class II alpha chain, KLC2, APG3, SSR-delta, MKP6, BMP3B, COL1A1, G3P2, TRMU, CCL28, Semaphorin 3C, Tmem205, SLC17A9, C3orf21, HMGN4, SLC31A1, RCAD, TULP4, RGPD4, Ankyrin 1, CCDC5, C4orf43, MDM4, TRIO, VWA1, Junctin, Kv6.1, GLG1, Hinderin, HDLBP, ZNF135, Peroxiredoxin, ATBF1, MKP-3, GAB2, Macro-H2A.1 histone, ZNF512B, ERBIN, Pappalysin-2, C5aR, Nectin-4, UIP5, MRPL…
6	Urogenital Neoplasms	20668	1.45136e-111	7.22776e-109	1.45136e-111	7.22776e-109	3723	PPP2R2D, Tubulin epsilon 1, MHC class II alpha chain, KLC2, APG3, SSR-delta, MKP6, BMP3B, COL1A1, GTF2IRD2B, G3P2, TRMU, CCL28, Semaphorin 3C, SLC17A9, C3orf21, SLC31A1, RCAD, TULP4, RGPD4, Ankyrin 1, CCDC5, C4orf43, MDM4, TRIO, Junctin, Kv6.1, GLG1, Hinderin, HDLBP, ZNF135, Peroxiredoxin, ATBF1, MKP-3, GAB2, Macro-H2A.1 histone, ZNF512B, ERBIN, Pappalysin-2, C5aR, Nectin-4, UIP5, MRPL32, ITGA1, …
7	Female Urogenital Diseases	19544	3.68739e-102	1.57399e-99	3.68739e-102	1.57399e-99	3556	PPP2R2D, Tubulin epsilon 1, MHC class II alpha chain, KLC2, APG3, SSR-delta, MKP6, BMP3B, COL1A1, GTF2IRD2B, G3P2, TRMU, CCL28, Semaphorin 3C, SLC17A9, C3orf21, RCAD, TULP4, RGPD4, Ankyrin 1, CCDC5, MDM4, TRIO, Junctin, Kv6.1, GLG1, Hinderin, HDLBP, ZNF135, Peroxiredoxin, ATBF1, MKP-3, GAB2, Macro-H2A.1 histone, ZNF512B, ERBIN, Pappalysin-2, C5aR, Nectin-4, UIP5, MRPL32, ITGA1, Tubulin gamma, BET…
8	Female Urogenital Diseases and Pregnancy Complications	19676	3.3568e-99	1.25377e-96	3.3568e-99	1.25377e-96	3565	PPP2R2D, Tubulin epsilon 1, MHC class II alpha chain, KLC2, APG3, SSR-delta, MKP6, BMP3B, COL1A1, GTF2IRD2B, G3P2, TRMU, CCL28, Semaphorin 3C, SLC17A9, C3orf21, RCAD, TULP4, RGPD4, Ankyrin 1, CCDC5, MDM4, TRIO, Junctin, Kv6.1, GLG1, Hinderin, HDLBP, ZNF135, Peroxiredoxin, ATBF1, MKP-3, GAB2, Macro-H2A.1 histone, ZNF512B, ERBIN, Pappalysin-2, C5aR, Nectin-4, UIP5, MRPL32, ITGA1, Tubulin gamma, BET…
9	Neoplasms by Site	25259	2.25578e-97	7.48918e-95	2.25578e-97	7.48918e-95	4202	PPP2R2D, Tubulin epsilon 1, MHC class II alpha chain, KLC2, APG3, SSR-delta, MKP6, BMP3B, COL1A1, GTF2IRD2B, G3P2, TRMU, CCL28, Semaphorin 3C, Tmem205, SLC17A9, C3orf21, HMGN4, SLC31A1, RCAD, TULP4, RGPD4, Ankyrin 1, CCDC5, C4orf43, MDM4, TRIO, VWA1, Junctin, Kv6.1, GLG1, SEC22C, Hinderin, HDLBP, ZNF135, Peroxiredoxin, ATBF1, MKP-3, GAB2, Macro-H2A.1 histone, ZNF512B, ERBIN, Pappalysin-2, C5aR, N…
10	Neoplasms	25811	1.70512e-89	5.09489e-87	1.70512e-89	5.09489e-87	4240	PPP2R2D, Tubulin epsilon 1, MHC class II alpha chain, KLC2, APG3, SSR-delta, MKP6, BMP3B, COL1A1, GTF2IRD2B, G3P2, TRMU, CCL28, Semaphorin 3C, Tmem205, SLC17A9, C3orf21, HMGN4, SLC31A1, RCAD, TULP4, RGPD4, Ankyrin 1, CCDC5, C4orf43, MDM4, TRIO, VWA1, Junctin, Kv6.1, GLG1, SEC22C, Hinderin, HDLBP, ZNF135, Peroxiredoxin, ATBF1, MKP-3, GAB2, Macro-H2A.1 histone, ZNF512B, ERBIN, Pappalysin-2, C5aR, N…
11	Male Urogenital Diseases	18243	5.12509e-89	1.39216e-86	5.12509e-89	1.39216e-86	3344	MHC class II alpha chain, KLC2, APG3, MKP6, BMP3B, COL1A1, GTF2IRD2B, G3P2, CCL28, Semaphorin 3C, SLC17A9, C3orf21, SLC31A1, RCAD, TULP4, RGPD4, Ankyrin 1, CCDC5, C4orf43, MDM4, TRIO, Junctin, Kv6.1, GLG1, HDLBP, ZNF135, Peroxiredoxin, ATBF1, GAB2, Macro-H2A.1 histone, ZNF512B, ERBIN, Pappalysin-2, C5aR, Nectin-4, UIP5, MRPL32, ITGA1, Tubulin gamma, BETA-PIX, TR-alpha, GRO-2, BAHD1, GALNT5, Casei…
12	Urologic Neoplasms	14498	3.52538e-78	8.77819e-76	3.52538e-78	8.77819e-76	2772	MHC class II alpha chain, KLC2, APG3, MKP6, BMP3B, COL1A1, G3P2, CCL28, Semaphorin 3C, SLC17A9, C3orf21, RCAD, TULP4, RGPD4, Ankyrin 1, CCDC5, TRIO, Junctin, Kv6.1, GLG1, HDLBP, ZNF135, Peroxiredoxin, ATBF1, GAB2, Macro-H2A.1 histone, ZNF512B, ERBIN, Pappalysin-2, Nectin-4, UIP5, MRPL32, ITGA1, Tubulin gamma, BETA-PIX, TR-alpha, GRO-2, BAHD1, GALNT5, Casein kinase II, beta chain (Phosvitin), MEK1…
13	Urologic Diseases	14986	2.74838e-77	6.31705e-75	2.74838e-77	6.31705e-75	2841	MHC class II alpha chain, KLC2, APG3, MKP6, BMP3B, COL1A1, G3P2, CCL28, Semaphorin 3C, SLC17A9, C3orf21, RCAD, TULP4, RGPD4, Ankyrin 1, CCDC5, TRIO, Junctin, Kv6.1, GLG1, HDLBP, ZNF135, Peroxiredoxin, ATBF1, GAB2, Macro-H2A.1 histone, ZNF512B, ERBIN, Pappalysin-2, C5aR, Nectin-4, UIP5, MRPL32, ITGA1, Tubulin gamma, BETA-PIX, TR-alpha, GRO-2, BAHD1, GALNT5, Casein kinase II, beta chain (Phosvitin)…
14	Genital Neoplasms, Female	15334	8.21685e-71	1.75371e-68	8.21685e-71	1.75371e-68	2868	PPP2R2D, Tubulin epsilon 1, MHC class II alpha chain, SSR-delta, MKP6, BMP3B, COL1A1, GTF2IRD2B, G3P2, TRMU, Semaphorin 3C, SLC17A9, RCAD, TULP4, RGPD4, Ankyrin 1, CCDC5, MDM4, TRIO, Junctin, Kv6.1, GLG1, Hinderin, HDLBP, ZNF135, Peroxiredoxin, ATBF1, MKP-3, GAB2, Macro-H2A.1 histone, ZNF512B, ERBIN, Pappalysin-2, ITGA1, Tubulin gamma, BETA-PIX, U11/U12-65K, TR-alpha, BAHD1, GALNT5, Casein kinase…
15	Genital Diseases, Female	15485	3.2963e-69	6.56624e-67	3.2963e-69	6.56624e-67	2884	PPP2R2D, Tubulin epsilon 1, MHC class II alpha chain, SSR-delta, MKP6, BMP3B, COL1A1, GTF2IRD2B, G3P2, TRMU, Semaphorin 3C, SLC17A9, RCAD, TULP4, RGPD4, Ankyrin 1, CCDC5, MDM4, TRIO, Junctin, Kv6.1, GLG1, Hinderin, HDLBP, ZNF135, Peroxiredoxin, ATBF1, MKP-3, GAB2, Macro-H2A.1 histone, ZNF512B, ERBIN, Pappalysin-2, ITGA1, Tubulin gamma, BETA-PIX, U11/U12-65K, TR-alpha, BAHD1, GALNT5, Casein kinase…
16	Uterine Neoplasms	14314	8.75297e-68	1.63462e-65	8.75297e-68	1.63462e-65	2705	PPP2R2D, Tubulin epsilon 1, SSR-delta, MKP6, BMP3B, COL1A1, GTF2IRD2B, G3P2, TRMU, Semaphorin 3C, SLC17A9, RCAD, TULP4, RGPD4, Ankyrin 1, CCDC5, TRIO, Junctin, Kv6.1, GLG1, Hinderin, HDLBP, ZNF135, Peroxiredoxin, ATBF1, GAB2, Macro-H2A.1 histone, ZNF512B, ERBIN, Pappalysin-2, ITGA1, Tubulin gamma, BETA-PIX, U11/U12-65K, TR-alpha, BAHD1, GALNT5, Casein kinase II, beta chain (Phosvitin), MEK1(MAP2K…
17	Uterine Diseases	14319	2.41736e-67	4.24887e-65	2.41736e-67	4.24887e-65	2704	PPP2R2D, Tubulin epsilon 1, SSR-delta, MKP6, BMP3B, COL1A1, GTF2IRD2B, G3P2, TRMU, Semaphorin 3C, SLC17A9, RCAD, TULP4, RGPD4, Ankyrin 1, CCDC5, TRIO, Junctin, Kv6.1, GLG1, Hinderin, HDLBP, ZNF135, Peroxiredoxin, ATBF1, GAB2, Macro-H2A.1 histone, ZNF512B, ERBIN, Pappalysin-2, ITGA1, Tubulin gamma, BETA-PIX, U11/U12-65K, TR-alpha, BAHD1, GALNT5, Casein kinase II, beta chain (Phosvitin), MEK1(MAP2K…
18	Kidney Neoplasms	12622	3.33978e-61	5.54404e-59	3.33978e-61	5.54404e-59	2421	MHC class II alpha chain, KLC2, APG3, MKP6, BMP3B, COL1A1, G3P2, CCL28, Semaphorin 3C, SLC17A9, RCAD, TULP4, RGPD4, CCDC5, TRIO, Junctin, Kv6.1, GLG1, HDLBP, Peroxiredoxin, ATBF1, GAB2, ZNF512B, ERBIN, Pappalysin-2, Nectin-4, UIP5, MRPL32, ITGA1, Tubulin gamma, BETA-PIX, TR-alpha, GRO-2, BAHD1, GALNT5, MEK1(MAP2K1), NENF, RACK1, JMJD2A, CADPS, ALG10-A, RhoA, MRPL1, Galectin-3, MTR, BLOS2, ST7, C6…
19	Kidney Diseases	13185	1.23439e-60	1.94124e-58	1.23439e-60	1.94124e-58	2505	MHC class II alpha chain, KLC2, APG3, MKP6, BMP3B, COL1A1, G3P2, CCL28, Semaphorin 3C, SLC17A9, RCAD, TULP4, RGPD4, CCDC5, TRIO, Junctin, Kv6.1, GLG1, HDLBP, Peroxiredoxin, ATBF1, GAB2, ZNF512B, ERBIN, Pappalysin-2, C5aR, Nectin-4, UIP5, MRPL32, ITGA1, Tubulin gamma, BETA-PIX, TR-alpha, GRO-2, BAHD1, GALNT5, MEK1(MAP2K1), NENF, RACK1, JMJD2A, CADPS, ALG10-A, RhoA, MRPL1, Galectin-3, MTR, BLOS2, S…
20	Prostatic Neoplasms	11950	1.89152e-55	2.82593e-53	1.89152e-55	2.82593e-53	2292	MHC class II alpha chain, KLC2, COL1A1, GTF2IRD2B, G3P2, SLC17A9, SLC31A1, TULP4, RGPD4, Ankyrin 1, C4orf43, MDM4, TRIO, Junctin, Kv6.1, HDLBP, Peroxiredoxin, ATBF1, ZNF512B, C5aR, UIP5, Tubulin gamma, BETA-PIX, TR-alpha, BAHD1, GALNT5, MEK1(MAP2K1), JMJD2A, CADPS, RhoA, Galectin-3, MTR, ZIP2, PEFLIN, KYNU, PDE6A, Guanylate cyclase, TCF12, C2orf70, NOL6, HEY1, STXBP6, SRP68, EIF1AX, VE-cadherin, …
21	Endometrial Neoplasms	12863	2.13946e-55	3.02068e-53	2.13946e-55	3.02068e-53	2433	PPP2R2D, Tubulin epsilon 1, SSR-delta, MKP6, BMP3B, COL1A1, GTF2IRD2B, G3P2, Semaphorin 3C, SLC17A9, RCAD, TULP4, RGPD4, Ankyrin 1, CCDC5, TRIO, Junctin, Kv6.1, GLG1, Hinderin, HDLBP, ZNF135, Peroxiredoxin, ATBF1, GAB2, Macro-H2A.1 histone, ERBIN, Pappalysin-2, ITGA1, Tubulin gamma, BETA-PIX, U11/U12-65K, TR-alpha, BAHD1, GALNT5, Casein kinase II, beta chain (Phosvitin), MEK1(MAP2K1), NENF, JMJD2…
22	Prostatic Diseases	11952	2.22406e-55	3.02068e-53	2.22406e-55	3.02068e-53	2292	MHC class II alpha chain, KLC2, COL1A1, GTF2IRD2B, G3P2, SLC17A9, SLC31A1, TULP4, RGPD4, Ankyrin 1, C4orf43, MDM4, TRIO, Junctin, Kv6.1, HDLBP, Peroxiredoxin, ATBF1, ZNF512B, C5aR, UIP5, Tubulin gamma, BETA-PIX, TR-alpha, BAHD1, GALNT5, MEK1(MAP2K1), JMJD2A, CADPS, RhoA, Galectin-3, MTR, ZIP2, PEFLIN, KYNU, PDE6A, Guanylate cyclase, TCF12, C2orf70, NOL6, HEY1, STXBP6, SRP68, EIF1AX, VE-cadherin, …
23	Genital Diseases, Male	12125	1.68578e-54	2.17527e-52	1.68578e-54	2.17527e-52	2315	MHC class II alpha chain, KLC2, COL1A1, GTF2IRD2B, G3P2, SLC17A9, SLC31A1, TULP4, RGPD4, Ankyrin 1, C4orf43, MDM4, TRIO, Junctin, Kv6.1, HDLBP, Peroxiredoxin, ATBF1, ZNF512B, C5aR, UIP5, ITGA1, Tubulin gamma, BETA-PIX, TR-alpha, BAHD1, GALNT5, MEK1(MAP2K1), JMJD2A, CADPS, RhoA, Galectin-3, MTR, ZIP2, PEFLIN, KYNU, PDE6A, Guanylate cyclase, TCF12, C2orf70, NOL6, HEY1, STXBP6, SRP68, EIF1AX, VE-cad…
24	Genital Neoplasms, Male	11984	1.74721e-54	2.17527e-52	1.74721e-54	2.17527e-52	2293	MHC class II alpha chain, KLC2, COL1A1, GTF2IRD2B, G3P2, SLC17A9, SLC31A1, TULP4, RGPD4, Ankyrin 1, C4orf43, MDM4, TRIO, Junctin, Kv6.1, HDLBP, Peroxiredoxin, ATBF1, ZNF512B, C5aR, UIP5, Tubulin gamma, BETA-PIX, TR-alpha, BAHD1, GALNT5, MEK1(MAP2K1), JMJD2A, CADPS, RhoA, Galectin-3, MTR, ZIP2, PEFLIN, KYNU, PDE6A, Guanylate cyclase, TCF12, C2orf70, NOL6, HEY1, STXBP6, SRP68, EIF1AX, VE-cadherin, …
25	Skin Diseases	14000	1.21141e-49	1.44787e-47	1.21141e-49	1.44787e-47	2580	MHC class II alpha chain, KLC2, MKP6, COL1A1, G3P2, CCL28, Semaphorin 3C, SLC17A9, SLC31A1, RCAD, Ankyrin 1, C4orf43, MDM4, TRIO, VWA1, Junctin, GLG1, HDLBP, ZNF135, Peroxiredoxin, ATBF1, GAB2, ERBIN, C5aR, Nectin-4, ITGA1, Tubulin gamma, BETA-PIX, TR-alpha, GRO-2, BAHD1, GALNT5, MEK1(MAP2K1), RACK1, JMJD2A, CADPS, ALG10-A, RhoA, MRPL1, Galectin-3, MTR, ST7, KYNU, PDE6A, Guanylate cyclase, TCF12,…
26	Skin and Connective Tissue Diseases	14736	3.90662e-46	4.4896e-44	3.90662e-46	4.4896e-44	2674	MHC class II alpha chain, KLC2, MKP6, COL1A1, G3P2, CCL28, Semaphorin 3C, SLC17A9, SLC31A1, RCAD, Ankyrin 1, C4orf43, MDM4, TRIO, VWA1, Junctin, GLG1, HDLBP, ZNF135, Peroxiredoxin, ATBF1, MKP-3, GAB2, ERBIN, C5aR, Nectin-4, ITGA1, Tubulin gamma, BETA-PIX, TR-alpha, GRO-2, BAHD1, GALNT5, Casein kinase II, beta chain (Phosvitin), MEK1(MAP2K1), RACK1, JMJD2A, CADPS, ALG10-A, RhoA, MRPL1, Galectin-3,…
27	Rectal Neoplasms	7778	5.19563e-46	5.74984e-44	5.19563e-46	5.74984e-44	1578	PPP2R2D, Tubulin epsilon 1, MHC class II alpha chain, APG3, CCL28, Semaphorin 3C, SLC17A9, SLC31A1, RCAD, TULP4, Ankyrin 1, MDM4, TRIO, Junctin, Peroxiredoxin, ATBF1, Macro-H2A.1 histone, ZNF512B, ERBIN, Pappalysin-2, UIP5, ITGA1, SC5D, BAHD1, GALNT5, MEK1(MAP2K1), NENF, JMJD2A, RhoA, MRPL1, MTR, ZIP2, BLOS2, KYNU, Guanylate cyclase, HEY1, STXBP6, SRP68, VE-cadherin, Calcineurin A (alpha), CBR4, …
28	Breast Neoplasms	11362	2.52216e-44	2.69151e-42	2.52216e-44	2.69151e-42	2148	MHC class II alpha chain, MKP6, COL1A1, G3P2, SLC31A1, Ankyrin 1, MDM4, TRIO, VWA1, Junctin, GLG1, HDLBP, ZNF135, Peroxiredoxin, ATBF1, GAB2, ERBIN, C5aR, Nectin-4, ITGA1, Tubulin gamma, BETA-PIX, TR-alpha, GRO-2, GALNT5, MEK1(MAP2K1), JMJD2A, CADPS, ALG10-A, RhoA, MRPL1, Galectin-3, MTR, ST7, PDE6A, Guanylate cyclase, TCF12, C2orf70, VE-cadherin, ANKRD49, DHX34, Calcineurin A (alpha), PRDX3, WDR…
29	Breast Diseases	11364	2.91788e-44	3.00642e-42	2.91788e-44	3.00642e-42	2148	MHC class II alpha chain, MKP6, COL1A1, G3P2, SLC31A1, Ankyrin 1, MDM4, TRIO, VWA1, Junctin, GLG1, HDLBP, ZNF135, Peroxiredoxin, ATBF1, GAB2, ERBIN, C5aR, Nectin-4, ITGA1, Tubulin gamma, BETA-PIX, TR-alpha, GRO-2, GALNT5, MEK1(MAP2K1), JMJD2A, CADPS, ALG10-A, RhoA, MRPL1, Galectin-3, MTR, ST7, PDE6A, Guanylate cyclase, TCF12, C2orf70, VE-cadherin, ANKRD49, DHX34, Calcineurin A (alpha), PRDX3, WDR…
30	Rectal Diseases	11729	7.77578e-44	7.74468e-42	7.77578e-44	7.74468e-42	2203	PPP2R2D, Tubulin epsilon 1, MHC class II alpha chain, APG3, COL1A1, G3P2, CCL28, Semaphorin 3C, SLC17A9, SLC31A1, RCAD, TULP4, Ankyrin 1, MDM4, TRIO, Junctin, Peroxiredoxin, ATBF1, GAB2, Macro-H2A.1 histone, ZNF512B, ERBIN, Pappalysin-2, UIP5, T-plastin, ITGA1, Tubulin gamma, BETA-PIX, SC5D, TR-alpha, GRO-2, BAHD1, GALNT5, Casein kinase II, beta chain (Phosvitin), MEK1(MAP2K1), NENF, RACK1, JMJD2…
31	Intestinal Neoplasms	12154	2.07609e-43	2.00108e-41	2.07609e-43	2.00108e-41	2267	PPP2R2D, Tubulin epsilon 1, MHC class II alpha chain, APG3, COL1A1, G3P2, CCL28, Semaphorin 3C, SLC17A9, SLC31A1, RCAD, TULP4, Ankyrin 1, MDM4, TRIO, Junctin, Peroxiredoxin, ATBF1, GAB2, Macro-H2A.1 histone, ZNF512B, ERBIN, Pappalysin-2, UIP5, T-plastin, ITGA1, Tubulin gamma, BETA-PIX, SC5D, TR-alpha, GRO-2, BAHD1, GALNT5, Casein kinase II, beta chain (Phosvitin), MEK1(MAP2K1), NENF, RACK1, JMJD2…
32	Colorectal Neoplasms	12123	2.26373e-43	2.11376e-41	2.26373e-43	2.11376e-41	2262	PPP2R2D, Tubulin epsilon 1, MHC class II alpha chain, APG3, COL1A1, G3P2, CCL28, Semaphorin 3C, SLC17A9, SLC31A1, RCAD, TULP4, Ankyrin 1, MDM4, TRIO, Junctin, Peroxiredoxin, ATBF1, GAB2, Macro-H2A.1 histone, ZNF512B, ERBIN, Pappalysin-2, UIP5, T-plastin, ITGA1, Tubulin gamma, BETA-PIX, SC5D, TR-alpha, GRO-2, BAHD1, GALNT5, Casein kinase II, beta chain (Phosvitin), MEK1(MAP2K1), NENF, RACK1, JMJD2…
33	Gastrointestinal Neoplasms	13953	1.79394e-42	1.62433e-40	1.79394e-42	1.62433e-40	2538	PPP2R2D, Tubulin epsilon 1, MHC class II alpha chain, APG3, COL1A1, G3P2, CCL28, Semaphorin 3C, SLC17A9, SLC31A1, RCAD, TULP4, Ankyrin 1, MDM4, TRIO, Junctin, Kv6.1, GLG1, SEC22C, Peroxiredoxin, ATBF1, GAB2, Macro-H2A.1 histone, ZNF512B, ERBIN, Pappalysin-2, C5aR, Nectin-4, UIP5, T-plastin, ITGA1, Tubulin gamma, BETA-PIX, SC5D, TR-alpha, GRO-2, BAHD1, GALNT5, Casein kinase II, beta chain (Phosvit…
34	Digestive System Neoplasms	15364	2.38554e-42	2.09647e-40	2.38554e-42	2.09647e-40	2749	PPP2R2D, Tubulin epsilon 1, MHC class II alpha chain, APG3, COL1A1, G3P2, CCL28, Semaphorin 3C, SLC17A9, SLC31A1, RCAD, TULP4, Ankyrin 1, MDM4, TRIO, Junctin, Kv6.1, GLG1, SEC22C, HDLBP, ZNF135, Peroxiredoxin, ATBF1, MKP-3, GAB2, Macro-H2A.1 histone, ZNF512B, ERBIN, Pappalysin-2, C5aR, Nectin-4, UIP5, T-plastin, ITGA1, Tubulin gamma, BETA-PIX, SC5D, TR-alpha, GRO-2, BAHD1, GALNT5, Casein kinase I…
35	Intestinal Diseases	12837	2.97751e-39	2.54194e-37	2.97751e-39	2.54194e-37	2351	PPP2R2D, Tubulin epsilon 1, MHC class II alpha chain, APG3, COL1A1, G3P2, CCL28, Semaphorin 3C, SLC17A9, SLC31A1, RCAD, TULP4, Ankyrin 1, MDM4, TRIO, Junctin, Peroxiredoxin, ATBF1, GAB2, Macro-H2A.1 histone, ZNF512B, ERBIN, Pappalysin-2, UIP5, T-plastin, ITGA1, Tubulin gamma, BETA-PIX, SC5D, TR-alpha, GRO-2, BAHD1, GALNT5, Casein kinase II, beta chain (Phosvitin), MEK1(MAP2K1), NENF, RACK1, JMJD2…
36	Gastrointestinal Diseases	14524	2.12018e-38	1.75975e-36	2.12018e-38	1.75975e-36	2603	PPP2R2D, Tubulin epsilon 1, MHC class II alpha chain, APG3, COL1A1, G3P2, CCL28, Semaphorin 3C, SLC17A9, SLC31A1, RCAD, TULP4, Ankyrin 1, MDM4, TRIO, Junctin, Kv6.1, GLG1, SEC22C, Peroxiredoxin, ATBF1, GAB2, Macro-H2A.1 histone, ZNF512B, ERBIN, Pappalysin-2, C5aR, Nectin-4, UIP5, T-plastin, ITGA1, Tubulin gamma, BETA-PIX, SC5D, TR-alpha, GRO-2, BAHD1, GALNT5, Casein kinase II, beta chain (Phosvit…
37	Digestive System Diseases	16068	3.22745e-38	2.60639e-36	3.22745e-38	2.60639e-36	2832	PPP2R2D, Tubulin epsilon 1, MHC class II alpha chain, APG3, COL1A1, G3P2, CCL28, Semaphorin 3C, SLC17A9, SLC31A1, RCAD, TULP4, Ankyrin 1, MDM4, TRIO, Junctin, Kv6.1, GLG1, SEC22C, HDLBP, ZNF135, Peroxiredoxin, ATBF1, MKP-3, GAB2, Macro-H2A.1 histone, ZNF512B, ERBIN, Pappalysin-2, C5aR, Nectin-4, UIP5, T-plastin, ITGA1, Tubulin gamma, BETA-PIX, SC5D, TR-alpha, GRO-2, BAHD1, GALNT5, Casein kinase I…
38	Urinary Bladder Diseases	6501	8.53362e-36	6.71012e-34	8.53362e-36	6.71012e-34	1316	KLC2, MKP6, COL1A1, Semaphorin 3C, C3orf21, TULP4, RGPD4, Ankyrin 1, TRIO, Kv6.1, HDLBP, ZNF135, ATBF1, Macro-H2A.1 histone, Nectin-4, ITGA1, BAHD1, GALNT5, Casein kinase II, beta chain (Phosvitin), MEK1(MAP2K1), JMJD2A, CADPS, RhoA, Galectin-3, RIMS4, Guanylate cyclase, TCF12, VE-cadherin, DHX34, Calcineurin A (alpha), PGE2R4, Rich1, Maspin, CO1A1(NP), ITGB1, GPR112, TAF1, RNF141, MYOM1, Histone…
39	Urinary Bladder Neoplasms	6462	1.04534e-35	8.00888e-34	1.04534e-35	8.00888e-34	1309	KLC2, MKP6, COL1A1, Semaphorin 3C, C3orf21, TULP4, RGPD4, Ankyrin 1, TRIO, Kv6.1, HDLBP, ZNF135, ATBF1, Macro-H2A.1 histone, Nectin-4, ITGA1, BAHD1, GALNT5, Casein kinase II, beta chain (Phosvitin), MEK1(MAP2K1), JMJD2A, CADPS, RhoA, Galectin-3, RIMS4, Guanylate cyclase, TCF12, VE-cadherin, DHX34, Calcineurin A (alpha), PGE2R4, Rich1, Maspin, CO1A1(NP), ITGB1, GPR112, TAF1, RNF141, MYOM1, Histone…
40	Endocrine Gland Neoplasms	6633	3.484e-33	2.60255e-31	3.484e-33	2.60255e-31	1325	MHC class II alpha chain, BMP3B, COL1A1, G3P2, TULP4, MDM4, GLG1, HDLBP, Peroxiredoxin, MKP-3, GAB2, ZNF512B, SC5D, TR-alpha, MEK1(MAP2K1), RACK1, ALG10-A, RhoA, Galectin-3, MTR, BLOS2, Guanylate cyclase, HEY1, ANKRD49, PGE2R4, C9orf167, UGT1A7, Maspin, PDIA3, CO1A1(NP), ITGB1, GPR112, Sirtuin, MGC16169, TAF1, Histone H4 family, JAK2, SGK3, TFCP2L2, PKD, FGFR3, Semaphorin 5A, HLA-DRB1, ABL2, c-IA…
41	Uterine Cervical Neoplasms	4680	1.14551e-30	8.34824e-29	1.14551e-30	8.34824e-29	980	Tubulin epsilon 1, G3P2, TRMU, RCAD, Junctin, Kv6.1, GLG1, HDLBP, ATBF1, ZNF512B, Pappalysin-2, BETA-PIX, JMJD2A, RhoA, Galectin-3, MTR, RIMS4, HEY1, SRP68, DHX34, Calcineurin A (alpha), Rich1, PDIA3, HOXA4, ITGB1, GPR112, Sts-2, TAF1, GASC1, Histone H4 family, Arkadia, TFCP2L2, FGFR3, Semaphorin 5A, HLA-DRB1, ANO9, c-IAP2, Syntrophin gamma 2, Importin (karyopherin)-beta, ErbB4(CTF), KIAA1787, NC…
42	Uterine Cervical Diseases	4687	2.04955e-30	1.45811e-28	2.04955e-30	1.45811e-28	980	Tubulin epsilon 1, G3P2, TRMU, RCAD, Junctin, Kv6.1, GLG1, HDLBP, ATBF1, ZNF512B, Pappalysin-2, BETA-PIX, JMJD2A, RhoA, Galectin-3, MTR, RIMS4, HEY1, SRP68, DHX34, Calcineurin A (alpha), Rich1, PDIA3, HOXA4, ITGB1, GPR112, Sts-2, TAF1, GASC1, Histone H4 family, Arkadia, TFCP2L2, FGFR3, Semaphorin 5A, HLA-DRB1, ANO9, c-IAP2, Syntrophin gamma 2, Importin (karyopherin)-beta, ErbB4(CTF), KIAA1787, NC…
43	Endocrine System Diseases	8315	3.61872e-27	2.51459e-25	3.61872e-27	2.51459e-25	1568	MHC class II alpha chain, BMP3B, COL1A1, G3P2, TULP4, Ankyrin 1, MDM4, GLG1, HDLBP, Peroxiredoxin, MKP-3, GAB2, ZNF512B, SC5D, U11/U12-65K, TR-alpha, MEK1(MAP2K1), RACK1, ALG10-A, RhoA, Galectin-3, MTR, BLOS2, KIAA1043, Guanylate cyclase, HEY1, ANKRD49, PGE2R4, C9orf167, UGT1A7, Maspin, PDIA3, CO1A1(NP), ITGB1, GPR112, Sirtuin, Sts-2, BMAL1, MGC16169, TAF1, Histone H4 family, JAK2, SGK3, Rab-27A,…
44	Neoplasms by Histologic Type	14717	6.70524e-27	4.55347e-25	6.70524e-27	4.55347e-25	2565	PPP2R2D, MHC class II alpha chain, SSR-delta, BMP3B, COL1A1, G3P2, TRMU, Semaphorin 3C, HMGN4, RGPD4, Ankyrin 1, CCDC5, C4orf43, MDM4, TRIO, Junctin, Kv6.1, Hinderin, HDLBP, ZNF135, Peroxiredoxin, ATBF1, MKP-3, GAB2, ZNF512B, Pappalysin-2, C5aR, Nectin-4, T-plastin, ITGA1, Tubulin gamma, BETA-PIX, U11/U12-65K, TR-alpha, GRO-2, GALNT5, Casein kinase II, beta chain (Phosvitin), MEK1(MAP2K1), RACK1,…
45	Ovarian Diseases	4086	1.29632e-24	8.60758e-23	1.29632e-24	8.60758e-23	847	MHC class II alpha chain, G3P2, MDM4, HDLBP, Peroxiredoxin, MKP-3, GAB2, ZNF512B, TR-alpha, MEK1(MAP2K1), ALG10-A, RhoA, Galectin-3, MTR, Guanylate cyclase, ANKRD49, PGE2R4, UGT1A7, Maspin, ITGB1, Sirtuin, TAF1, JAK2, TFCP2L2, FGFR3, HLA-DRB1, ABL2, c-IAP2, SFRS14, GnRH1, ErbB4(CTF), HOXB5, FOXN3, cPKC (conventional), OGG1, WFDC2, MHC class II, CCDC76, MATK, UGT1A3, ZNF217, P-cadherin, UBE3C, CD8…
46	Adnexal Diseases	4088	1.51623e-24	9.84893e-23	1.51623e-24	9.84893e-23	847	MHC class II alpha chain, G3P2, MDM4, HDLBP, Peroxiredoxin, MKP-3, GAB2, ZNF512B, TR-alpha, MEK1(MAP2K1), ALG10-A, RhoA, Galectin-3, MTR, Guanylate cyclase, ANKRD49, PGE2R4, UGT1A7, Maspin, ITGB1, Sirtuin, TAF1, JAK2, TFCP2L2, FGFR3, HLA-DRB1, ABL2, c-IAP2, SFRS14, GnRH1, ErbB4(CTF), HOXB5, FOXN3, cPKC (conventional), OGG1, WFDC2, MHC class II, CCDC76, MATK, UGT1A3, ZNF217, P-cadherin, UBE3C, CD8…
47	Stomatognathic Diseases	7487	1.71527e-24	1.09047e-22	1.71527e-24	1.09047e-22	1417	PPP2R2D, Tubulin epsilon 1, MHC class II alpha chain, KLC2, COL1A1, Semaphorin 3C, SLC17A9, TULP4, Ankyrin 1, MDM4, TRIO, VWA1, Junctin, Kv6.1, GLG1, Hinderin, HDLBP, Peroxiredoxin, ATBF1, GAB2, ITGA1, JMJD2A, ALG10-A, RhoA, Galectin-3, MTR, ZIP2, PEFLIN, IFI17, PDE6A, Guanylate cyclase, Sideroflexin-3, VE-cadherin, DHX34, WDR33, Rhotekin, PGE2R4, Zizimin 1, IKBZ, CO1A1(NP), Formin, ITGB1, GPR112…
48	Neoplasms, Glandular and Epithelial	11009	3.95906e-24	2.46452e-22	3.95906e-24	2.46452e-22	1977	PPP2R2D, MHC class II alpha chain, SSR-delta, BMP3B, COL1A1, G3P2, Semaphorin 3C, Ankyrin 1, MDM4, TRIO, Junctin, Kv6.1, Hinderin, HDLBP, ZNF135, Peroxiredoxin, ATBF1, MKP-3, GAB2, Pappalysin-2, C5aR, Nectin-4, ITGA1, Tubulin gamma, BETA-PIX, TR-alpha, GRO-2, GALNT5, Casein kinase II, beta chain (Phosvitin), MEK1(MAP2K1), RACK1, JMJD2A, RhoA, Galectin-3, MTR, ZIP2, BLOS2, ST7, IFI17, KYNU, SRFBP1…
49	Gonadal Disorders	4240	6.62121e-24	4.03759e-22	6.62121e-24	4.03759e-22	870	MHC class II alpha chain, G3P2, MDM4, HDLBP, Peroxiredoxin, MKP-3, GAB2, ZNF512B, TR-alpha, MEK1(MAP2K1), ALG10-A, RhoA, Galectin-3, MTR, Guanylate cyclase, ANKRD49, PGE2R4, UGT1A7, Maspin, ITGB1, Sirtuin, TAF1, JAK2, TFCP2L2, FGFR3, HLA-DRB1, ABL2, c-IAP2, NMT2, SFRS14, GnRH1, ErbB4(CTF), HOXB5, FOXN3, cPKC (conventional), OGG1, WFDC2, MHC class II, CCDC76, MATK, UGT1A3, ZNF217, P-cadherin, UBE3…
50	Ovarian Neoplasms	3881	9.26883e-24	5.53906e-22	9.26883e-24	5.53906e-22	807	MHC class II alpha chain, G3P2, MDM4, HDLBP, Peroxiredoxin, MKP-3, GAB2, ZNF512B, TR-alpha, MEK1(MAP2K1), ALG10-A, RhoA, Galectin-3, MTR, Guanylate cyclase, ANKRD49, PGE2R4, UGT1A7, Maspin, ITGB1, Sirtuin, TAF1, JAK2, TFCP2L2, FGFR3, HLA-DRB1, ABL2, c-IAP2, SFRS14, GnRH1, ErbB4(CTF), HOXB5, cPKC (conventional), OGG1, WFDC2, MHC class II, CCDC76, MATK, UGT1A3, ZNF217, P-cadherin, UBE3C, CD82, LXR-…
51	Head and Neck Neoplasms	9667	3.5928e-23	2.10496e-21	3.5928e-23	2.10496e-21	1759	PPP2R2D, Tubulin epsilon 1, MHC class II alpha chain, KLC2, BMP3B, COL1A1, G3P2, Semaphorin 3C, SLC17A9, RCAD, TULP4, Ankyrin 1, MDM4, TRIO, VWA1, Junctin, Kv6.1, GLG1, Hinderin, HDLBP, Peroxiredoxin, ATBF1, MKP-3, GAB2, Nectin-4, ITGA1, TR-alpha, MEK1(MAP2K1), RACK1, JMJD2A, ALG10-A, RhoA, Galectin-3, MTR, ZIP2, BLOS2, ST7, PEFLIN, IFI17, PDE6A, Guanylate cyclase, HEY1, Sideroflexin-3, VE-cadher…
52	Pathological Conditions, Signs and Symptoms	7808	9.82572e-23	5.64601e-21	9.82572e-23	5.64601e-21	1458	MHC class II alpha chain, SSR-delta, BMP3B, COL1A1, G3P2, TRMU, Semaphorin 3C, SLC17A9, TULP4, TRIO, Junctin, GLG1, HDLBP, Peroxiredoxin, ATBF1, GAB2, Pappalysin-2, C5aR, ITGA1, GRO-2, Casein kinase II, beta chain (Phosvitin), MEK1(MAP2K1), RACK1, Galectin-3, MTR, PDE6A, Guanylate cyclase, HEY1, Sideroflexin-3, VE-cadherin, Calcineurin A (alpha), PRDX3, PGE2R4, IKBZ, UGT1A7, Maspin, PDIA3, HOXA4,…
53	Immune System Diseases	9317	1.1225e-22	6.32833e-21	1.1225e-22	6.32833e-21	1700	MHC class II alpha chain, COL1A1, G3P2, TRMU, CCL28, Semaphorin 3C, Ankyrin 1, C4orf43, MDM4, TRIO, Junctin, Hinderin, HDLBP, Peroxiredoxin, ATBF1, MKP-3, GAB2, ZNF512B, C5aR, T-plastin, ITGA1, Tubulin gamma, U11/U12-65K, TR-alpha, GRO-2, Casein kinase II, beta chain (Phosvitin), MEK1(MAP2K1), CADPS, RhoA, Galectin-3, MTR, PEFLIN, IFI17, KYNU, SRFBP1, PDE6A, KIAA1043, Guanylate cyclase, TCF12, VE…
54	Mouth Diseases	6180	2.21197e-22	1.22396e-20	2.21197e-22	1.22396e-20	1189	PPP2R2D, MHC class II alpha chain, COL1A1, Semaphorin 3C, SLC17A9, Ankyrin 1, MDM4, TRIO, VWA1, Junctin, Kv6.1, GLG1, Hinderin, HDLBP, Peroxiredoxin, ATBF1, GAB2, ITGA1, JMJD2A, ALG10-A, RhoA, Galectin-3, MTR, ZIP2, PEFLIN, IFI17, PDE6A, Guanylate cyclase, VE-cadherin, DHX34, WDR33, Rhotekin, PGE2R4, Zizimin 1, IKBZ, CO1A1(NP), Formin, ITGB1, GPR112, ZNF257, BMAL1, TAF1, TPPP2, GSDMDC1, MYOM1, Hi…
55	Psychiatry and Psychology	7014	5.17915e-22	2.81369e-20	5.17915e-22	2.81369e-20	1324	MHC class II alpha chain, COL1A1, G3P2, Ankyrin 1, MDM4, TRIO, Junctin, Peroxiredoxin, ATBF1, MKP-3, GAB2, ERBIN, C5aR, Nectin-4, TR-alpha, Casein kinase II, beta chain (Phosvitin), MEK1(MAP2K1), RACK1, RhoA, Galectin-3, MTR, KYNU, PDE6A, Guanylate cyclase, TCF12, HEY1, Gpr107, VE-cadherin, Calcineurin A (alpha), PRDX3, Zizimin 1, PDIA3, CO1A1(NP), CLDN15, Sirtuin, BMAL1, MGC16169, TAF1, MYOM1, H…
56	Mental Disorders	6935	5.30271e-22	2.82937e-20	5.30271e-22	2.82937e-20	1311	MHC class II alpha chain, COL1A1, G3P2, Ankyrin 1, MDM4, TRIO, Junctin, Peroxiredoxin, ATBF1, MKP-3, GAB2, ERBIN, C5aR, Nectin-4, TR-alpha, Casein kinase II, beta chain (Phosvitin), MEK1(MAP2K1), RACK1, RhoA, Galectin-3, MTR, KYNU, PDE6A, Guanylate cyclase, TCF12, HEY1, Gpr107, VE-cadherin, Calcineurin A (alpha), PRDX3, Zizimin 1, PDIA3, CO1A1(NP), CLDN15, Sirtuin, BMAL1, MGC16169, TAF1, MYOM1, H…
57	Stomach Diseases	5963	7.72066e-20	4.04725e-18	7.72066e-20	4.04725e-18	1137	MHC class II alpha chain, COL1A1, G3P2, RCAD, TULP4, MDM4, TRIO, Kv6.1, GLG1, SEC22C, Peroxiredoxin, ATBF1, GAB2, ERBIN, C5aR, Tubulin gamma, TR-alpha, Casein kinase II, beta chain (Phosvitin), MEK1(MAP2K1), RACK1, RhoA, Galectin-3, MTR, IFI17, Guanylate cyclase, VE-cadherin, PRDX3, WDR33, Rhotekin, UGT1A7, Maspin, PDIA3, HOXA4, CO1A1(NP), ITGB1, Sirtuin, ZNF257, BMAL1, GASC1, Histone H4 family, …
58	Wounds and Injuries	1424	1.05603e-19	5.44039e-18	1.05603e-19	5.44039e-18	344	COL1A1, Peroxiredoxin, C5aR, ITGA1, GRO-2, MEK1(MAP2K1), RACK1, RhoA, Galectin-3, PRDX3, CO1A1(NP), ITGB1, JAK2, FGFR3, HLA-DRB1, UBC, CASP1(p20), cPKC (conventional), CYP27A1, MHC class II, CHST3, RelA (p65 NF-kB subunit), CTX-I, C19orf46, HLA-DQB, H-FABP, Calcineurin A (catalytic), PAMP, PARP-1, p17 CASP3, iNOS, Amyloid beta 38, COL1A2(CP), Elastase 3B, Galpha(s)-specific amine GPCRs, Factor B,…
59	Congenital, Hereditary, and Neonatal Diseases and Abnormalities	8155	1.63174e-19	8.26379e-18	1.63174e-19	8.26379e-18	1492	MHC class II alpha chain, KLC2, COL1A1, G3P2, CCL28, SLC31A1, Ankyrin 1, MDM4, TRIO, Peroxiredoxin, ATBF1, Pappalysin-2, C5aR, Nectin-4, T-plastin, Tubulin gamma, GRO-2, MEK1(MAP2K1), RACK1, RhoA, Galectin-3, MTR, KYNU, PDE6A, Guanylate cyclase, TCF12, HEY1, Sideroflexin-3, VE-cadherin, Calcineurin A (alpha), PRDX3, WDR33, MYO19, UGT1A7, CCDC22, PDIA3, Rapsyn, HOXA4, CO1A1(NP), CLDN15, Sen54, ITG…
60	Adenocarcinoma	7005	2.20884e-19	1.09538e-17	2.20884e-19	1.09538e-17	1305	PPP2R2D, MHC class II alpha chain, COL1A1, G3P2, MDM4, TRIO, Junctin, Kv6.1, HDLBP, ZNF135, Peroxiredoxin, ATBF1, MKP-3, GAB2, Nectin-4, ITGA1, TR-alpha, GRO-2, Casein kinase II, beta chain (Phosvitin), MEK1(MAP2K1), RACK1, RhoA, Galectin-3, MTR, BLOS2, ST7, KYNU, HEY1, VE-cadherin, ANKRD49, PRDX3, PGE2R4, C9orf167, SIAT4C, UGT1A7, Maspin, HOXA4, CO1A1(NP), ITGB1, GPR112, Sirtuin, HAT1, Histone H…
61	Mouth Neoplasms	5337	2.23622e-19	1.09538e-17	2.23622e-19	1.09538e-17	1030	PPP2R2D, MHC class II alpha chain, COL1A1, Semaphorin 3C, SLC17A9, Ankyrin 1, MDM4, TRIO, VWA1, Junctin, Kv6.1, GLG1, Hinderin, HDLBP, Peroxiredoxin, ATBF1, GAB2, JMJD2A, ALG10-A, RhoA, Galectin-3, ZIP2, PEFLIN, PDE6A, Guanylate cyclase, VE-cadherin, DHX34, WDR33, Rhotekin, PGE2R4, Zizimin 1, IKBZ, CO1A1(NP), Formin, ITGB1, GPR112, ZNF257, BMAL1, TAF1, TPPP2, GSDMDC1, MYOM1, Histone H4 family, ZC…
62	Skin Neoplasms	5160	2.59395e-19	1.25012e-17	2.59395e-19	1.25012e-17	1000	MHC class II alpha chain, KLC2, COL1A1, Semaphorin 3C, SLC17A9, SLC31A1, RCAD, C4orf43, MDM4, TRIO, HDLBP, ATBF1, GAB2, ITGA1, BAHD1, RACK1, Galectin-3, MTR, KYNU, Guanylate cyclase, C2orf70, NOL6, WDR33, Rhotekin, FLJ36046, SULT1C3, CO1A1(NP), ITGB1, GPR112, TAF1, Histone H4 family, QSCN6, PKD, NKTR, Semaphorin 5A, SFRS14, UBC, ErbB4(CTF), KIAA1787, NCAM2, FLJ35773, ACSL1, AARSD1, cPKC (conventi…
63	Genetic Diseases, Inborn	6697	3.94026e-19	1.86881e-17	3.94026e-19	1.86881e-17	1253	MHC class II alpha chain, KLC2, COL1A1, G3P2, CCL28, SLC31A1, Ankyrin 1, MDM4, TRIO, Peroxiredoxin, ATBF1, C5aR, T-plastin, GRO-2, MEK1(MAP2K1), RACK1, RhoA, Galectin-3, MTR, KYNU, PDE6A, Guanylate cyclase, TCF12, HEY1, Sideroflexin-3, VE-cadherin, Calcineurin A (alpha), PRDX3, WDR33, CCDC22, PDIA3, Rapsyn, CO1A1(NP), CLDN15, Sen54, ITGB1, Sirtuin, TAF1, JAK2, SGK3, Rab-27A, PKD, LIPC (HL), FGFR3…
64	Nutritional and Metabolic Diseases	6190	5.20456e-19	2.42988e-17	5.20456e-19	2.42988e-17	1169	MHC class II alpha chain, APG3, COL1A1, G3P2, SLC31A1, TULP4, Ankyrin 1, Peroxiredoxin, ZNF512B, T-plastin, ITGA1, GRO-2, MEK1(MAP2K1), RhoA, Galectin-3, MTR, KYNU, PDE6A, KIAA1043, VE-cadherin, Calcineurin A (alpha), PRDX3, WDR33, MYO19, PGE2R4, IKBZ, PDIA3, CO1A1(NP), Sirtuin, Sts-2, BMAL1, MGC16169, Histone H4 family, JAK2, Rab-27A, PKD, TPK1, LIPC (HL), HLA-DRB1, HSBP3, GnRH1, UBC, ErbB4(CTF)…
65	Pancreatic Neoplasms	3625	6.03979e-19	2.77644e-17	6.03979e-19	2.77644e-17	737	COL1A1, G3P2, TULP4, GLG1, Peroxiredoxin, MKP-3, SC5D, MEK1(MAP2K1), RACK1, RhoA, Galectin-3, MTR, BLOS2, Guanylate cyclase, HEY1, Maspin, PDIA3, CO1A1(NP), ITGB1, GPR112, Sirtuin, MGC16169, PKD, FGFR3, Semaphorin 5A, c-IAP2, Syntrophin gamma 2, UBC, ErbB4(CTF), CASP1(p20), cPKC (conventional), SLC6A14, OGG1, Glucagon, WFDC2, CCL20, P-cadherin, CD82, MTND4, LXR-alpha/RXR-alpha, SEL1L, RelA (p65 N…
66	Signs and Symptoms	5315	7.45242e-19	3.37392e-17	7.45242e-19	3.37392e-17	1023	MHC class II alpha chain, BMP3B, COL1A1, G3P2, TRMU, SLC17A9, TULP4, TRIO, Junctin, GLG1, Peroxiredoxin, ITGA1, Casein kinase II, beta chain (Phosvitin), MEK1(MAP2K1), Galectin-3, MTR, PDE6A, Guanylate cyclase, Sideroflexin-3, VE-cadherin, Calcineurin A (alpha), PRDX3, IKBZ, Maspin, PDIA3, CO1A1(NP), ITGB1, GPR112, Sirtuin, Sts-2, BMAL1, MGC16169, TAF1, GASC1, GSDMDC1, JAK2, PKD, CPEB3, LIPC (HL)…
67	Stomach Neoplasms	5875	1.48536e-18	6.62427e-17	1.48536e-18	6.62427e-17	1114	MHC class II alpha chain, COL1A1, G3P2, RCAD, TULP4, MDM4, TRIO, Kv6.1, GLG1, SEC22C, Peroxiredoxin, ATBF1, GAB2, ERBIN, C5aR, Tubulin gamma, TR-alpha, Casein kinase II, beta chain (Phosvitin), MEK1(MAP2K1), RACK1, RhoA, Galectin-3, MTR, IFI17, Guanylate cyclase, VE-cadherin, PRDX3, WDR33, Rhotekin, UGT1A7, Maspin, PDIA3, HOXA4, CO1A1(NP), ITGB1, Sirtuin, ZNF257, BMAL1, GASC1, Histone H4 family, …
68	Nervous System Diseases	12823	2.96042e-18	1.30084e-16	2.96042e-18	1.30084e-16	2215	MHC class II alpha chain, KLC2, APG3, BMP3B, COL1A1, G3P2, TRMU, CCL28, SLC17A9, SLC31A1, Ankyrin 1, MDM4, TRIO, Junctin, GLG1, Hinderin, Peroxiredoxin, ATBF1, MKP-3, GAB2, ZNF512B, Pappalysin-2, C5aR, Nectin-4, T-plastin, ITGA1, Tubulin gamma, U11/U12-65K, TR-alpha, GRO-2, Casein kinase II, beta chain (Phosvitin), MEK1(MAP2K1), RACK1, JMJD2A, RhoA, MRPL1, Galectin-3, MTR, ZIP2, KYNU, PDE6A, Guan…
69	Hypoxia	638	3.60826e-18	1.56253e-16	3.60826e-18	1.56253e-16	182	BMP3B, Junctin, GLG1, MEK1(MAP2K1), Maspin, ITGB1, GASC1, GSDMDC1, JAK2, c-IAP2, CASP1(p20), GRP78, H-FABP, PAMP, IRP, SREBP1 (nuclear), PA2G6, p17 CASP3, iNOS, TXNDC5, Amyloid beta 38, Adenosine A2b receptor, c-Fos, Angiotensin (1-5), ROR-alpha, eIF2AK3, JAK1, OCTN2, ENT1, ICAM1, MUC1-NT, Adrenomedullin, alphaAPPs, IRP1, PDE, SCD, HIF1A, S100, Angiotensin (1-7), alpha-V/beta-1 integrin, FasR(CD9…
70	Carcinoma	7828	4.40815e-18	1.88165e-16	4.40815e-18	1.88165e-16	1429	PPP2R2D, MHC class II alpha chain, COL1A1, G3P2, MDM4, TRIO, Junctin, Kv6.1, HDLBP, ZNF135, Peroxiredoxin, ATBF1, MKP-3, GAB2, Nectin-4, ITGA1, BETA-PIX, TR-alpha, GRO-2, Casein kinase II, beta chain (Phosvitin), MEK1(MAP2K1), RACK1, RhoA, Galectin-3, MTR, BLOS2, ST7, KYNU, HEY1, VE-cadherin, ANKRD49, PRDX3, Rhotekin, PGE2R4, C9orf167, SIAT4C, UGT1A7, Maspin, PDIA3, HOXA4, CO1A1(NP), ITGB1, GPR11…
71	Metabolic Diseases	5763	4.92136e-18	2.06125e-16	4.92136e-18	2.06125e-16	1092	MHC class II alpha chain, APG3, COL1A1, G3P2, SLC31A1, Ankyrin 1, Peroxiredoxin, ZNF512B, T-plastin, ITGA1, GRO-2, RhoA, Galectin-3, MTR, KYNU, PDE6A, KIAA1043, Calcineurin A (alpha), WDR33, MYO19, PGE2R4, PDIA3, CO1A1(NP), Sirtuin, Sts-2, BMAL1, MGC16169, Histone H4 family, JAK2, Rab-27A, PKD, LIPC (HL), HLA-DRB1, HSBP3, GnRH1, UBC, ErbB4(CTF), CASP1(p20), cPKC (conventional), NRF1, OGG1, CYP27A…
72	Colonic Diseases	7669	4.96686e-18	2.06125e-16	4.96686e-18	2.06125e-16	1403	MHC class II alpha chain, APG3, COL1A1, G3P2, CCL28, Semaphorin 3C, MDM4, TRIO, Peroxiredoxin, GAB2, ERBIN, T-plastin, ITGA1, Tubulin gamma, BETA-PIX, TR-alpha, GRO-2, Casein kinase II, beta chain (Phosvitin), RACK1, CADPS, RhoA, Galectin-3, MTR, BLOS2, ST7, IFI17, KBTBD11, Guanylate cyclase, EIF1AX, VE-cadherin, Calcineurin A (alpha), WDR33, Rhotekin, PGE2R4, PGLYRP4, Selenoprotein K, IKBZ, UGT1…
73	Otorhinolaryngologic Diseases	5754	8.23958e-18	3.37258e-16	8.23958e-18	3.37258e-16	1089	Tubulin epsilon 1, MHC class II alpha chain, KLC2, COL1A1, G3P2, TRMU, Semaphorin 3C, SLC17A9, RCAD, TULP4, TRIO, HDLBP, Peroxiredoxin, ATBF1, ITGA1, GRO-2, JMJD2A, MTR, BLOS2, Guanylate cyclase, Sideroflexin-3, Zizimin 1, Maspin, CO1A1(NP), Formin, ITGB1, GPR112, Sirtuin, ZNF257, BMAL1, GASC1, MYOM1, Histone H4 family, Arkadia, QSCN6, CPEB3, NUDT19, FGFR3, FRMD3, Semaphorin 5A, HLA-DRB1, SRA1, A…
74	Pancreatic Diseases	4097	1.38248e-17	5.58221e-16	1.38248e-17	5.58221e-16	810	COL1A1, G3P2, TULP4, GLG1, Peroxiredoxin, MKP-3, SC5D, MEK1(MAP2K1), RACK1, RhoA, Galectin-3, MTR, BLOS2, Guanylate cyclase, HEY1, UGT1A7, Maspin, PDIA3, CO1A1(NP), ITGB1, GPR112, Sirtuin, MGC16169, PKD, FGFR3, Semaphorin 5A, HLA-DRB1, c-IAP2, Syntrophin gamma 2, UBC, ErbB4(CTF), CASP1(p20), cPKC (conventional), SLC6A14, OGG1, Glucagon, WFDC2, MHC class II, gamma-ENaC, CCL20, P-cadherin, CD82, MT…
75	Vascular Diseases	5275	1.41752e-17	5.64742e-16	1.41752e-17	5.64742e-16	1008	MHC class II alpha chain, BMP3B, COL1A1, Ankyrin 1, Hinderin, Peroxiredoxin, ATBF1, GAB2, ZNF512B, C5aR, Tubulin gamma, GRO-2, RhoA, MRPL1, Galectin-3, MTR, ZIP2, KIAA1043, Guanylate cyclase, HEY1, VE-cadherin, PGE2R4, PDIA3, CO1A1(NP), CLDN15, ITGB1, Sirtuin, BMAL1, TAF1, GASC1, GSDMDC1, Histone H4 family, JAK2, ZCCHC14, CAT-1 (SLC7A1), PKD, CPEB3, LIPC (HL), FGFR3, FRMD3, HLA-DRB1, c-IAP2, Synt…
76	Signs and Symptoms, Respiratory	744	1.92054e-17	7.55077e-16	1.92054e-17	7.55077e-16	202	BMP3B, Junctin, GLG1, MEK1(MAP2K1), Maspin, ITGB1, GASC1, GSDMDC1, JAK2, c-IAP2, CASP1(p20), RelA (p65 NF-kB subunit), GRP78, H-FABP, PAMP, IRP, SREBP1 (nuclear), PA2G6, p17 CASP3, iNOS, TXNDC5, Amyloid beta 38, Adenosine A2b receptor, c-Fos, Angiotensin (1-5), ROR-alpha, eIF2AK3, Adiponectin, JAK1, OCTN2, ENT1, ICAM1, MUC1-NT, Adrenomedullin, alphaAPPs, IRP1, PDE, SCD, HIF1A, Myelin P0 protein, …
77	Neurodevelopmental Disorders	2250	2.13857e-17	8.29878e-16	2.13857e-17	8.29878e-16	487	COL1A1, TRIO, TR-alpha, Casein kinase II, beta chain (Phosvitin), MTR, PDE6A, TCF12, HEY1, Calcineurin A (alpha), CO1A1(NP), CLDN15, Sirtuin, MGC16169, TAF1, Histone H4 family, PKD, CPEB3, Semaphorin 5A, HLA-DRB1, ANO9, SFRS14, ZNF595, Prickle-1, cPKC (conventional), B3GNTL1, GNA1, MHC class II, L2HGDH, PCDHGA10, RelA (p65 NF-kB subunit), CTX-I, BAF60, SLC19A1, TNIK, Calcineurin A (catalytic), p4…
78	Hemic and Lymphatic Diseases	5920	4.96089e-17	1.9004e-15	4.96089e-17	1.9004e-15	1111	MHC class II alpha chain, COL1A1, G3P2, TRMU, Semaphorin 3C, Ankyrin 1, C4orf43, TRIO, Hinderin, Peroxiredoxin, ATBF1, GAB2, ZNF512B, Nectin-4, T-plastin, Tubulin gamma, U11/U12-65K, RhoA, Galectin-3, MTR, PEFLIN, SRFBP1, KIAA1043, Guanylate cyclase, TCF12, VE-cadherin, UGT1A7, PDIA3, HOXA4, CO1A1(NP), CLDN15, ITGB1, GPR112, Sirtuin, TAF1, GASC1, Histone H4 family, JAK2, Rab-27A, ZCCHC14, PKD, CP…
79	Hematologic Diseases	3766	5.38106e-17	2.03527e-15	5.38106e-17	2.03527e-15	750	MHC class II alpha chain, COL1A1, G3P2, Ankyrin 1, Hinderin, Peroxiredoxin, GAB2, ZNF512B, Nectin-4, Tubulin gamma, RhoA, MTR, KIAA1043, VE-cadherin, UGT1A7, PDIA3, CO1A1(NP), CLDN15, ITGB1, TAF1, Histone H4 family, JAK2, ZCCHC14, PKD, CPEB3, FGFR3, FRMD3, HLA-DRB1, c-IAP2, Syntrophin gamma 2, ErbB4(CTF), CASP1(p20), ZNF254, cPKC (conventional), BTBD3, ZNF100, MHC class II, UGT1A3, CLK2, CCL20, M…
80	Drug-Related Side Effects and Adverse Reactions	7813	6.61469e-16	2.47059e-14	6.61469e-16	2.47059e-14	1410	MHC class II alpha chain, MKP6, COL1A1, G3P2, TRMU, CCL28, SLC17A9, Ankyrin 1, HDLBP, Peroxiredoxin, ATBF1, MKP-3, C5aR, ITGA1, BETA-PIX, GRO-2, Casein kinase II, beta chain (Phosvitin), MEK1(MAP2K1), RACK1, RhoA, Galectin-3, MTR, ZIP2, KYNU, PDE6A, Guanylate cyclase, HEY1, Sideroflexin-3, VE-cadherin, PRDX3, PGE2R4, IKBZ, UGT1A7, CO1A1(NP), ITGB1, GPR112, Sirtuin, BMAL1, TAF1, GSDMDC1, HAT1, JAK…
81	In-house Adverse Events	7789	6.90836e-16	2.54842e-14	6.90836e-16	2.54842e-14	1406	MHC class II alpha chain, MKP6, COL1A1, G3P2, TRMU, CCL28, SLC17A9, Ankyrin 1, HDLBP, Peroxiredoxin, ATBF1, MKP-3, C5aR, ITGA1, BETA-PIX, GRO-2, Casein kinase II, beta chain (Phosvitin), MEK1(MAP2K1), RACK1, RhoA, Galectin-3, MTR, ZIP2, KYNU, PDE6A, Guanylate cyclase, HEY1, Sideroflexin-3, VE-cadherin, PRDX3, PGE2R4, IKBZ, UGT1A7, CO1A1(NP), ITGB1, GPR112, Sirtuin, BMAL1, TAF1, GSDMDC1, HAT1, JAK…
82	Chemically-Induced Disorders	8086	8.19056e-16	2.98456e-14	8.19056e-16	2.98456e-14	1453	MHC class II alpha chain, MKP6, COL1A1, G3P2, TRMU, CCL28, SLC17A9, Ankyrin 1, HDLBP, Peroxiredoxin, ATBF1, MKP-3, C5aR, ITGA1, BETA-PIX, GRO-2, Casein kinase II, beta chain (Phosvitin), MEK1(MAP2K1), RACK1, RhoA, Galectin-3, MTR, ZIP2, KYNU, PDE6A, Guanylate cyclase, HEY1, Sideroflexin-3, VE-cadherin, PRDX3, PGE2R4, IKBZ, UGT1A7, CO1A1(NP), ITGB1, GPR112, Sirtuin, BMAL1, TAF1, GSDMDC1, MYOM1, HA…
83	Phenomena and Processes	1968	2.78522e-15	1.00268e-13	2.78522e-15	1.00268e-13	426	MHC class II alpha chain, COL1A1, TULP4, Junctin, Peroxiredoxin, MEK1(MAP2K1), MTR, VE-cadherin, PRDX3, IKBZ, PDIA3, CO1A1(NP), Sirtuin, Sts-2, BMAL1, JAK2, LIPC (HL), FGFR3, HLA-DRB1, CASP1(p20), cPKC (conventional), SLC6A14, Glucagon, MHC class II, ACACA, Protein kinase G1, LXR-alpha/RXR-alpha, CTX-I, Annexin V, BAF60, GRP78, PAMP, PARP-1, SREBP1 (nuclear), LIPIN1, RARbeta, RAI1, iNOS, Amyloid …
84	Central Nervous System Diseases	8641	3.86814e-15	1.37595e-13	3.86814e-15	1.37595e-13	1536	MHC class II alpha chain, KLC2, APG3, BMP3B, COL1A1, G3P2, SLC31A1, Ankyrin 1, MDM4, TRIO, GLG1, Peroxiredoxin, ATBF1, MKP-3, GAB2, ZNF512B, C5aR, Nectin-4, T-plastin, U11/U12-65K, TR-alpha, GRO-2, Casein kinase II, beta chain (Phosvitin), MEK1(MAP2K1), RACK1, RhoA, MRPL1, Galectin-3, MTR, ZIP2, KYNU, Guanylate cyclase, HEY1, Sideroflexin-3, VE-cadherin, Calcineurin A (alpha), PRDX3, PGE2R4, PGLY…
85	Brain Diseases	7978	4.19257e-15	1.47381e-13	4.19257e-15	1.47381e-13	1430	MHC class II alpha chain, KLC2, BMP3B, COL1A1, G3P2, SLC31A1, Ankyrin 1, MDM4, TRIO, GLG1, Peroxiredoxin, ATBF1, MKP-3, GAB2, ZNF512B, C5aR, Nectin-4, U11/U12-65K, TR-alpha, GRO-2, Casein kinase II, beta chain (Phosvitin), MEK1(MAP2K1), RACK1, RhoA, MRPL1, Galectin-3, MTR, ZIP2, KYNU, Guanylate cyclase, HEY1, Sideroflexin-3, VE-cadherin, Calcineurin A (alpha), PRDX3, PGE2R4, PGLYRP4, IKBZ, PDIA3,…
86	Pathologic Processes	4471	6.37144e-15	2.21371e-13	6.37144e-15	2.21371e-13	856	MHC class II alpha chain, SSR-delta, COL1A1, Semaphorin 3C, HDLBP, Peroxiredoxin, ATBF1, GAB2, Pappalysin-2, C5aR, ITGA1, GRO-2, MEK1(MAP2K1), RACK1, Galectin-3, MTR, Guanylate cyclase, HEY1, VE-cadherin, PGE2R4, UGT1A7, Maspin, CO1A1(NP), ITGB1, Sirtuin, TAF1, GASC1, JAK2, LIPC (HL), FGFR3, HLA-DRB1, SRA1, c-IAP2, NEU3, UBC, CASP1(p20), cPKC (conventional), OGG1, CYP27A1, Glucagon, MHC class II,…
87	Neuroectodermal Tumors	9158	6.62322e-15	2.27473e-13	6.62322e-15	2.27473e-13	1616	PPP2R2D, MHC class II alpha chain, SSR-delta, COL1A1, G3P2, Semaphorin 3C, HMGN4, RGPD4, Ankyrin 1, CCDC5, MDM4, TRIO, Junctin, Kv6.1, Hinderin, ZNF135, Peroxiredoxin, MKP-3, GAB2, Pappalysin-2, C5aR, ITGA1, Tubulin gamma, BETA-PIX, U11/U12-65K, GRO-2, GALNT5, Casein kinase II, beta chain (Phosvitin), MEK1(MAP2K1), RACK1, JMJD2A, RhoA, Galectin-3, MTR, ZIP2, BLOS2, IFI17, KYNU, SRFBP1, PDE6A, Gua…
88	Carcinoma, Ductal	2472	9.24279e-15	3.13835e-13	9.24279e-15	3.13835e-13	513	COL1A1, G3P2, MDM4, TRIO, HDLBP, Peroxiredoxin, MKP-3, GAB2, Nectin-4, GRO-2, RACK1, RhoA, Galectin-3, ST7, VE-cadherin, PRDX3, Maspin, HOXA4, CO1A1(NP), ITGB1, Sirtuin, Histone H4 family, PKD, Semaphorin 5A, ErbB4(CTF), HOXB5, LDB1, OGG1, ACACA, ZNF217, CCL20, DEK, P-cadherin, VMP1, CD82, LXR-alpha/RXR-alpha, SEL1L, CTX-I, Kif2a, Annexin V, GRP78, H-FABP, PAMP, PARP-1, COL6A3, LAMC2 (EGF-like), …
89	Glioma	5958	1.55373e-14	5.21635e-13	1.55373e-14	5.21635e-13	1099	PPP2R2D, MHC class II alpha chain, SSR-delta, COL1A1, G3P2, Semaphorin 3C, Ankyrin 1, MDM4, TRIO, Kv6.1, Hinderin, Peroxiredoxin, MKP-3, GAB2, Pappalysin-2, C5aR, ITGA1, Tubulin gamma, GALNT5, Casein kinase II, beta chain (Phosvitin), MEK1(MAP2K1), RhoA, Galectin-3, MTR, ZIP2, BLOS2, IFI17, SRFBP1, Guanylate cyclase, STXBP6, EIF1AX, VE-cadherin, ANKRD49, DHX34, SLC15A3, PRDX3, Zizimin 1, PDIA3, C…
90	Neoplasms, Nerve Tissue	9359	2.35957e-14	7.83376e-13	2.35957e-14	7.83376e-13	1643	PPP2R2D, MHC class II alpha chain, SSR-delta, COL1A1, G3P2, Semaphorin 3C, HMGN4, RGPD4, Ankyrin 1, CCDC5, MDM4, TRIO, Junctin, Kv6.1, Hinderin, ZNF135, Peroxiredoxin, MKP-3, GAB2, Pappalysin-2, C5aR, ITGA1, Tubulin gamma, BETA-PIX, U11/U12-65K, GRO-2, GALNT5, Casein kinase II, beta chain (Phosvitin), MEK1(MAP2K1), RACK1, JMJD2A, RhoA, Galectin-3, MTR, ZIP2, BLOS2, IFI17, KYNU, SRFBP1, PDE6A, Gua…
91	Cardiovascular Diseases	5944	2.59916e-14	8.53438e-13	2.59916e-14	8.53438e-13	1095	MHC class II alpha chain, BMP3B, COL1A1, Ankyrin 1, Hinderin, Peroxiredoxin, ATBF1, GAB2, ZNF512B, C5aR, Tubulin gamma, GRO-2, RhoA, MRPL1, Galectin-3, MTR, ZIP2, KIAA1043, Guanylate cyclase, HEY1, VE-cadherin, PGE2R4, PDIA3, CO1A1(NP), CLDN15, ITGB1, Sirtuin, BMAL1, TAF1, GASC1, GSDMDC1, Histone H4 family, JAK2, ZCCHC14, CAT-1 (SLC7A1), PKD, CPEB3, LIPC (HL), FGFR3, FRMD3, HLA-DRB1, c-IAP2, Synt…
92	Diabetic Angiopathies	291	2.63364e-14	8.5536e-13	2.63364e-14	8.5536e-13	96	MHC class II alpha chain, LIPC (HL), HLA-DRB1, cPKC (conventional), MHC class II, PLCA, HLA-DQB, PAMP, C5orf36, iNOS, Amyloid beta 38, Galpha(s)-specific amine GPCRs, Angiotensin (1-5), Adiponectin, ICAM1, Adrenomedullin, alphaAPPs, p22-phox, GPX, Angiotensin (1-7), Angiotensin (1-9), Big ET-1, ERK1/2, gAcrp30, Angiopoietin 1, ET-1, PPAR-beta(delta)/RXR-alpha, ALDR, Adrenomedullin active peptide,…
93	Pulmonary Disease, Chronic Obstructive	1297	3.58328e-14	1.15127e-12	3.58328e-14	1.15127e-12	298	MHC class II alpha chain, COL1A1, MKP-3, ITGA1, MEK1(MAP2K1), Galectin-3, Calcineurin A (alpha), PGE2R4, CO1A1(NP), Sirtuin, Histone H4 family, CASP1(p20), cPKC (conventional), NRF1, OGG1, CYP27A1, WFDC2, MHC class II, gamma-ENaC, CCL20, GPX2, RelA (p65 NF-kB subunit), CTX-I, Annexin V, GRP78, Calcineurin A (catalytic), PAMP, IRP, NOR1, PA2G6, p17 CASP3, iNOS, ZNF288, AGPHD1, Galpha(s)-specific a…
94	Neurobehavioral Manifestations	2412	3.95121e-14	1.25598e-12	3.95121e-14	1.25598e-12	499	MHC class II alpha chain, SLC31A1, MDM4, TRIO, Peroxiredoxin, Casein kinase II, beta chain (Phosvitin), MEK1(MAP2K1), RACK1, MTR, PDE6A, Calcineurin A (alpha), PRDX3, MYO19, CCDC22, Sirtuin, MGC16169, TAF1, JAK2, PKD, CPEB3, HLA-DRB1, CYP27A1, GNA1, MHC class II, STRBP, L2HGDH, PCDHGA10, SLC19A1, H-FABP, Calcineurin A (catalytic), PAMP, p42 KKIALRE, COL6A3, RhoF (Rif), B-Raf, RARbeta, p17 CASP3, …
95	Hypersensitivity	2464	4.16591e-14	1.31029e-12	4.16591e-14	1.31029e-12	508	MHC class II alpha chain, COL1A1, G3P2, CCL28, Peroxiredoxin, MKP-3, C5aR, ITGA1, GRO-2, MEK1(MAP2K1), KYNU, PRDX3, PGE2R4, IKBZ, UGT1A7, CO1A1(NP), ITGB1, HAT1, JAK2, CAT-1 (SLC7A1), PKD, HLA-DRB1, SRA1, c-IAP2, CASP1(p20), VNN1, cPKC (conventional), CYP27A1, Glucagon, MHC class II, Band 4.1-like protein 2, CCL20, VMP1, Protein kinase G1, UBE3C, LXR-alpha/RXR-alpha, RelA (p65 NF-kB subunit), CTX…
96	Neoplasms, Germ Cell and Embryonal	9312	6.04655e-14	1.88199e-12	6.04655e-14	1.88199e-12	1632	PPP2R2D, MHC class II alpha chain, SSR-delta, COL1A1, G3P2, Semaphorin 3C, HMGN4, RGPD4, Ankyrin 1, CCDC5, MDM4, TRIO, Junctin, Kv6.1, Hinderin, ZNF135, Peroxiredoxin, MKP-3, GAB2, Pappalysin-2, C5aR, ITGA1, Tubulin gamma, BETA-PIX, U11/U12-65K, GRO-2, GALNT5, Casein kinase II, beta chain (Phosvitin), MEK1(MAP2K1), RACK1, JMJD2A, RhoA, Galectin-3, MTR, ZIP2, BLOS2, IFI17, KYNU, SRFBP1, PDE6A, Gua…
97	Pathological Conditions, Anatomical	1346	1.11088e-13	3.42198e-12	1.11088e-13	3.42198e-12	305	MHC class II alpha chain, COL1A1, G3P2, Guanylate cyclase, HOXA4, CO1A1(NP), Histone H4 family, JAK2, HLA-DRB1, HOXB5, Prickle-1, OGG1, WFDC2, MHC class II, LXR-alpha/RXR-alpha, CTX-I, SLC19A1, HLA-DQB, Calcineurin A (catalytic), PAMP, PARP-1, LAMC2 (EGF-like), B-Raf, PA2G6, RARbeta, LAMC2, LAMC2 (80kDa), iNOS, FoxN1, NKCC1, Galpha(s)-specific amine GPCRs, C15orf24, Thyroid hormone receptor, APRI…
98	Congenital Abnormalities	4266	1.15661e-13	3.52647e-12	1.15661e-13	3.52647e-12	813	MHC class II alpha chain, KLC2, COL1A1, G3P2, Ankyrin 1, MDM4, Peroxiredoxin, ATBF1, Tubulin gamma, MEK1(MAP2K1), RACK1, MTR, HEY1, Sideroflexin-3, VE-cadherin, PRDX3, MYO19, UGT1A7, HOXA4, CO1A1(NP), ITGB1, Sirtuin, Histone H4 family, JAK2, FGFR3, HLA-DRB1, HSBP3, HOXB5, CASP1(p20), C11orf35, Prickle-1, cPKC (conventional), OGG1, CYP27A1, MHC class II, PKD2L1, STRBP, SLC18A1, IFT88, Centrin 3, N…
99	Intellectual Disability	2121	1.21921e-13	3.6798e-12	1.21921e-13	3.6798e-12	445	MHC class II alpha chain, SLC31A1, MDM4, TRIO, Peroxiredoxin, Casein kinase II, beta chain (Phosvitin), MEK1(MAP2K1), RACK1, MTR, PDE6A, Calcineurin A (alpha), PRDX3, MYO19, CCDC22, Sirtuin, MGC16169, TAF1, JAK2, PKD, CPEB3, HLA-DRB1, CYP27A1, GNA1, MHC class II, STRBP, L2HGDH, SLC19A1, H-FABP, Calcineurin A (catalytic), PAMP, p42 KKIALRE, COL6A3, RhoF (Rif), B-Raf, RARbeta, p17 CASP3, MAP-1B, Ta…
100	Otorhinolaryngologic Neoplasms	4706	1.27613e-13	3.81307e-12	1.27613e-13	3.81307e-12	886	Tubulin epsilon 1, MHC class II alpha chain, KLC2, COL1A1, Semaphorin 3C, RCAD, TULP4, TRIO, HDLBP, Peroxiredoxin, ATBF1, ITGA1, GRO-2, JMJD2A, MTR, BLOS2, Guanylate cyclase, Sideroflexin-3, Zizimin 1, Maspin, CO1A1(NP), Formin, ITGB1, Sirtuin, ZNF257, GASC1, MYOM1, Histone H4 family, Arkadia, QSCN6, CPEB3, NUDT19, FGFR3, FRMD3, Semaphorin 5A, SRA1, ABL2, CBX6, NMT2, Syntrophin gamma 2, SFRS14, T…

## Sheet: IBDa vs HC GO Processes
Enrichment analysis report
Enrichment by GO Processes					IBDa vs HC
#	Processes	Total	pValue	Min FDR	p-value	FDR	In Data	Network Objects from Active Data
1	cellular metabolic process	9803	5.90509e-55	7.42388e-51	5.90509e-55	7.42388e-51	2047	PPP2R2D, APG3, MKP6, G3P2, TRMU, RNASE6, C3orf21, RCAD, TULP4, RGPD4, Ankyrin 1, MDM4, TRIO, VWA1, Junctin, Peroxiredoxin, MKP-3, ZNF512B, Pappalysin-2, C5aR, UIP5, MRPL32, SC5D, U11/U12-65K, TR-alpha, GALNT5, Casein kinase II, beta chain (Phosvitin), MEK1(MAP2K1), RACK1, JMJD2A, ALG10-A, RhoA, MRPL1, Galectin-3, MTR, PEFLIN, KYNU, SRFBP1, PDE6A, Guanylate cyclase, MENTHO, NOL6, Sideroflexin-3, E…
2	localization	7692	1.86545e-54	1.17262e-50	1.86545e-54	1.17262e-50	1681	MHC class II alpha chain, KLC2, APG3, COL1A1, CCL28, Semaphorin 3C, SLC17A9, SLC31A1, RGPD4, Ankyrin 1, CCDC5, Junctin, Kv6.1, GLG1, SEC22C, HDLBP, Peroxiredoxin, GAB2, Macro-H2A.1 histone, ERBIN, C5aR, ITGA1, Tubulin gamma, BETA-PIX, TR-alpha, GRO-2, Casein kinase II, beta chain (Phosvitin), MEK1(MAP2K1), RACK1, CADPS, ALG10-A, RhoA, Galectin-3, ZIP2, BLOS2, PEFLIN, RIMS4, Guanylate cyclase, MEN…
3	primary metabolic process	9606	3.60913e-53	1.51247e-49	3.60913e-53	1.51247e-49	2006	PPP2R2D, APG3, MKP6, G3P2, TRMU, RNASE6, C3orf21, RCAD, TULP4, RGPD4, MDM4, TRIO, VWA1, Junctin, HDLBP, Peroxiredoxin, MKP-3, Pappalysin-2, C5aR, UIP5, MRPL32, SC5D, U11/U12-65K, TR-alpha, GALNT5, Casein kinase II, beta chain (Phosvitin), MEK1(MAP2K1), RACK1, JMJD2A, ALG10-A, RhoA, MRPL1, Galectin-3, MTR, PEFLIN, KYNU, SRFBP1, PDE6A, Guanylate cyclase, MENTHO, NOL6, EIF1AX, DHX34, Calcineurin A (…
4	metabolic process	10984	4.97167e-53	1.5626e-49	4.97167e-53	1.5626e-49	2236	PPP2R2D, APG3, MKP6, COL1A1, G3P2, TRMU, RNASE6, C3orf21, RCAD, TULP4, RGPD4, Ankyrin 1, MDM4, TRIO, VWA1, Junctin, HDLBP, Peroxiredoxin, MKP-3, ZNF512B, Pappalysin-2, C5aR, UIP5, MRPL32, SC5D, U11/U12-65K, TR-alpha, GALNT5, Casein kinase II, beta chain (Phosvitin), MEK1(MAP2K1), RACK1, JMJD2A, ALG10-A, RhoA, MRPL1, Galectin-3, MTR, PEFLIN, KYNU, SRFBP1, PDE6A, Guanylate cyclase, MENTHO, NOL6, Si…
5	organic substance metabolic process	10355	2.53414e-49	6.37185e-46	2.53414e-49	6.37185e-46	2115	PPP2R2D, APG3, MKP6, G3P2, TRMU, RNASE6, C3orf21, RCAD, TULP4, RGPD4, Ankyrin 1, MDM4, TRIO, VWA1, Junctin, HDLBP, Peroxiredoxin, MKP-3, Pappalysin-2, C5aR, UIP5, MRPL32, SC5D, U11/U12-65K, TR-alpha, GALNT5, Casein kinase II, beta chain (Phosvitin), MEK1(MAP2K1), RACK1, JMJD2A, ALG10-A, RhoA, MRPL1, Galectin-3, MTR, PEFLIN, KYNU, SRFBP1, PDE6A, Guanylate cyclase, MENTHO, NOL6, EIF1AX, DHX34, Calc…
6	transport	5914	8.75406e-49	1.83427e-45	8.75406e-49	1.83427e-45	1339	MHC class II alpha chain, KLC2, APG3, COL1A1, SLC17A9, SLC31A1, RGPD4, Ankyrin 1, Junctin, Kv6.1, GLG1, SEC22C, HDLBP, Peroxiredoxin, ERBIN, C5aR, Casein kinase II, beta chain (Phosvitin), MEK1(MAP2K1), CADPS, ALG10-A, RhoA, Galectin-3, ZIP2, BLOS2, PEFLIN, RIMS4, Guanylate cyclase, MENTHO, NOL6, STXBP6, Gpr107, Sideroflexin-3, SRP68, Calcineurin A (alpha), SLC15A3, WDR33, MYO19, SLC24A1, Selenop…
7	establishment of localization	6110	1.27243e-48	2.28529e-45	1.27243e-48	2.28529e-45	1374	MHC class II alpha chain, KLC2, APG3, COL1A1, SLC17A9, SLC31A1, RGPD4, Ankyrin 1, Junctin, Kv6.1, GLG1, SEC22C, HDLBP, Peroxiredoxin, Macro-H2A.1 histone, ERBIN, C5aR, Casein kinase II, beta chain (Phosvitin), MEK1(MAP2K1), CADPS, ALG10-A, RhoA, Galectin-3, ZIP2, BLOS2, PEFLIN, RIMS4, Guanylate cyclase, MENTHO, NOL6, STXBP6, Gpr107, Sideroflexin-3, SRP68, Calcineurin A (alpha), SLC15A3, WDR33, MY…
8	nitrogen compound metabolic process	8991	4.94143e-47	7.76546e-44	4.94143e-47	7.76546e-44	1874	PPP2R2D, APG3, MKP6, G3P2, TRMU, RNASE6, C3orf21, RCAD, TULP4, RGPD4, Ankyrin 1, MDM4, TRIO, VWA1, Junctin, Peroxiredoxin, MKP-3, Pappalysin-2, C5aR, UIP5, MRPL32, U11/U12-65K, TR-alpha, GALNT5, Casein kinase II, beta chain (Phosvitin), MEK1(MAP2K1), RACK1, JMJD2A, ALG10-A, RhoA, MRPL1, Galectin-3, MTR, PEFLIN, KYNU, SRFBP1, PDE6A, Guanylate cyclase, NOL6, EIF1AX, DHX34, Calcineurin A (alpha), SL…
9	regulation of cellular metabolic process	8219	5.67917e-44	7.93316e-41	5.67917e-44	7.93316e-41	1727	PPP2R2D, MKP6, BMP3B, COL1A1, GTF2IRD2B, G3P2, RCAD, RGPD4, MDM4, Junctin, GLG1, ZNF135, Peroxiredoxin, ATBF1, MKP-3, Macro-H2A.1 histone, ERBIN, C5aR, ITGA1, GSKIP, TR-alpha, GRO-2, BAHD1, Casein kinase II, beta chain (Phosvitin), MEK1(MAP2K1), RACK1, JMJD2A, RhoA, Galectin-3, BLOS2, PEFLIN, TCF12, HEY1, VE-cadherin, ANKRD49, DHX34, Calcineurin A (alpha), PRDX3, PGE2R4, ZNF599, UGT1A7, CCDC22, M…
10	organonitrogen compound metabolic process	6893	7.28459e-44	9.15819e-41	7.28459e-44	9.15819e-41	1494	PPP2R2D, APG3, MKP6, G3P2, C3orf21, RCAD, TULP4, RGPD4, Ankyrin 1, MDM4, TRIO, VWA1, Junctin, Peroxiredoxin, MKP-3, Pappalysin-2, UIP5, MRPL32, GALNT5, Casein kinase II, beta chain (Phosvitin), MEK1(MAP2K1), RACK1, JMJD2A, ALG10-A, RhoA, MRPL1, MTR, PEFLIN, KYNU, PDE6A, Guanylate cyclase, EIF1AX, Calcineurin A (alpha), SLC15A3, PRDX3, CBR4, PGLYRP4, Selenoprotein K, SIAT4C, UGT1A7, CCDC22, PDIA3,…
11	organic substance transport	2747	5.38582e-43	6.1555e-40	5.38582e-43	6.1555e-40	713	MHC class II alpha chain, APG3, COL1A1, SLC17A9, RGPD4, GLG1, SEC22C, HDLBP, ERBIN, CADPS, NOL6, Sideroflexin-3, SRP68, Calcineurin A (alpha), SLC15A3, WDR33, TIMM23B, RNUT1, CCDC22, ARL5B, ITGB1, BMAL1, MGC16169, Rab-27A, ZDHHC14, CAT-1 (SLC7A1), LIPC (HL), ANO9, Importin (karyopherin)-beta, SSR-alpha, ACSL1, Prickle-1, cPKC (conventional), ATP6V1B2, SLC6A14, MHC class II, UGT1A3, ACACA, SLC18A1…
12	regulation of primary metabolic process	7895	1.56581e-42	1.64045e-39	1.56581e-42	1.64045e-39	1664	PPP2R2D, MKP6, BMP3B, COL1A1, GTF2IRD2B, G3P2, RCAD, RGPD4, MDM4, Junctin, GLG1, ZNF135, Peroxiredoxin, ATBF1, MKP-3, Macro-H2A.1 histone, ERBIN, C5aR, ITGA1, GSKIP, SC5D, TR-alpha, BAHD1, Casein kinase II, beta chain (Phosvitin), MEK1(MAP2K1), RACK1, JMJD2A, RhoA, Galectin-3, BLOS2, PEFLIN, TCF12, HEY1, VE-cadherin, ANKRD49, DHX34, Calcineurin A (alpha), PRDX3, PGE2R4, ZNF599, UGT1A7, CCDC22, Ma…
13	positive regulation of cellular process	7959	2.71809e-42	2.62861e-39	2.71809e-42	2.62861e-39	1674	MHC class II alpha chain, BMP3B, COL1A1, G3P2, CCL28, Semaphorin 3C, RCAD, RGPD4, Ankyrin 1, MDM4, TRIO, Junctin, Peroxiredoxin, ATBF1, MKP-3, GAB2, Macro-H2A.1 histone, ERBIN, C5aR, ITGA1, GSKIP, BETA-PIX, TR-alpha, GRO-2, Casein kinase II, beta chain (Phosvitin), MEK1(MAP2K1), NENF, RACK1, JMJD2A, CADPS, RhoA, Galectin-3, BLOS2, PEFLIN, IFI17, Guanylate cyclase, TCF12, HEY1, VE-cadherin, ANKRD4…
14	regulation of biosynthetic process	5655	9.28968e-42	8.34213e-39	9.28968e-42	8.34213e-39	1262	COL1A1, GTF2IRD2B, G3P2, RCAD, RGPD4, MDM4, Junctin, ZNF135, Peroxiredoxin, ATBF1, Macro-H2A.1 histone, ERBIN, TR-alpha, BAHD1, MEK1(MAP2K1), RACK1, JMJD2A, RhoA, BLOS2, TCF12, HEY1, ANKRD49, Calcineurin A (alpha), PRDX3, PGE2R4, ZNF599, CCDC22, HOXA4, Sirtuin, ZNF257, BMAL1, TAF1, RNF141, GASC1, ZNF251, HAT1, Histone H4 family, JAK2, SGK3, Rab-27A, Arkadia, TFCP2L2, WBP2NL, PKD, CPEB3, FGFR3, HL…
15	cellular localization	3949	3.14795e-41	2.6384e-38	3.14795e-41	2.6384e-38	942	KLC2, APG3, COL1A1, RGPD4, Ankyrin 1, CCDC5, GLG1, SEC22C, Peroxiredoxin, Macro-H2A.1 histone, ERBIN, C5aR, Tubulin gamma, Casein kinase II, beta chain (Phosvitin), MEK1(MAP2K1), CADPS, RhoA, Galectin-3, BLOS2, PEFLIN, RIMS4, MENTHO, NOL6, STXBP6, SRP68, Calcineurin A (alpha), WDR33, MYO19, SLC24A1, C9orf167, TIMM23B, RNUT1, CCDC22, Rapsyn, ARL5B, ITGB1, BMAL1, MGC16169, GSDMDC1, Rab-27A, ZDHHC14…
16	regulation of metabolic process	9283	2.29495e-40	1.80326e-37	2.29495e-40	1.80326e-37	1892	PPP2R2D, MHC class II alpha chain, MKP6, BMP3B, COL1A1, GTF2IRD2B, G3P2, RCAD, RGPD4, MDM4, Junctin, GLG1, ZNF135, Peroxiredoxin, ATBF1, MKP-3, Macro-H2A.1 histone, ERBIN, C5aR, ITGA1, GSKIP, SC5D, TR-alpha, GRO-2, BAHD1, Casein kinase II, beta chain (Phosvitin), MEK1(MAP2K1), RACK1, JMJD2A, RhoA, Galectin-3, BLOS2, PEFLIN, TCF12, HEY1, VE-cadherin, ANKRD49, DHX34, Calcineurin A (alpha), PRDX3, P…
17	regulation of cellular biosynthetic process	5531	1.24457e-39	9.20395e-37	1.24457e-39	9.20395e-37	1230	COL1A1, GTF2IRD2B, G3P2, RCAD, MDM4, Junctin, ZNF135, Peroxiredoxin, ATBF1, Macro-H2A.1 histone, ERBIN, TR-alpha, BAHD1, MEK1(MAP2K1), RACK1, JMJD2A, RhoA, BLOS2, TCF12, HEY1, ANKRD49, Calcineurin A (alpha), PRDX3, ZNF599, CCDC22, HOXA4, Sirtuin, ZNF257, BMAL1, TAF1, RNF141, GASC1, ZNF251, HAT1, Histone H4 family, JAK2, SGK3, Arkadia, TFCP2L2, WBP2NL, PKD, CPEB3, FGFR3, HLA-DRB1, ZFP3, SRA1, CBX6…
18	macromolecule localization	3381	1.56503e-39	1.09309e-36	1.56503e-39	1.09309e-36	826	MHC class II alpha chain, APG3, COL1A1, RGPD4, Ankyrin 1, GLG1, SEC22C, HDLBP, Macro-H2A.1 histone, ERBIN, TR-alpha, RACK1, CADPS, Galectin-3, NOL6, SRP68, VE-cadherin, Calcineurin A (alpha), SLC15A3, WDR33, TIMM23B, RNUT1, CCDC22, Rapsyn, ARL5B, ITGB1, BMAL1, MGC16169, Rab-27A, ZDHHC14, NUDT19, LIPC (HL), ABL2, ANO9, Importin (karyopherin)-beta, UBC, SSR-alpha, ACSL1, Prickle-1, cPKC (convention…
19	regulation of biological quality	5771	1.69354e-39	1.12059e-36	1.69354e-39	1.12059e-36	1273	COL1A1, G3P2, CCL28, Semaphorin 3C, SLC31A1, RCAD, Ankyrin 1, MDM4, Junctin, Peroxiredoxin, ERBIN, C5aR, ITGA1, BETA-PIX, TR-alpha, GRO-2, MEK1(MAP2K1), NENF, RACK1, CADPS, RhoA, BLOS2, RIMS4, PDE6A, Guanylate cyclase, MENTHO, VE-cadherin, Calcineurin A (alpha), PRDX3, SLC24A1, PGE2R4, Zizimin 1, Selenoprotein K, SIAT4C, UGT1A7, CCDC22, Formin, ITGB1, Sirtuin, Sts-2, BMAL1, TAF1, CCDC109B, ZNF251…
20	positive regulation of biological process	8733	2.57181e-38	1.61664e-35	2.57181e-38	1.61664e-35	1788	MHC class II alpha chain, BMP3B, COL1A1, G3P2, CCL28, Semaphorin 3C, RCAD, RGPD4, Ankyrin 1, MDM4, TRIO, Junctin, Peroxiredoxin, ATBF1, MKP-3, GAB2, Macro-H2A.1 histone, ERBIN, C5aR, ITGA1, GSKIP, BETA-PIX, TR-alpha, GRO-2, Casein kinase II, beta chain (Phosvitin), MEK1(MAP2K1), NENF, RACK1, JMJD2A, CADPS, RhoA, Galectin-3, BLOS2, PEFLIN, IFI17, Guanylate cyclase, TCF12, HEY1, VE-cadherin, ANKRD4…
21	regulation of macromolecule biosynthetic process	5291	8.33275e-38	4.98854e-35	8.33275e-38	4.98854e-35	1178	COL1A1, GTF2IRD2B, G3P2, RCAD, MDM4, Junctin, ZNF135, Peroxiredoxin, ATBF1, Macro-H2A.1 histone, ERBIN, TR-alpha, BAHD1, MEK1(MAP2K1), RACK1, JMJD2A, RhoA, BLOS2, TCF12, HEY1, ANKRD49, Calcineurin A (alpha), PRDX3, PGE2R4, ZNF599, CCDC22, HOXA4, Sirtuin, ZNF257, BMAL1, TAF1, RNF141, GASC1, ZNF251, HAT1, Histone H4 family, JAK2, SGK3, Arkadia, TFCP2L2, WBP2NL, PKD, CPEB3, FGFR3, HLA-DRB1, ZFP3, SR…
22	regulation of nitrogen compound metabolic process	7629	1.93463e-37	1.10555e-34	1.93463e-37	1.10555e-34	1593	PPP2R2D, MKP6, BMP3B, COL1A1, GTF2IRD2B, G3P2, RCAD, MDM4, Junctin, GLG1, ZNF135, Peroxiredoxin, ATBF1, MKP-3, Macro-H2A.1 histone, ERBIN, C5aR, ITGA1, GSKIP, TR-alpha, BAHD1, Casein kinase II, beta chain (Phosvitin), MEK1(MAP2K1), RACK1, JMJD2A, RhoA, Galectin-3, BLOS2, PEFLIN, TCF12, HEY1, VE-cadherin, ANKRD49, DHX34, Calcineurin A (alpha), PRDX3, PGE2R4, ZNF599, CCDC22, Maspin, HOXA4, ITGB1, S…
23	response to organic substance	4958	3.69771e-37	2.0212e-34	3.69771e-37	2.0212e-34	1114	MHC class II alpha chain, BMP3B, COL1A1, G3P2, RCAD, Junctin, Peroxiredoxin, ATBF1, MKP-3, GAB2, ERBIN, C5aR, TR-alpha, GRO-2, Casein kinase II, beta chain (Phosvitin), MEK1(MAP2K1), RACK1, RhoA, MTR, IFI17, KYNU, Guanylate cyclase, HEY1, VE-cadherin, Calcineurin A (alpha), PRDX3, PGE2R4, UGT1A7, PDIA3, ITGB1, Sirtuin, TAF1, JAK2, PKD, CPEB3, LIPC (HL), FGFR3, HLA-DRB1, SRA1, ABL2, c-IAP2, HSBP3,…
24	cellular component organization	7724	9.77395e-37	5.11992e-34	9.77395e-37	5.11992e-34	1606	PPP2R2D, Tubulin epsilon 1, MHC class II alpha chain, APG3, COL1A1, G3P2, Semaphorin 3C, HMGN4, RCAD, Ankyrin 1, CCDC5, MDM4, TRIO, VWA1, Kv6.1, ZNF135, Peroxiredoxin, GAB2, Macro-H2A.1 histone, ERBIN, C5aR, Nectin-4, T-plastin, MRPL32, ITGA1, Tubulin gamma, BETA-PIX, BAHD1, Casein kinase II, beta chain (Phosvitin), MEK1(MAP2K1), JMJD2A, CADPS, RhoA, MRPL1, Galectin-3, MTR, BLOS2, ST7, PEFLIN, ME…
25	regulation of cellular macromolecule biosynthetic process	5240	2.44645e-36	1.23027e-33	2.44645e-36	1.23027e-33	1162	COL1A1, GTF2IRD2B, G3P2, RCAD, MDM4, Junctin, ZNF135, Peroxiredoxin, ATBF1, Macro-H2A.1 histone, ERBIN, TR-alpha, BAHD1, MEK1(MAP2K1), RACK1, JMJD2A, RhoA, BLOS2, TCF12, HEY1, ANKRD49, Calcineurin A (alpha), PRDX3, ZNF599, CCDC22, HOXA4, Sirtuin, ZNF257, BMAL1, TAF1, RNF141, GASC1, ZNF251, HAT1, Histone H4 family, JAK2, SGK3, Arkadia, TFCP2L2, WBP2NL, PKD, CPEB3, FGFR3, HLA-DRB1, ZFP3, SRA1, CBX6…
26	biosynthetic process	3874	1.24262e-35	6.00854e-33	1.24262e-35	6.00854e-33	905	COL1A1, G3P2, C3orf21, Ankyrin 1, C5aR, MRPL32, SC5D, TR-alpha, GALNT5, Casein kinase II, beta chain (Phosvitin), RACK1, ALG10-A, MRPL1, MTR, KYNU, Guanylate cyclase, MENTHO, EIF1AX, CBR4, WDR33, Selenoprotein K, SIAT4C, Sirtuin, TAF1, Histone H4 family, ZDHHC14, PKD, TPK1, CPEB3, LIPC (HL), SIA7C, NMT2, ELOVL7, UBC, ACSL1, AARSD1, LDB1, OGG1, CYP27A1, GNA1, ACACA, UFD1, GLT8D4, PI4K2B, DEK, Sial…
27	establishment of localization in cell	3094	2.45154e-35	1.14151e-32	2.45154e-35	1.14151e-32	754	KLC2, APG3, RGPD4, Ankyrin 1, GLG1, SEC22C, Peroxiredoxin, ERBIN, C5aR, Casein kinase II, beta chain (Phosvitin), MEK1(MAP2K1), CADPS, RhoA, Galectin-3, BLOS2, PEFLIN, RIMS4, MENTHO, NOL6, SRP68, Calcineurin A (alpha), WDR33, MYO19, SLC24A1, C9orf167, TIMM23B, RNUT1, CCDC22, ARL5B, ITGB1, BMAL1, MGC16169, GSDMDC1, Rab-27A, ZDHHC14, QSCN6, KIAA1107, Cytochrome B561, Importin (karyopherin)-beta, UB…
28	negative regulation of cellular process	6997	5.61003e-35	2.5189e-32	5.61003e-35	2.5189e-32	1470	MHC class II alpha chain, APG3, MKP6, BMP3B, COL1A1, G3P2, CCL28, Semaphorin 3C, RCAD, MDM4, TRIO, Junctin, GLG1, Peroxiredoxin, ATBF1, MKP-3, Macro-H2A.1 histone, ERBIN, C5aR, ITGA1, GSKIP, BETA-PIX, TR-alpha, BAHD1, Casein kinase II, beta chain (Phosvitin), MEK1(MAP2K1), NENF, RACK1, JMJD2A, RhoA, Galectin-3, IFI17, Guanylate cyclase, HEY1, STXBP6, VE-cadherin, DHX34, Calcineurin A (alpha), PRD…
29	regulation of nucleobase-containing compound metabolic process	5350	7.97336e-35	3.45659e-32	7.97336e-35	3.45659e-32	1175	COL1A1, GTF2IRD2B, RCAD, MDM4, Junctin, ZNF135, Peroxiredoxin, ATBF1, Macro-H2A.1 histone, ERBIN, TR-alpha, BAHD1, MEK1(MAP2K1), JMJD2A, RhoA, BLOS2, TCF12, HEY1, ANKRD49, DHX34, Calcineurin A (alpha), PRDX3, ZNF599, CCDC22, HOXA4, Sirtuin, ZNF257, BMAL1, TAF1, RNF141, GASC1, ZNF251, HAT1, Histone H4 family, JAK2, SGK3, Arkadia, TFCP2L2, WBP2NL, PKD, CPEB3, FGFR3, HLA-DRB1, ZFP3, SRA1, CBX6, Impo…
30	organic substance biosynthetic process	3788	9.39215e-35	3.93594e-32	9.39215e-35	3.93594e-32	885	G3P2, C3orf21, Ankyrin 1, C5aR, MRPL32, SC5D, TR-alpha, GALNT5, Casein kinase II, beta chain (Phosvitin), RACK1, ALG10-A, MRPL1, MTR, KYNU, Guanylate cyclase, MENTHO, EIF1AX, CBR4, WDR33, Selenoprotein K, SIAT4C, Sirtuin, TAF1, Histone H4 family, ZDHHC14, PKD, TPK1, CPEB3, LIPC (HL), SIA7C, NMT2, ELOVL7, UBC, ACSL1, AARSD1, LDB1, OGG1, CYP27A1, GNA1, ACACA, UFD1, GLT8D4, PI4K2B, DEK, Sialic acid …
31	regulation of gene expression	6716	1.0986e-34	4.45535e-32	1.0986e-34	4.45535e-32	1419	MHC class II alpha chain, COL1A1, GTF2IRD2B, G3P2, RCAD, MDM4, Junctin, GLG1, ZNF135, Peroxiredoxin, ATBF1, Macro-H2A.1 histone, ERBIN, C5aR, TR-alpha, BAHD1, MEK1(MAP2K1), RACK1, JMJD2A, RhoA, BLOS2, TCF12, HEY1, VE-cadherin, ANKRD49, DHX34, Calcineurin A (alpha), PRDX3, PGE2R4, PGLYRP4, Selenoprotein K, ZNF599, IKBZ, UBAP2, CCDC22, HOXA4, Sirtuin, ZNF257, Sts-2, BMAL1, TAF1, RNF141, GASC1, GSDM…
32	cellular component organization or biogenesis	7982	1.18213e-34	4.64428e-32	1.18213e-34	4.64428e-32	1640	PPP2R2D, Tubulin epsilon 1, MHC class II alpha chain, APG3, COL1A1, G3P2, Semaphorin 3C, HMGN4, RCAD, Ankyrin 1, CCDC5, MDM4, TRIO, VWA1, Kv6.1, ZNF135, Peroxiredoxin, GAB2, Macro-H2A.1 histone, ERBIN, C5aR, Nectin-4, T-plastin, MRPL32, ITGA1, Tubulin gamma, BETA-PIX, BAHD1, Casein kinase II, beta chain (Phosvitin), MEK1(MAP2K1), JMJD2A, CADPS, RhoA, MRPL1, Galectin-3, MTR, BLOS2, ST7, PEFLIN, SR…
33	regulation of macromolecule metabolic process	8555	2.32504e-34	8.85768e-32	2.32504e-34	8.85768e-32	1737	PPP2R2D, MHC class II alpha chain, MKP6, BMP3B, COL1A1, GTF2IRD2B, G3P2, RCAD, MDM4, Junctin, GLG1, ZNF135, Peroxiredoxin, ATBF1, MKP-3, Macro-H2A.1 histone, ERBIN, C5aR, ITGA1, GSKIP, TR-alpha, BAHD1, Casein kinase II, beta chain (Phosvitin), MEK1(MAP2K1), RACK1, JMJD2A, RhoA, Galectin-3, BLOS2, PEFLIN, TCF12, HEY1, VE-cadherin, ANKRD49, DHX34, Calcineurin A (alpha), PRDX3, PGE2R4, PGLYRP4, Sele…
34	cellular process	20611	1.03262e-33	3.81828e-31	1.03262e-33	3.81828e-31	3616	PPP2R2D, Tubulin epsilon 1, MHC class II alpha chain, KLC2, APG3, MKP6, BMP3B, COL1A1, G3P2, TRMU, RNASE6, CCL28, Semaphorin 3C, SLC17A9, C3orf21, HMGN4, SLC31A1, RCAD, TULP4, RGPD4, Ankyrin 1, CCDC5, MDM4, TRIO, VWA1, Junctin, Kv6.1, GLG1, SEC22C, ZNF135, Peroxiredoxin, MKP-3, GAB2, Macro-H2A.1 histone, ZNF512B, ERBIN, Pappalysin-2, C5aR, Nectin-4, UIP5, T-plastin, MRPL32, ITGA1, GSKIP, Tubulin …
35	nitrogen compound transport	2265	1.47321e-33	5.29178e-31	1.47321e-33	5.29178e-31	583	MHC class II alpha chain, APG3, COL1A1, SLC17A9, RGPD4, GLG1, SEC22C, ERBIN, CADPS, NOL6, Sideroflexin-3, SRP68, Calcineurin A (alpha), SLC15A3, WDR33, TIMM23B, RNUT1, CCDC22, ARL5B, ITGB1, BMAL1, MGC16169, Rab-27A, ZDHHC14, CAT-1 (SLC7A1), Importin (karyopherin)-beta, SSR-alpha, Prickle-1, cPKC (conventional), ATP6V1B2, SLC6A14, MHC class II, SLC18A1, UFD1, GRIP2, Centrin 3, CLK2, VMP1, SEL1L, S…
36	regulation of RNA metabolic process	4987	3.60433e-33	1.25871e-30	3.60433e-33	1.25871e-30	1101	COL1A1, GTF2IRD2B, RCAD, MDM4, Junctin, ZNF135, Peroxiredoxin, ATBF1, Macro-H2A.1 histone, ERBIN, TR-alpha, BAHD1, MEK1(MAP2K1), JMJD2A, RhoA, BLOS2, TCF12, HEY1, ANKRD49, DHX34, Calcineurin A (alpha), PRDX3, ZNF599, CCDC22, HOXA4, Sirtuin, ZNF257, BMAL1, TAF1, RNF141, GASC1, ZNF251, HAT1, Histone H4 family, JAK2, SGK3, Arkadia, TFCP2L2, WBP2NL, PKD, CPEB3, FGFR3, HLA-DRB1, ZFP3, SRA1, CBX6, Impo…
37	positive regulation of metabolic process	5265	4.95862e-33	1.68486e-30	4.95862e-33	1.68486e-30	1151	MHC class II alpha chain, BMP3B, COL1A1, G3P2, RCAD, RGPD4, MDM4, Junctin, Peroxiredoxin, ATBF1, MKP-3, Macro-H2A.1 histone, C5aR, ITGA1, TR-alpha, GRO-2, Casein kinase II, beta chain (Phosvitin), MEK1(MAP2K1), RACK1, JMJD2A, RhoA, BLOS2, PEFLIN, TCF12, HEY1, VE-cadherin, ANKRD49, DHX34, Calcineurin A (alpha), PGE2R4, Selenoprotein K, CCDC22, ITGB1, Sirtuin, BMAL1, TAF1, GASC1, GSDMDC1, MYOM1, JA…
38	positive regulation of macromolecule metabolic process	4850	1.49196e-32	4.93605e-30	1.49196e-32	4.93605e-30	1073	MHC class II alpha chain, BMP3B, COL1A1, G3P2, MDM4, Junctin, Peroxiredoxin, ATBF1, MKP-3, Macro-H2A.1 histone, C5aR, ITGA1, TR-alpha, Casein kinase II, beta chain (Phosvitin), MEK1(MAP2K1), RACK1, JMJD2A, RhoA, BLOS2, PEFLIN, TCF12, HEY1, VE-cadherin, ANKRD49, DHX34, Calcineurin A (alpha), PGE2R4, Selenoprotein K, CCDC22, ITGB1, Sirtuin, BMAL1, TAF1, GASC1, GSDMDC1, MYOM1, JAK2, Rab-27A, Arkadia…
39	cellular biosynthetic process	3674	4.34031e-32	1.39914e-29	4.34031e-32	1.39914e-29	852	C3orf21, Ankyrin 1, C5aR, MRPL32, TR-alpha, GALNT5, Casein kinase II, beta chain (Phosvitin), RACK1, ALG10-A, MRPL1, MTR, KYNU, Guanylate cyclase, MENTHO, EIF1AX, CBR4, WDR33, Selenoprotein K, SIAT4C, Sirtuin, TAF1, Histone H4 family, ZDHHC14, PKD, TPK1, CPEB3, LIPC (HL), SIA7C, NMT2, ELOVL7, UBC, ACSL1, AARSD1, LDB1, OGG1, CYP27A1, GNA1, ACACA, UFD1, GLT8D4, PI4K2B, DEK, Sialic acid synthase, CO…
40	regulation of localization	4020	7.80118e-32	2.45191e-29	7.80118e-32	2.45191e-29	916	APG3, COL1A1, CCL28, Semaphorin 3C, RCAD, Junctin, Kv6.1, GAB2, Macro-H2A.1 histone, C5aR, T-plastin, BETA-PIX, GRO-2, Casein kinase II, beta chain (Phosvitin), MEK1(MAP2K1), RACK1, CADPS, RhoA, Galectin-3, IFI17, RIMS4, Guanylate cyclase, STXBP6, VE-cadherin, Calcineurin A (alpha), PGE2R4, Selenoprotein K, SIAT4C, ITGB1, Sirtuin, BMAL1, TPPP2, MYOM1, JAK2, SGK3, Rab-27A, PKD, Semaphorin 5A, HLA-…
41	regulation of cell communication	4844	1.58888e-31	4.87205e-29	1.58888e-31	4.87205e-29	1067	MKP6, BMP3B, COL1A1, G3P2, RCAD, MDM4, TRIO, Junctin, GLG1, Peroxiredoxin, MKP-3, GAB2, ERBIN, C5aR, ITGA1, GSKIP, BETA-PIX, TR-alpha, Casein kinase II, beta chain (Phosvitin), MEK1(MAP2K1), NENF, RACK1, RhoA, Galectin-3, RIMS4, PDE6A, Guanylate cyclase, HEY1, VE-cadherin, Calcineurin A (alpha), SLC15A3, SLC24A1, PGE2R4, Selenoprotein K, Rich1, CCDC22, PDIA3, Rapsyn, ITGB1, Sirtuin, Sts-2, BMAL1,…
42	protein localization	2829	1.91062e-31	5.71912e-29	1.91062e-31	5.71912e-29	687	MHC class II alpha chain, APG3, COL1A1, RGPD4, Ankyrin 1, GLG1, SEC22C, Macro-H2A.1 histone, ERBIN, TR-alpha, RACK1, CADPS, Galectin-3, SRP68, VE-cadherin, Calcineurin A (alpha), SLC15A3, TIMM23B, RNUT1, CCDC22, Rapsyn, ARL5B, ITGB1, BMAL1, MGC16169, Rab-27A, ZDHHC14, NUDT19, ABL2, Importin (karyopherin)-beta, UBC, SSR-alpha, Prickle-1, cPKC (conventional), ATP6V1B2, MHC class II, Sun1, UFD1, GRI…
43	phosphorus metabolic process	2418	3.5134e-31	1.02722e-28	3.5134e-31	1.02722e-28	605	PPP2R2D, MKP6, G3P2, TRIO, Peroxiredoxin, MKP-3, ZNF512B, Casein kinase II, beta chain (Phosvitin), MEK1(MAP2K1), RhoA, KYNU, PDE6A, Guanylate cyclase, Calcineurin A (alpha), CBR4, SULT1C3, MGC16169, TAF1, JAK2, SGK3, PKD, TPK1, LIPC (HL), FGFR3, ABL2, ELOVL7, ACSL1, cPKC (conventional), OGG1, GNA1, MATK, ACACA, CLK2, PI4K2B, Sialic acid synthase, Protein kinase G1, ROR2, PLCA, LXR-alpha/RXR-alph…
44	regulation of signaling	4883	4.38501e-31	1.25292e-28	4.38501e-31	1.25292e-28	1072	MKP6, BMP3B, COL1A1, G3P2, RCAD, MDM4, TRIO, Junctin, GLG1, Peroxiredoxin, MKP-3, GAB2, ERBIN, C5aR, ITGA1, GSKIP, BETA-PIX, TR-alpha, Casein kinase II, beta chain (Phosvitin), MEK1(MAP2K1), NENF, RACK1, RhoA, Galectin-3, RIMS4, PDE6A, Guanylate cyclase, HEY1, VE-cadherin, Calcineurin A (alpha), SLC15A3, SLC24A1, PGE2R4, Selenoprotein K, Rich1, CCDC22, PDIA3, Rapsyn, ITGB1, Sirtuin, Sts-2, BMAL1,…
45	positive regulation of cellular metabolic process	4586	1.49893e-30	4.18769e-28	1.49893e-30	4.18769e-28	1015	BMP3B, COL1A1, RCAD, RGPD4, MDM4, Junctin, Peroxiredoxin, ATBF1, MKP-3, C5aR, ITGA1, TR-alpha, GRO-2, Casein kinase II, beta chain (Phosvitin), MEK1(MAP2K1), RACK1, RhoA, BLOS2, PEFLIN, TCF12, HEY1, VE-cadherin, ANKRD49, Calcineurin A (alpha), PGE2R4, CCDC22, ITGB1, Sirtuin, BMAL1, TAF1, JAK2, Rab-27A, Arkadia, TFCP2L2, WBP2NL, PKD, CPEB3, FGFR3, HLA-DRB1, SRA1, c-IAP2, UBC, HOXB5, C11orf35, ACSL…
46	small molecule metabolic process	2185	1.54226e-30	4.21507e-28	1.54226e-30	4.21507e-28	556	G3P2, HDLBP, SC5D, RhoA, MTR, KYNU, PDE6A, Guanylate cyclase, Sideroflexin-3, CBR4, UGT1A7, SULT1C3, Sirtuin, TPK1, Carbonic anhydrase VIII, NUDT19, LIPC (HL), ELOVL7, ACSL1, AARSD1, VNN1, cPKC (conventional), OGG1, CYP27A1, GNA1, UGT1A3, ACACA, L2HGDH, Sialic acid synthase, COQ4, SVCT2, DHA6, TARSL2, LXR-alpha/RXR-alpha, SLC19A1, H-FABP, MCFD2, SMIT, IRP, LIPIN1, NOR1, PARP-16, PA2G6, PGM3, 3HID…
47	cellular response to stress	2525	2.42172e-30	6.40274e-28	2.42172e-30	6.40274e-28	623	RCAD, MDM4, Peroxiredoxin, GSKIP, MEK1(MAP2K1), JMJD2A, RhoA, MTR, Guanylate cyclase, PRDX3, WDR33, PGE2R4, Selenoprotein K, PDIA3, Sirtuin, BMAL1, TAF1, Histone H4 family, JAK2, Arkadia, PKD, FGFR3, UBC, SSR-alpha, FOXN3, ATP6V1B2, OGG1, UFD1, ADPRHL2, ROR2, GPX2, CHST3, LXR-alpha/RXR-alpha, SEL1L, RelA (p65 NF-kB subunit), Raptor, DAP1, GRP78, TNIK, PARP-1, STK39, B-Raf, IRP, MCPIP, PARP-16, PA…
48	regulation of transcription, DNA-templated	4597	2.44457e-30	6.40274e-28	2.44457e-30	6.40274e-28	1016	COL1A1, GTF2IRD2B, RCAD, MDM4, Junctin, ZNF135, Peroxiredoxin, ATBF1, Macro-H2A.1 histone, ERBIN, TR-alpha, BAHD1, MEK1(MAP2K1), JMJD2A, RhoA, BLOS2, TCF12, HEY1, ANKRD49, Calcineurin A (alpha), PRDX3, ZNF599, CCDC22, HOXA4, Sirtuin, ZNF257, BMAL1, TAF1, RNF141, GASC1, ZNF251, HAT1, Histone H4 family, JAK2, SGK3, Arkadia, TFCP2L2, WBP2NL, PKD, CPEB3, FGFR3, HLA-DRB1, ZFP3, SRA1, CBX6, UBC, HOXB5,…
49	phosphate-containing compound metabolic process	2384	2.52483e-30	6.47798e-28	2.52483e-30	6.47798e-28	595	PPP2R2D, MKP6, G3P2, TRIO, Peroxiredoxin, MKP-3, ZNF512B, Casein kinase II, beta chain (Phosvitin), MEK1(MAP2K1), RhoA, KYNU, PDE6A, Guanylate cyclase, Calcineurin A (alpha), CBR4, SULT1C3, MGC16169, TAF1, JAK2, SGK3, PKD, TPK1, LIPC (HL), FGFR3, ABL2, ELOVL7, ACSL1, cPKC (conventional), OGG1, MATK, ACACA, CLK2, PI4K2B, Protein kinase G1, ROR2, PLCA, LXR-alpha/RXR-alpha, AKAP3, SgK223, PLSCR3, LR…
50	regulation of nucleic acid-templated transcription	4599	2.91331e-30	7.32521e-28	2.91331e-30	7.32521e-28	1016	COL1A1, GTF2IRD2B, RCAD, MDM4, Junctin, ZNF135, Peroxiredoxin, ATBF1, Macro-H2A.1 histone, ERBIN, TR-alpha, BAHD1, MEK1(MAP2K1), JMJD2A, RhoA, BLOS2, TCF12, HEY1, ANKRD49, Calcineurin A (alpha), PRDX3, ZNF599, CCDC22, HOXA4, Sirtuin, ZNF257, BMAL1, TAF1, RNF141, GASC1, ZNF251, HAT1, Histone H4 family, JAK2, SGK3, Arkadia, TFCP2L2, WBP2NL, PKD, CPEB3, FGFR3, HLA-DRB1, ZFP3, SRA1, CBX6, UBC, HOXB5,…
51	regulation of RNA biosynthetic process	4606	3.33814e-30	8.22884e-28	3.33814e-30	8.22884e-28	1017	COL1A1, GTF2IRD2B, RCAD, MDM4, Junctin, ZNF135, Peroxiredoxin, ATBF1, Macro-H2A.1 histone, ERBIN, TR-alpha, BAHD1, MEK1(MAP2K1), JMJD2A, RhoA, BLOS2, TCF12, HEY1, ANKRD49, Calcineurin A (alpha), PRDX3, ZNF599, CCDC22, HOXA4, Sirtuin, ZNF257, BMAL1, TAF1, RNF141, GASC1, ZNF251, HAT1, Histone H4 family, JAK2, SGK3, Arkadia, TFCP2L2, WBP2NL, PKD, CPEB3, FGFR3, HLA-DRB1, ZFP3, SRA1, CBX6, UBC, HOXB5,…
52	antigen processing and presentation of exogenous peptide antigen	285	3.67092e-30	8.87516e-28	3.67092e-30	8.87516e-28	128	MHC class II alpha chain, KLC2, PDIA3, HLA-DRB1, MHC class II, Kif2a, HLA-DQB, CAPZA, PSMB4, PSMB8(LMP7), LIC-1, CAPZ beta, ITGAV, PSMA4, DYNC1LI, p22-phox, DLC2 (Dynein LC8b), HLA-DM, alpha-V/beta-1 integrin, CAPZA1, Sec24C, TRAF6, Spectrin, PSMD13, HLA-DMA, PSMC2, PSMB1, PSMB5, PSMB9, Kinesin1, HLA-DPA1, SPTBN(spectrin1-4), PSMC3, ORP-family, HLA-DOA, HLA-DRB3, HLA-F, HLA-DQB1, PSMC6, HLA-DRA1,…
53	macromolecule metabolic process	8228	7.93415e-30	1.88204e-27	7.93415e-30	1.88204e-27	1656	PPP2R2D, APG3, MKP6, G3P2, TRMU, RNASE6, C3orf21, RCAD, TULP4, RGPD4, MDM4, TRIO, VWA1, Junctin, Peroxiredoxin, MKP-3, Pappalysin-2, C5aR, UIP5, MRPL32, U11/U12-65K, TR-alpha, GALNT5, Casein kinase II, beta chain (Phosvitin), MEK1(MAP2K1), RACK1, JMJD2A, ALG10-A, RhoA, MRPL1, Galectin-3, MTR, PEFLIN, SRFBP1, Guanylate cyclase, NOL6, EIF1AX, DHX34, Calcineurin A (alpha), SLC15A3, PRDX3, WDR33, PGL…
54	negative regulation of biological process	7830	9.85381e-30	2.29411e-27	9.85381e-30	2.29411e-27	1587	MHC class II alpha chain, APG3, MKP6, BMP3B, COL1A1, G3P2, CCL28, Semaphorin 3C, RCAD, MDM4, TRIO, Junctin, GLG1, Peroxiredoxin, ATBF1, MKP-3, Macro-H2A.1 histone, ERBIN, C5aR, ITGA1, GSKIP, BETA-PIX, TR-alpha, BAHD1, Casein kinase II, beta chain (Phosvitin), MEK1(MAP2K1), NENF, RACK1, JMJD2A, RhoA, Galectin-3, IFI17, Guanylate cyclase, HEY1, STXBP6, VE-cadherin, DHX34, Calcineurin A (alpha), PRD…
55	cellular macromolecule metabolic process	6517	1.00541e-29	2.29818e-27	1.00541e-29	2.29818e-27	1358	PPP2R2D, APG3, MKP6, G3P2, RNASE6, C3orf21, RCAD, TULP4, RGPD4, MDM4, TRIO, VWA1, Junctin, Peroxiredoxin, MKP-3, Pappalysin-2, C5aR, UIP5, MRPL32, TR-alpha, GALNT5, Casein kinase II, beta chain (Phosvitin), MEK1(MAP2K1), RACK1, JMJD2A, ALG10-A, RhoA, MRPL1, MTR, PEFLIN, Guanylate cyclase, EIF1AX, DHX34, Calcineurin A (alpha), PRDX3, WDR33, Selenoprotein K, SIAT4C, UGT1A7, CCDC22, ITGB1, Sirtuin, …
56	protein metabolic process	5541	1.83339e-29	4.11596e-27	1.83339e-29	4.11596e-27	1183	PPP2R2D, APG3, MKP6, G3P2, C3orf21, RCAD, TULP4, RGPD4, MDM4, TRIO, VWA1, Junctin, Peroxiredoxin, MKP-3, Pappalysin-2, UIP5, MRPL32, GALNT5, Casein kinase II, beta chain (Phosvitin), MEK1(MAP2K1), RACK1, JMJD2A, ALG10-A, RhoA, MRPL1, MTR, PEFLIN, Guanylate cyclase, EIF1AX, Calcineurin A (alpha), SLC15A3, PRDX3, Selenoprotein K, SIAT4C, UGT1A7, CCDC22, PDIA3, Sirtuin, BMAL1, MGC16169, TAF1, RNF141…
57	regulation of transcription by RNA polymerase II	3446	3.60363e-29	7.94821e-27	3.60363e-29	7.94821e-27	796	GTF2IRD2B, MDM4, ZNF135, ATBF1, Macro-H2A.1 histone, TR-alpha, MEK1(MAP2K1), RhoA, BLOS2, TCF12, HEY1, Calcineurin A (alpha), ZNF599, HOXA4, Sirtuin, ZNF257, BMAL1, TAF1, GASC1, ZNF251, Histone H4 family, JAK2, Arkadia, TFCP2L2, PKD, CPEB3, FGFR3, ZFP3, SRA1, CBX6, UBC, HOXB5, ZNF595, FOXN3, ZNF254, LDB1, ZNF492, cPKC (conventional), NRF1, ZNF100, ZNF96, ZNF527, ZNF217, DEK, ZNF514, ZNF608, NFYC,…
58	regulation of cellular component organization	3480	7.55496e-29	1.6376e-26	7.55496e-29	1.6376e-26	801	APG3, Semaphorin 3C, Ankyrin 1, Junctin, Macro-H2A.1 histone, Pappalysin-2, Tubulin gamma, BETA-PIX, TR-alpha, MEK1(MAP2K1), RACK1, JMJD2A, RhoA, Galectin-3, RIMS4, Guanylate cyclase, STXBP6, VE-cadherin, Calcineurin A (alpha), MYO19, PGE2R4, Rich1, Rapsyn, Formin, ITGB1, Sirtuin, TPPP2, GASC1, Histone H4 family, SGK3, ANAPC4, PKD, FGFR3, Semaphorin 5A, ABL2, KIAA0423, ACTR3B, NEU3, LDB1, C15orf3…
59	positive regulation of nitrogen compound metabolic process	4282	1.10511e-28	2.35483e-26	1.10511e-28	2.35483e-26	950	BMP3B, COL1A1, MDM4, Junctin, Peroxiredoxin, ATBF1, MKP-3, C5aR, ITGA1, TR-alpha, Casein kinase II, beta chain (Phosvitin), MEK1(MAP2K1), RACK1, RhoA, BLOS2, PEFLIN, TCF12, HEY1, VE-cadherin, ANKRD49, Calcineurin A (alpha), PGE2R4, CCDC22, ITGB1, Sirtuin, BMAL1, TAF1, JAK2, Arkadia, TFCP2L2, WBP2NL, PKD, CPEB3, FGFR3, HLA-DRB1, SRA1, c-IAP2, UBC, HOXB5, C11orf35, ACSL1, LDB1, Prickle-1, cPKC (con…
60	macromolecule modification	4138	1.31887e-28	2.76347e-26	1.31887e-28	2.76347e-26	923	PPP2R2D, APG3, MKP6, G3P2, TRMU, C3orf21, RCAD, TULP4, RGPD4, MDM4, TRIO, VWA1, Junctin, Peroxiredoxin, MKP-3, UIP5, GALNT5, Casein kinase II, beta chain (Phosvitin), MEK1(MAP2K1), RACK1, JMJD2A, ALG10-A, RhoA, MTR, PEFLIN, Guanylate cyclase, Calcineurin A (alpha), PRDX3, Selenoprotein K, SIAT4C, UGT1A7, CCDC22, Sirtuin, MGC16169, TAF1, RNF141, GASC1, HAT1, Histone H4 family, JAK2, SGK3, Arkadia,…
61	cellular response to chemical stimulus	4601	3.75194e-28	7.73268e-26	3.75194e-28	7.73268e-26	1006	MHC class II alpha chain, BMP3B, COL1A1, G3P2, CCL28, SLC31A1, MDM4, Junctin, Peroxiredoxin, GAB2, ERBIN, C5aR, ITGA1, GSKIP, TR-alpha, GRO-2, Casein kinase II, beta chain (Phosvitin), RACK1, RhoA, Galectin-3, MTR, IFI17, Guanylate cyclase, HEY1, VE-cadherin, Calcineurin A (alpha), PRDX3, PGE2R4, UGT1A7, PDIA3, SULT1C3, ITGB1, Sirtuin, BMAL1, TAF1, JAK2, PKD, CPEB3, LIPC (HL), FGFR3, Semaphorin 5…
62	antigen processing and presentation of exogenous antigen	298	7.08998e-28	1.43767e-25	7.08998e-28	1.43767e-25	128	MHC class II alpha chain, KLC2, PDIA3, HLA-DRB1, MHC class II, Kif2a, HLA-DQB, CAPZA, PSMB4, PSMB8(LMP7), LIC-1, CAPZ beta, ITGAV, PSMA4, DYNC1LI, p22-phox, DLC2 (Dynein LC8b), HLA-DM, alpha-V/beta-1 integrin, CAPZA1, Sec24C, TRAF6, Spectrin, PSMD13, HLA-DMA, PSMC2, PSMB1, PSMB5, PSMB9, Kinesin1, HLA-DPA1, SPTBN(spectrin1-4), PSMC3, ORP-family, HLA-DOA, HLA-DRB3, HLA-F, HLA-DQB1, PSMC6, HLA-DRA1,…
63	regulation of transport	2764	1.09552e-27	2.18617e-25	1.09552e-27	2.18617e-25	659	APG3, Junctin, Kv6.1, GAB2, T-plastin, BETA-PIX, GRO-2, MEK1(MAP2K1), RACK1, CADPS, RhoA, Galectin-3, RIMS4, Guanylate cyclase, STXBP6, Calcineurin A (alpha), PGE2R4, Selenoprotein K, ITGB1, Sirtuin, BMAL1, MYOM1, JAK2, Rab-27A, PKD, HLA-DRB1, ABL2, ANO9, NEU3, Importin (karyopherin)-beta, WRCH-1, ACSL1, cPKC (conventional), MHC class II, SLC18A1, Na(v) beta 1, P-cadherin, KCNE4, VMP1, Protein ki…
64	protein modification process	3856	1.21488e-27	2.34977e-25	1.21488e-27	2.34977e-25	866	PPP2R2D, APG3, MKP6, G3P2, C3orf21, RCAD, TULP4, RGPD4, MDM4, TRIO, VWA1, Junctin, Peroxiredoxin, MKP-3, UIP5, GALNT5, Casein kinase II, beta chain (Phosvitin), MEK1(MAP2K1), RACK1, JMJD2A, ALG10-A, RhoA, MTR, PEFLIN, Guanylate cyclase, Calcineurin A (alpha), PRDX3, Selenoprotein K, SIAT4C, UGT1A7, CCDC22, Sirtuin, MGC16169, TAF1, RNF141, GASC1, HAT1, JAK2, SGK3, Arkadia, ANAPC4, ZDHHC14, QSCN6, …
65	cellular protein modification process	3856	1.21488e-27	2.34977e-25	1.21488e-27	2.34977e-25	866	PPP2R2D, APG3, MKP6, G3P2, C3orf21, RCAD, TULP4, RGPD4, MDM4, TRIO, VWA1, Junctin, Peroxiredoxin, MKP-3, UIP5, GALNT5, Casein kinase II, beta chain (Phosvitin), MEK1(MAP2K1), RACK1, JMJD2A, ALG10-A, RhoA, MTR, PEFLIN, Guanylate cyclase, Calcineurin A (alpha), PRDX3, Selenoprotein K, SIAT4C, UGT1A7, CCDC22, Sirtuin, MGC16169, TAF1, RNF141, GASC1, HAT1, JAK2, SGK3, Arkadia, ANAPC4, ZDHHC14, QSCN6, …
66	cellular protein metabolic process	4694	3.60066e-27	6.85872e-25	3.60066e-27	6.85872e-25	1018	PPP2R2D, APG3, MKP6, G3P2, C3orf21, RCAD, TULP4, RGPD4, MDM4, TRIO, VWA1, Junctin, Peroxiredoxin, MKP-3, Pappalysin-2, UIP5, MRPL32, GALNT5, Casein kinase II, beta chain (Phosvitin), MEK1(MAP2K1), RACK1, JMJD2A, ALG10-A, RhoA, MRPL1, MTR, PEFLIN, Guanylate cyclase, EIF1AX, Calcineurin A (alpha), PRDX3, Selenoprotein K, SIAT4C, UGT1A7, CCDC22, Sirtuin, BMAL1, MGC16169, TAF1, RNF141, GASC1, HAT1, J…
67	regulation of developmental process	3724	3.83353e-27	7.19331e-25	3.83353e-27	7.19331e-25	839	MHC class II alpha chain, BMP3B, COL1A1, Semaphorin 3C, RCAD, TRIO, GLG1, ZNF135, Peroxiredoxin, ATBF1, MKP-3, Macro-H2A.1 histone, C5aR, BETA-PIX, TR-alpha, MEK1(MAP2K1), RACK1, JMJD2A, RhoA, Galectin-3, ST7, IFI17, Guanylate cyclase, TCF12, HEY1, VE-cadherin, Calcineurin A (alpha), MYO19, PGE2R4, PGLYRP4, IKBZ, ITGB1, Sirtuin, BMAL1, GASC1, Histone H4 family, JAK2, TFCP2L2, PKD, CPEB3, FGFR3, S…
68	response to organic cyclic compound	1964	7.05468e-27	1.30429e-24	7.05468e-27	1.30429e-24	498	MHC class II alpha chain, COL1A1, Junctin, MKP-3, GRO-2, Casein kinase II, beta chain (Phosvitin), MEK1(MAP2K1), RhoA, KYNU, Guanylate cyclase, HEY1, PGE2R4, UGT1A7, PDIA3, ITGB1, Sirtuin, TAF1, JAK2, LIPC (HL), HLA-DRB1, GnRH1, ACSL1, cPKC (conventional), NRF1, OGG1, MHC class II, gamma-ENaC, UGT1A3, ACACA, G-protein alpha-15, LXR-alpha/RXR-alpha, RelA (p65 NF-kB subunit), GRP78, HLA-DQB, PARP-1…
69	regulation of molecular function	4380	7.45385e-27	1.35811e-24	7.45385e-27	1.35811e-24	959	PPP2R2D, MKP6, G3P2, RCAD, RGPD4, TRIO, Junctin, Kv6.1, Peroxiredoxin, MKP-3, Macro-H2A.1 histone, ERBIN, C5aR, ITGA1, GSKIP, BETA-PIX, TR-alpha, Casein kinase II, beta chain (Phosvitin), MEK1(MAP2K1), RACK1, RhoA, Galectin-3, HEY1, Calcineurin A (alpha), PRDX3, Rhotekin, Zizimin 1, Rich1, UGT1A7, CCDC22, Maspin, ITGB1, Sirtuin, MGC16169, TAF1, JAK2, SGK3, PKD, LIPC (HL), FGFR3, HLA-DRB1, ABL2, A…
70	positive regulation of biosynthetic process	2826	9.41642e-27	1.69119e-24	9.41642e-27	1.69119e-24	667	COL1A1, MDM4, Junctin, Peroxiredoxin, ATBF1, TR-alpha, MEK1(MAP2K1), RACK1, RhoA, BLOS2, TCF12, HEY1, ANKRD49, Calcineurin A (alpha), PGE2R4, Sirtuin, BMAL1, TAF1, JAK2, Rab-27A, Arkadia, TFCP2L2, WBP2NL, PKD, CPEB3, HLA-DRB1, SRA1, UBC, HOXB5, LDB1, cPKC (conventional), NRF1, MHC class II, CCL20, P-cadherin, NFYC, ROR2, LXR-alpha/RXR-alpha, RelA (p65 NF-kB subunit), Raptor, BAF60, C1orf9, GRP78,…
71	antigen processing and presentation of peptide antigen	320	1.18837e-26	2.10426e-24	1.18837e-26	2.10426e-24	132	MHC class II alpha chain, KLC2, PDIA3, HLA-DRB1, MHC class II, Kif2a, HLA-DQB, CAPZA, PSMB4, PSMB8(LMP7), LIC-1, CAPZ beta, ITGAV, PSMA4, DYNC1LI, MARCH8 (c-MIR), p22-phox, DLC2 (Dynein LC8b), HLA-DM, alpha-V/beta-1 integrin, CAPZA1, Sec24C, TRAF6, Spectrin, PSMD13, HLA-DMA, PSMC2, PSMB1, PSMB5, PSMB9, Kinesin1, HLA-DPA1, SPTBN(spectrin1-4), PSMC3, ORP-family, HLA-DOA, HLA-DRB3, HLA-F, HLA-DQB1, …
72	establishment of protein localization	1887	3.25962e-26	5.69165e-24	3.25962e-26	5.69165e-24	480	MHC class II alpha chain, APG3, COL1A1, RGPD4, GLG1, SEC22C, Macro-H2A.1 histone, ERBIN, CADPS, SRP68, Calcineurin A (alpha), SLC15A3, TIMM23B, RNUT1, CCDC22, Rapsyn, ARL5B, ITGB1, BMAL1, MGC16169, Rab-27A, ZDHHC14, Importin (karyopherin)-beta, SSR-alpha, Prickle-1, cPKC (conventional), ATP6V1B2, MHC class II, UFD1, GRIP2, Centrin 3, CLK2, VMP1, SEL1L, GRP78, HPS4, KIAA0528, Calcineurin A (cataly…
73	developmental process	8604	4.51247e-26	7.77133e-24	4.51247e-26	7.77133e-24	1698	MHC class II alpha chain, BMP3B, COL1A1, G3P2, Semaphorin 3C, RCAD, Ankyrin 1, MDM4, TRIO, Junctin, GLG1, Peroxiredoxin, ATBF1, MKP-3, GAB2, ERBIN, Pappalysin-2, C5aR, T-plastin, ITGA1, BETA-PIX, TR-alpha, Casein kinase II, beta chain (Phosvitin), MEK1(MAP2K1), RACK1, JMJD2A, ALG10-A, RhoA, Galectin-3, MTR, BLOS2, PEFLIN, IFI17, KYNU, PDE6A, WDR7, Guanylate cyclase, TCF12, HEY1, VE-cadherin, ANKR…
74	regulation of signal transduction	4318	1.49816e-25	2.54526e-23	1.49816e-25	2.54526e-23	941	MKP6, BMP3B, COL1A1, G3P2, RCAD, MDM4, TRIO, GLG1, Peroxiredoxin, MKP-3, GAB2, ERBIN, C5aR, ITGA1, GSKIP, BETA-PIX, TR-alpha, Casein kinase II, beta chain (Phosvitin), MEK1(MAP2K1), NENF, RACK1, RhoA, Galectin-3, PDE6A, Guanylate cyclase, HEY1, VE-cadherin, SLC15A3, PGE2R4, Selenoprotein K, Rich1, CCDC22, PDIA3, ITGB1, Sirtuin, Sts-2, BMAL1, MGC16169, TAF1, GASC1, Histone H4 family, JAK2, SGK3, A…
75	positive regulation of nucleobase-containing compound metabolic process	2682	1.53679e-25	2.57607e-23	1.53679e-25	2.57607e-23	634	COL1A1, MDM4, Junctin, ATBF1, TR-alpha, MEK1(MAP2K1), BLOS2, TCF12, HEY1, ANKRD49, Calcineurin A (alpha), Sirtuin, BMAL1, TAF1, JAK2, Arkadia, TFCP2L2, WBP2NL, PKD, CPEB3, HLA-DRB1, SRA1, UBC, HOXB5, C11orf35, LDB1, cPKC (conventional), NRF1, MHC class II, NFYC, ROR2, LXR-alpha/RXR-alpha, Roquin, RelA (p65 NF-kB subunit), Raptor, BAF60, GRP78, Calcineurin A (catalytic), PARP-1, ZNF326, CPSF5, GLI…
76	cellular response to organic substance	3777	1.64601e-25	2.72285e-23	1.64601e-25	2.72285e-23	841	MHC class II alpha chain, BMP3B, COL1A1, G3P2, GAB2, ERBIN, TR-alpha, GRO-2, Casein kinase II, beta chain (Phosvitin), RACK1, RhoA, MTR, IFI17, Guanylate cyclase, HEY1, VE-cadherin, Calcineurin A (alpha), PGE2R4, UGT1A7, PDIA3, ITGB1, Sirtuin, TAF1, JAK2, PKD, CPEB3, LIPC (HL), FGFR3, HLA-DRB1, SRA1, ABL2, c-IAP2, Importin (karyopherin)-beta, UBC, WRCH-1, SSR-alpha, ACSL1, cPKC (conventional), AT…
77	protein transport	1744	2.16916e-25	3.54164e-23	2.16916e-25	3.54164e-23	448	MHC class II alpha chain, APG3, COL1A1, RGPD4, GLG1, SEC22C, ERBIN, CADPS, SRP68, Calcineurin A (alpha), SLC15A3, TIMM23B, RNUT1, CCDC22, ARL5B, ITGB1, BMAL1, MGC16169, Rab-27A, ZDHHC14, Importin (karyopherin)-beta, SSR-alpha, Prickle-1, cPKC (conventional), ATP6V1B2, MHC class II, UFD1, GRIP2, Centrin 3, CLK2, VMP1, SEL1L, GRP78, HPS4, KIAA0528, Calcineurin A (catalytic), MCFD2, RGPD8, MARCKS, H…
78	response to hormone	1700	2.22791e-25	3.59094e-23	2.22791e-25	3.59094e-23	439	MHC class II alpha chain, COL1A1, TR-alpha, GRO-2, Casein kinase II, beta chain (Phosvitin), MEK1(MAP2K1), RhoA, HEY1, PGE2R4, PDIA3, ITGB1, Sirtuin, JAK2, LIPC (HL), HLA-DRB1, SRA1, GnRH1, ACSL1, cPKC (conventional), ATP6V1B2, MHC class II, gamma-ENaC, ACACA, LXR-alpha/RXR-alpha, RelA (p65 NF-kB subunit), Annexin V, HLA-DQB, H-FABP, KIAA0528, PARP-1, B-Raf, TOP1, LIPIN1, NOR1, RARbeta, MAP-1B, i…
79	positive regulation of cellular biosynthetic process	2768	5.90748e-25	9.40112e-23	5.90748e-25	9.40112e-23	648	COL1A1, MDM4, Junctin, ATBF1, TR-alpha, MEK1(MAP2K1), RACK1, RhoA, BLOS2, TCF12, HEY1, ANKRD49, Calcineurin A (alpha), Sirtuin, BMAL1, TAF1, JAK2, Arkadia, TFCP2L2, WBP2NL, PKD, CPEB3, HLA-DRB1, SRA1, UBC, HOXB5, LDB1, cPKC (conventional), NRF1, MHC class II, P-cadherin, NFYC, ROR2, LXR-alpha/RXR-alpha, RelA (p65 NF-kB subunit), Raptor, BAF60, GRP78, H-FABP, Calcineurin A (catalytic), PARP-1, ZNF…
80	positive regulation of molecular function	2397	1.1382e-24	1.78869e-22	1.1382e-24	1.78869e-22	575	RCAD, RGPD4, Junctin, Peroxiredoxin, MKP-3, C5aR, ITGA1, BETA-PIX, MEK1(MAP2K1), RACK1, RhoA, Calcineurin A (alpha), PRDX3, Zizimin 1, ITGB1, Sirtuin, MGC16169, TAF1, JAK2, PKD, FGFR3, HLA-DRB1, ABL2, UBC, ACSL1, cPKC (conventional), MHC class II, CCL20, P-cadherin, G-protein alpha-15, VMP1, Protein kinase G1, ROR2, STIM2, LXR-alpha/RXR-alpha, RelA (p65 NF-kB subunit), Raptor, DAP1, TNIK, Calcine…
81	secretion	1469	1.15703e-24	1.79582e-22	1.15703e-24	1.79582e-22	389	SLC17A9, Ankyrin 1, Peroxiredoxin, C5aR, Casein kinase II, beta chain (Phosvitin), CADPS, RhoA, Galectin-3, RIMS4, Guanylate cyclase, STXBP6, C9orf167, Rich1, GSDMDC1, Rab-27A, QSCN6, Importin (karyopherin)-beta, VNN1, UGT1A3, SEL1L, Annexin V, Calcineurin A (catalytic), RhoF (Rif), NOR1, iNOS, TXNDC5, Syntaphilin, CD97, EXOC3L, Galpha(s)-specific amine GPCRs, LIC-1, Trypsin II, Syntenin 1, DGK-i…
82	regulation of establishment of protein localization	940	1.36276e-24	2.08935e-22	1.36276e-24	2.08935e-22	276	Junctin, RACK1, Calcineurin A (alpha), PGE2R4, Selenoprotein K, Sirtuin, BMAL1, MYOM1, JAK2, PKD, HLA-DRB1, Importin (karyopherin)-beta, WRCH-1, cPKC (conventional), MHC class II, LXR-alpha/RXR-alpha, Raptor, Annexin V, HPS4, KIAA0528, Calcineurin A (catalytic), MCPIP, RUFY3, PA2G6, Tamalin, IFI27, Rhbdf2, iNOS, NKCC1, N-myristoyltransferase, Galpha(s)-specific amine GPCRs, EDEM, cAMP-GEFI, SMCR7…
83	regulation of protein localization	1404	1.61617e-24	2.44801e-22	1.61617e-24	2.44801e-22	375	RCAD, Junctin, Macro-H2A.1 histone, MEK1(MAP2K1), RACK1, Galectin-3, Calcineurin A (alpha), PGE2R4, Selenoprotein K, ITGB1, Sirtuin, BMAL1, MYOM1, JAK2, PKD, HLA-DRB1, Importin (karyopherin)-beta, WRCH-1, cPKC (conventional), MHC class II, Band 4.1-like protein 2, GRIP2, LXR-alpha/RXR-alpha, Raptor, Annexin V, HPS4, KIAA0528, TNIK, Calcineurin A (catalytic), PARP-1, SMIT, EPB41, MCPIP, RUFY3, PA2…
84	regulation of cellular process	15569	2.33642e-24	3.49684e-22	2.33642e-24	3.49684e-22	2822	PPP2R2D, MHC class II alpha chain, APG3, MKP6, BMP3B, COL1A1, GTF2IRD2B, G3P2, CCL28, Semaphorin 3C, RCAD, TULP4, RGPD4, Ankyrin 1, CCDC5, MDM4, TRIO, Junctin, Kv6.1, GLG1, ZNF135, Peroxiredoxin, ATBF1, MKP-3, GAB2, Macro-H2A.1 histone, ERBIN, Pappalysin-2, C5aR, T-plastin, ITGA1, GSKIP, Tubulin gamma, BETA-PIX, TR-alpha, GRO-2, BAHD1, Casein kinase II, beta chain (Phosvitin), MEK1(MAP2K1), NENF,…
85	positive regulation of RNA metabolic process	2446	2.62384e-24	3.88081e-22	2.62384e-24	3.88081e-22	583	COL1A1, MDM4, Junctin, ATBF1, TR-alpha, MEK1(MAP2K1), BLOS2, TCF12, HEY1, ANKRD49, Calcineurin A (alpha), Sirtuin, BMAL1, TAF1, JAK2, Arkadia, TFCP2L2, WBP2NL, PKD, CPEB3, HLA-DRB1, SRA1, UBC, HOXB5, C11orf35, LDB1, cPKC (conventional), NRF1, MHC class II, NFYC, ROR2, LXR-alpha/RXR-alpha, Roquin, RelA (p65 NF-kB subunit), Raptor, BAF60, GRP78, Calcineurin A (catalytic), PARP-1, ZNF326, CPSF5, GLI…
86	intracellular transport	1962	4.15798e-24	6.07839e-22	4.15798e-24	6.07839e-22	487	KLC2, APG3, RGPD4, Ankyrin 1, GLG1, SEC22C, ERBIN, MEK1(MAP2K1), BLOS2, PEFLIN, NOL6, SRP68, Calcineurin A (alpha), WDR33, MYO19, TIMM23B, RNUT1, CCDC22, ARL5B, ITGB1, BMAL1, MGC16169, Rab-27A, ZDHHC14, KIAA1107, Importin (karyopherin)-beta, UBC, SSR-alpha, Prickle-1, C21orf13, ACACA, Sun1, UFD1, GRIP2, IFT88, SEL1L, GRP78, HPS4, H-FABP, CAPZA, KIAA0528, Calcineurin A (catalytic), MCFD2, RGPD8, M…
87	response to stress	5453	4.37788e-24	6.32629e-22	4.37788e-24	6.32629e-22	1138	MHC class II alpha chain, COL1A1, G3P2, RNASE6, RCAD, MDM4, VWA1, Peroxiredoxin, MKP-3, Pappalysin-2, C5aR, GSKIP, TR-alpha, GRO-2, MEK1(MAP2K1), JMJD2A, RhoA, Galectin-3, MTR, IFI17, KYNU, Guanylate cyclase, Calcineurin A (alpha), SLC15A3, PRDX3, WDR33, PGE2R4, Zizimin 1, PGLYRP4, Selenoprotein K, IKBZ, PDIA3, ITGB1, Sirtuin, Sts-2, BMAL1, TAF1, GSDMDC1, Histone H4 family, JAK2, Rab-27A, Arkadia…
88	cellular protein localization	2026	6.32868e-24	9.04138e-22	6.32868e-24	9.04138e-22	499	APG3, COL1A1, RGPD4, Ankyrin 1, GLG1, Macro-H2A.1 histone, ERBIN, SRP68, Calcineurin A (alpha), TIMM23B, RNUT1, Rapsyn, ARL5B, ITGB1, BMAL1, MGC16169, Rab-27A, ZDHHC14, ABL2, Importin (karyopherin)-beta, SSR-alpha, Prickle-1, Sun1, UFD1, GRIP2, SEL1L, GRP78, HPS4, KIAA0528, TNIK, Calcineurin A (catalytic), RGPD8, MARCKS, B-Raf, TBC1D8B, M-RIP, PAF1, Tamalin, PEX2, Protein kinase G 2, SEC61 alpha,…
89	response to oxygen-containing compound	3026	8.17964e-24	1.15544e-21	8.17964e-24	1.15544e-21	692	COL1A1, RCAD, Junctin, Peroxiredoxin, ERBIN, C5aR, GRO-2, Casein kinase II, beta chain (Phosvitin), RACK1, RhoA, MTR, Guanylate cyclase, Calcineurin A (alpha), PRDX3, PGE2R4, PDIA3, ITGB1, Sirtuin, TAF1, JAK2, PKD, CPEB3, LIPC (HL), HLA-DRB1, ABL2, GnRH1, Importin (karyopherin)-beta, ACSL1, cPKC (conventional), ATP6V1B2, NRF1, OGG1, MHC class II, gamma-ENaC, PKD2L1, ACACA, ADPRHL2, CLK2, CCL20, G…
90	positive regulation of cell communication	2571	8.42137e-24	1.17637e-21	8.42137e-24	1.17637e-21	605	BMP3B, COL1A1, G3P2, Peroxiredoxin, MKP-3, GAB2, ERBIN, C5aR, ITGA1, GSKIP, BETA-PIX, TR-alpha, Casein kinase II, beta chain (Phosvitin), MEK1(MAP2K1), NENF, RACK1, RhoA, Guanylate cyclase, HEY1, VE-cadherin, SLC15A3, SLC24A1, PGE2R4, CCDC22, PDIA3, Rapsyn, ITGB1, Sirtuin, BMAL1, JAK2, Arkadia, PKD, CPEB3, FGFR3, Semaphorin 5A, HLA-DRB1, ABL2, c-IAP2, NEU3, UBC, cPKC (conventional), MHC class II,…
91	regulation of cell differentiation	2485	1.03126e-23	1.42472e-21	1.03126e-23	1.42472e-21	588	MHC class II alpha chain, BMP3B, COL1A1, Semaphorin 3C, RCAD, TRIO, GLG1, Peroxiredoxin, ATBF1, Macro-H2A.1 histone, BETA-PIX, TR-alpha, MEK1(MAP2K1), JMJD2A, RhoA, Galectin-3, ST7, IFI17, Guanylate cyclase, TCF12, HEY1, VE-cadherin, Calcineurin A (alpha), PGE2R4, PGLYRP4, IKBZ, ITGB1, Sirtuin, BMAL1, GASC1, Histone H4 family, JAK2, TFCP2L2, PKD, FGFR3, Semaphorin 5A, HLA-DRB1, SRA1, LDB1, VNN1, …
92	positive regulation of macromolecule biosynthetic process	2595	1.16663e-23	1.59422e-21	1.16663e-23	1.59422e-21	609	COL1A1, MDM4, Junctin, ATBF1, TR-alpha, MEK1(MAP2K1), RhoA, BLOS2, TCF12, HEY1, ANKRD49, Calcineurin A (alpha), PGE2R4, Sirtuin, BMAL1, TAF1, JAK2, Arkadia, TFCP2L2, WBP2NL, PKD, CPEB3, HLA-DRB1, SRA1, UBC, HOXB5, LDB1, cPKC (conventional), NRF1, MHC class II, CCL20, NFYC, ROR2, LXR-alpha/RXR-alpha, RelA (p65 NF-kB subunit), Raptor, BAF60, GRP78, Calcineurin A (catalytic), PARP-1, ZNF326, GLIS3, …
93	positive regulation of signaling	2576	1.39246e-23	1.88237e-21	1.39246e-23	1.88237e-21	605	BMP3B, COL1A1, G3P2, Peroxiredoxin, MKP-3, GAB2, ERBIN, C5aR, ITGA1, GSKIP, BETA-PIX, TR-alpha, Casein kinase II, beta chain (Phosvitin), MEK1(MAP2K1), NENF, RACK1, RhoA, Guanylate cyclase, HEY1, VE-cadherin, SLC15A3, SLC24A1, PGE2R4, CCDC22, PDIA3, Rapsyn, ITGB1, Sirtuin, BMAL1, JAK2, Arkadia, PKD, CPEB3, FGFR3, Semaphorin 5A, HLA-DRB1, ABL2, c-IAP2, NEU3, UBC, cPKC (conventional), MHC class II,…
94	cellular macromolecule localization	2041	1.95611e-23	2.6162e-21	1.95611e-23	2.6162e-21	500	APG3, COL1A1, RGPD4, Ankyrin 1, GLG1, Macro-H2A.1 histone, ERBIN, SRP68, Calcineurin A (alpha), TIMM23B, RNUT1, Rapsyn, ARL5B, ITGB1, BMAL1, MGC16169, Rab-27A, ZDHHC14, ABL2, Importin (karyopherin)-beta, SSR-alpha, Prickle-1, Sun1, UFD1, GRIP2, SEL1L, GRP78, HPS4, KIAA0528, TNIK, Calcineurin A (catalytic), RGPD8, MARCKS, B-Raf, TBC1D8B, M-RIP, PAF1, Tamalin, PEX2, Protein kinase G 2, SEC61 alpha,…
95	regulation of protein transport	901	9.99566e-23	1.32279e-20	9.99566e-23	1.32279e-20	262	Junctin, RACK1, Calcineurin A (alpha), PGE2R4, Selenoprotein K, Sirtuin, BMAL1, MYOM1, JAK2, PKD, HLA-DRB1, Importin (karyopherin)-beta, WRCH-1, cPKC (conventional), MHC class II, LXR-alpha/RXR-alpha, Raptor, Annexin V, HPS4, KIAA0528, Calcineurin A (catalytic), MCPIP, RUFY3, PA2G6, Tamalin, IFI27, Rhbdf2, iNOS, NKCC1, N-myristoyltransferase, Galpha(s)-specific amine GPCRs, EDEM, cAMP-GEFI, SMCR7…
96	vesicle-mediated transport	2649	1.09391e-22	1.43256e-20	1.09391e-22	1.43256e-20	615	KLC2, SLC17A9, Ankyrin 1, SEC22C, Peroxiredoxin, C5aR, Casein kinase II, beta chain (Phosvitin), CADPS, RhoA, Galectin-3, BLOS2, PEFLIN, RIMS4, MENTHO, STXBP6, Gpr107, C9orf167, Rich1, CCDC22, ARL5B, ITGB1, GSDMDC1, Rab-27A, QSCN6, PKD, ABL2, KIAA1107, Importin (karyopherin)-beta, UBC, WRCH-1, VNN1, SLC18A1, GRIP2, LXR-alpha/RXR-alpha, Kif2a, Annexin V, HPS4, CAPZA, KIAA0528, Calcineurin A (catal…
97	positive regulation of establishment of protein localization	559	1.28709e-22	1.66817e-20	1.28709e-22	1.66817e-20	184	Junctin, RACK1, PGE2R4, Sirtuin, MYOM1, JAK2, PKD, HLA-DRB1, Importin (karyopherin)-beta, WRCH-1, MHC class II, HPS4, KIAA0528, Calcineurin A (catalytic), MCPIP, RUFY3, PA2G6, N-myristoyltransferase, Galpha(s)-specific amine GPCRs, EDEM, cAMP-GEFI, SMCR7, TCP1-zeta-1, ARP3, NTF2, Myosin I, Olfactory receptor, WDR79, HIF1A, ARIH2 (TRIAD1), XBP1, NCOA6 (TRBP), SEC16A, FLJ32001, GLNA, 14-3-3 zeta/de…
98	export from cell	1351	1.72607e-22	2.2143e-20	1.72607e-22	2.2143e-20	357	SLC17A9, Ankyrin 1, Peroxiredoxin, C5aR, Casein kinase II, beta chain (Phosvitin), CADPS, RhoA, Galectin-3, RIMS4, STXBP6, C9orf167, Rich1, GSDMDC1, Rab-27A, QSCN6, Importin (karyopherin)-beta, VNN1, PKD2L1, KCNE4, SEL1L, Annexin V, Calcineurin A (catalytic), RhoF (Rif), NOR1, iNOS, TXNDC5, Syntaphilin, CD97, EXOC3L, LIC-1, Trypsin II, Syntenin 1, DGK-iota, ITGAV, RAB3IP, Pyruvate kinase, DYNC1LI…
99	secretion by cell	1279	1.75505e-22	2.22873e-20	1.75505e-22	2.22873e-20	342	SLC17A9, Ankyrin 1, Peroxiredoxin, C5aR, Casein kinase II, beta chain (Phosvitin), CADPS, RhoA, Galectin-3, RIMS4, STXBP6, C9orf167, Rich1, GSDMDC1, Rab-27A, QSCN6, Importin (karyopherin)-beta, VNN1, SEL1L, Annexin V, Calcineurin A (catalytic), RhoF (Rif), NOR1, iNOS, TXNDC5, Syntaphilin, CD97, EXOC3L, LIC-1, Trypsin II, Syntenin 1, DGK-iota, ITGAV, RAB3IP, Pyruvate kinase, DYNC1LI, CD44, VAMP7, …
100	response to organonitrogen compound	2007	2.19382e-22	2.75808e-20	2.19382e-22	2.75808e-20	489	COL1A1, RCAD, Junctin, ERBIN, C5aR, GRO-2, RhoA, MTR, KYNU, Calcineurin A (alpha), PGE2R4, ITGB1, Sirtuin, TAF1, JAK2, CPEB3, LIPC (HL), GnRH1, Importin (karyopherin)-beta, cPKC (conventional), ATP6V1B2, NRF1, OGG1, MHC class II, UFD1, G-protein alpha-15, LXR-alpha/RXR-alpha, SEL1L, RelA (p65 NF-kB subunit), Raptor, Annexin V, GRP78, HLA-DQB, H-FABP, KIAA0528, Calcineurin A (catalytic), PARP-1, B…

## Sheet: Blue Info
Info
General
Date	2021-12-02
Server	portal.genego.com
Version	21.3.70600
Name	NORWEGIAN UNIV OF SCI and TECH | Arnar Flatberg | arnar.flatberg@ntnu.no
Login	ntnu3
Workflow Settings
Type	Enrichment analysis
Signals	both
Active Data
Name	Type	Size		Threshold	0
blue	General Experiment	3960		P-value	1

## Sheet: Blue Pathway Maps
Enrichment analysis report
Enrichment by Pathway Maps					blue
#	Maps	Total	pValue	Min FDR	p-value	FDR	In Data	Network Objects from Active Data
1	Immune response_Antigen presentation by MHC class I, classical pathway	54	5.93398e-18	6.64864e-15	5.93398e-18	6.64864e-15	37	PDIA3, GANAB, UGCGL1, PSMB8(LMP7), Endoplasmin, PSMB1, PSMB5, PSMB9, HSP90 alpha, Bleomycin hydrolase, PA28 (11S regulator), Tapasin, SPC, TAP, TCP1, Impas 1, PSME1, MHC Class I alpha chain, TAP1 (PSF1), Beta-2-microglobulin, Sec24, COPII, PSME2, Nardilysin, PSMB10, Calreticulin, PSMB2, TAP2 (PSF2), MHC class I, Calnexin, Sec23, HSP70, Furin, BCAP31, IDE, 19S regulator, ERAP1
2	COVID-19: immune dysregulation	100	8.99072e-18	6.64864e-15	8.99072e-18	6.64864e-15	53	HGF, GRO-2, MIG, TGF-beta 1, HLA-DRB1, MHC class II, RelA (p65 NF-kB subunit), iNOS, sIL2RA, IP10, ISG15, JAK1, IL-18, CCL2, HIF1A, Granzyme B, CCR2, HLA-DMA, HLA-DPA1, MIP-1-beta, HLA-DRA1, IL1RN, CSF1, IRF1, HLA-DMB, Btk, IL-1 beta, LAMP1, BETA-IG-H3, TIM-3, GLUT1, HLA-E, ASC/NLRP3, F263, MyD88, MDA-5, FasR(CD95), CD4, MHC class I, IL-6, STAT5, GATA Group, PD-1, TLR7, NF-kB, HLA-DRB5, LDHA, MIP…
3	Immune response_Induction of the antigen presentation machinery by IFN-gamma	53	2.8218e-16	1.39115e-13	2.8218e-16	1.39115e-13	35	JAK2, HLA-DRB1, MHC class II, PSMB8(LMP7), JAK1, HLA-DMA, PSMB9, HLA-DPA1, HLA-F, HLA-DQB1, HLA-DRA1, IRF1, Tapasin, HLA-DQA1, HLA-DMB, PSME1, STAT1, TAP1 (PSF1), Beta-2-microglobulin, HLAA, CARM1, HLA-E, CD74, PSME2, Nucleophosmin, PSMB10, HLAB, TAP2 (PSF2), CIITA, MHC class I, HLAC, NCOA1 (SRC1), RFX5, HLA-DPB1, ERAP1
4	Macrophage and dendritic cell phenotype shift in cancer	100	1.11804e-12	4.13395e-10	1.11804e-12	4.13395e-10	46	MFGE8, PGE2R4, IDO1, TGF-beta 1, MHC class II, RelA (p65 NF-kB subunit), iNOS, IP10, alpha-M/beta-2 integrin, c-Rel (NF-kB subunit), HIF1A, XBP1, M-CSF receptor, SOCS1, Apo-2L(TNFSF10), IFN-alpha/beta receptor, CSF1, ITGAM, IRF4, ILT4, STAT1, STAT3, NF-kB p50/p50, COX-2 (PTGS2), IL-1 beta, I-kB, GM-CSF receptor, PI3K reg class IA, TLR4, SOCS3, MHC class I, IL-6, TLR7, CD40(TNFRSF5), NF-kB, SHIP, …
5	Immune response_IFN-alpha/beta signaling via JAK/STAT	62	1.88098e-12	5.56394e-10	1.88098e-12	5.56394e-10	34	IFI17, MIG, IFI27, PML, IP10, ISG15, JAK1, PKR, CCL2, HIF1A, IFI6, ADAR1, RIG-G, IFNAR2, IL1RN, Apo-2L(TNFSF10), IFN-alpha/beta receptor, GBP4, IRF1, IFNAR1, Caspase-8, ERAP140, STAT1, USP18, STAT3, TAP1 (PSF1), GBP1, ISG54, ISG20, SOCS3, MHC class I, STAT5, p53, XAF1
6	Immune response_Plasmin signaling	70	5.3276e-12	1.31325e-09	5.3276e-12	1.31325e-09	36	MEK1(MAP2K1), CCL20, AKT1, RelA (p65 NF-kB subunit), c-Fos, NF-kB1 (p50), JAK1, ICAM1, c-Rel (NF-kB subunit), CCL2, MMP-1, Histone H2B, MEK3(MAP2K3), EGR1, ENO1, Tissue factor, Caspase-8, PLAU (UPA), STAT1, STAT3, COX-2 (PTGS2), IL-1 beta, PKC, SHP-2, MEK6(MAP2K6), Cyr61, IL-6, MEK1/2, PLAUR (uPAR), PAR1, CD40(TNFRSF5), NF-kB, Guanylate Cyclase 1, soluble, AKT(PKB), p38 MAPK, TNF-alpha
7	Oxidative stress_ROS-induced cellular signaling	108	7.51514e-12	1.58784e-09	7.51514e-12	1.58784e-09	47	Casein kinase II, alpha chains, Thioredoxin, PLK3 (CNK), RelA (p65 NF-kB subunit), SREBP1 (nuclear), iNOS, KEAP1, Adrenomedullin, IRP1, SCD, HIF1A, AMPK alpha subunit, EGR1, PKA-reg (cAMP-dependent), Pin1, Glutaredoxin 1, Bak, FASN, E2I, HSPA1A, GSTP1, COX-2 (PTGS2), ELAVL1 (HuR), IL-1 beta, PRKD1, Bax, PAX5, GPX1, PKC, IKK-alpha, GRP75, MDM2, IL-6, NOXA, Cyclin D1, JNK(MAPK8-10), HDAC1, NF-kB, S…
8	Beta-catenin-dependent transcription regulation in colorectal cancer	36	1.05259e-11	1.72532e-09	1.05259e-11	1.72532e-09	24	AKT1, LAMC2, LAMC2 (80kDa), CD44, Lef-1, TCF7L2 (TCF4), Lamin A/C, Beta-catenin, LAMC2 (100kDa), Claudin-1, PLAU (UPA), COX-2 (PTGS2), ELAVL1 (HuR), ID2, MTS1 (S100A4), Calcyclin, NUR77, CD44 soluble, Fascin, MMP-14, CD44 (EXT), PLAUR (uPAR), Cyclin D1, SOX9
9	Th17 cytokines in COPD	36	1.05259e-11	1.72532e-09	1.05259e-11	1.72532e-09	24	TGF-beta 1, MHC class II, CCL20, IP10, ROR-alpha, CCL2, ROR-gamma, CCR2, CD28, IL-22, STAT3, AHR, IL-1 beta, GRO-1, Mucin 5AC, CD4, MMP-12, Mucin 5B, MHC class I, IL-6, NF-kB, p38 MAPK, MMP-9, CD86
10	CFTR folding and maturation (normal and CF)	24	1.16654e-11	1.72532e-09	1.16654e-11	1.72532e-09	19	OST complex, PARP-1, GANAB, UGCGL1, EDEM, HSP105, HSP90 alpha, Hdj-2, ERp29, Sti1, HSP90 beta, Aha1, HSPBP1, HSP40, Calnexin, HSP70, BAG-3, FKBP8, p23 co-chaperone
11	Apoptosis and survival_Endoplasmic reticulum stress response pathway	56	1.28676e-11	1.73011e-09	1.28676e-11	1.73011e-09	31	GRP78, EDEM, eIF2AK3, SOD2, Apaf-1, XBP1, PP1-cat, Endoplasmin, ASK1 (MAP3K5), MEK3(MAP2K3), S2P, ATF-6 alpha (90kDa), Bak, Derlin-3, I-kB, Bax, eIF2, tBid, PP1-cat alpha, IP3R1, JNK(MAPK8-10), eIF2S1, Calpain 1(mu), NF-kB p50/p65, DNAJC3, Derlin1, ATF-6 alpha (50kDa), Derlin-2, JIK, Bid, ERP5
12	Immune response_IL-1 signaling pathway	82	1.62261e-11	1.99987e-09	1.62261e-11	1.99987e-09	39	JAM2, c-IAP2, PI3K cat class IA, RelA (p65 NF-kB subunit), MMP-13, MCPIP, iNOS, NF-kB1 (p105), IP10, NF-kB1 (p50), ICAM1, CD44, CCL2, NF-kB2 (p52), MMP-1, MEK3(MAP2K3), IL1RAP, EGR1, FGF2, IRF1, PLAU (UPA), STAT1, COX-2 (PTGS2), IL-1 beta, KHSRP, I-kB, NF-kB2 (p100), MAPKAPK2, GRO-1, MEK6(MAP2K6), IL-6, MEK1/2, JNK(MAPK8-10), NF-kB, AKT(PKB), NF-kB p50/p65, Elk-1, MMP-9, TNF-alpha
13	Immune response_Antigen presentation by MHC class I: cross-presentation	99	6.30342e-11	7.17135e-09	6.30342e-11	7.17135e-09	43	CLEC12A, Dectin-1, Rab-27A, SEC61 complex, Fc epsilon RI gamma, Endoplasmin, Rab-3B, LY75, HSP105, HSP90 alpha, FCGR3A, Rac2, VCP, p67-phox, Fc gamma RII alpha, Rab-35, TAP, Cathepsin B, HSPA1A, p47-phox, SEC22B, TIM-3, HYOU1, DAP12, CD74, IRAP, MyD88, C1q, TLR4, Rab-10, Calreticulin, CD209, Connexin 43, MHC class I, TLR7, CD40(TNFRSF5), HSP60, HSP90, HSP70, Rab8B, TLR3, EHD1, TLR2
14	Apoptosis and survival_Granzyme A signaling	41	7.07256e-11	7.47166e-09	7.07256e-11	7.47166e-09	25	PARP-1, Histone H3, CCL2, SET, Histone H2B, Lamin A/C, PHAP1 (pp32), hnRNP C, Fibronectin, IL-1 beta, Ku80, MyD88, TLR4, Cathepsin C, Lamin B1, IL-6, Ku70, PAR1, Collagen IV, HSP70, APEX, Histone H4, TLR2, Histone H1, TNF-alpha
15	Cooperative action of IFN-gamma and TNF-alpha on astrocytes in multiple sclerosis	39	1.29591e-10	1.27777e-08	1.29591e-10	1.27777e-08	24	JAK2, MHC class II, iNOS, IP10, JAK1, ICAM1, PKR, CCL2, C/EBPbeta, PKA-reg (cAMP-dependent), HLA-DRA1, IRF1, STAT1, I-kB, HLA-E, G-protein alpha-s, Adenylate cyclase, CIITA, MHC class I, Beta-2 adrenergic receptor, NF-kB, CD86, TNF-alpha, C/EBPdelta
16	Immune response_Platelet activating factor/ PTAFR pathway signaling	55	2.85408e-10	2.63824e-08	2.85408e-10	2.63824e-08	29	JAK2, PI3K cat class IA, Calcineurin A (catalytic), CCL2, ASK1 (MAP3K5), G-protein alpha-i family, F-Actin cytoskeleton, MEK3(MAP2K3), HB-EGF, PKA-reg (cAMP-dependent), NF-AT, STAT1, IP3 receptor, STAT3, IL-1 beta, MAPKAPK2, PI3K reg class IA, IKK-alpha, Adenylate cyclase, G-protein beta/gamma, STAT5, G-protein alpha-q, NF-kB, AKT(PKB), NF-kB p50/p65, Calcineurin B (regulatory), p38 MAPK, MMP-9, …
17	Immune response_IFN-gamma signaling via PI3K and NF-kB	56	5.02505e-10	4.37179e-08	5.02505e-10	4.37179e-08	29	Casein kinase II, alpha chains, JAK2, PI3K cat class IA, RelA (p65 NF-kB subunit), CYP1B1, iNOS, IP10, JAK1, PKR, SOD2, Beta-catenin, IRF1, STAT1, I-kB, Alpha1-globin, CX3CL1, IKK-alpha, SHP-2, HLAB, TGM2, MEK1/2, STAT5, NF-kB, AKT(PKB), SP1, NF-kB p50/p65, TLR3, LPL, PD-L1
18	Immune response_Classical complement pathway	53	5.45929e-10	4.48572e-08	5.45929e-10	4.48572e-08	28	C4a, alpha-M/beta-2 integrin, C3, C3b, C3 convertase (C2aC4b), C5 convertase (C2aC4bC3b), C3c, Clusterin, CD21, C1r, alpha-X/beta-2 integrin, CR1, C4BP, C1q, C1 inhibitor, Factor I, C1qRp, C4b, C2, DAF, C7, iC3b, C3dg, C2b, C3a, C4, C3aR, C2a
19	Transcription_HIF-1 targets	95	9.04346e-10	6.92563e-08	9.04346e-10	6.92563e-08	40	G3P2, TGF-beta 1, iNOS, ROR-alpha, Adrenomedullin, HIF1A, HXK1, P4HA2, REDD1, GPI, VEGFR-1, FGF2, GLUT3, ENO1, NIP3, AK3, ID2, FECH, GLUT1, ALDOA, F263, NUR77, Nucleophosmin, TGF-beta 3, HXK2, TGM2, Galectin-1, NOXA, PLAUR (uPAR), CTGF, MCT4, LDHA, DEC1 (Stra13), p53, HGF receptor (Met), ALDOC, MMP-9, SDF-1, CXCR4, PKM2
20	B-regulatory cells and tumor cells intercellular interaction	67	9.36528e-10	6.92563e-08	9.36528e-10	6.92563e-08	32	TNF-R2, JAK2, TGF-beta 1, gp130, RelA (p65 NF-kB subunit), JAK1, CCL2, Granzyme B, CCR2, CD28, Bcl-6, STAT1, NF-kB p65/p65, STAT3, IL-1 beta, GM-CSF receptor, TLR4, IL-33, FasR(CD95), LTB, IL-6, PD-1, JNK(MAPK8-10), TLR7, CD40(TNFRSF5), NF-kB, CD5, p38 MAPK, CD86, TGF-beta receptor type I, PD-L1, TNF-alpha
21	Regulation of degradation of deltaF508-CFTR in CF	39	1.05395e-09	7.4228e-08	1.05395e-09	7.4228e-08	23	SEC61 complex, UFD1, HSC70, HSP105, VCP, Hdj-2, Sti1, E2I, SUMO-3, Ubiquitin, UBE1, Dynein 1, cytoplasmic, heavy chain, Aha1, SUMO-2, UCHL1, HSPBP1, BAG-2, UBE2J1, UBE2D1, HSP90, HSP70, Dynein 1, cytoplasmic, intermediate chains, Derlin1
22	NETosis in SLE	31	1.38215e-09	9.29181e-08	1.38215e-09	9.29181e-08	20	Histone H3, IL-18, HMGB1, Pin1, p67-phox, IFN-alpha/beta receptor, HP1 beta, Fc gamma RII alpha, Histone H2, p47-phox, IL-1 beta, PKC, C1q, TLR7, Alpha-defensin, Histone H2A, p38 MAPK, Histone H1.2, Histone H4, Histone H1
23	COVID-19: SARS-CoV-2 effects on infected tissues	155	1.61952e-09	1.03973e-07	1.61952e-09	1.03973e-07	55	GRO-2, VE-cadherin, Thioredoxin, JAK2, gp130, RelA (p65 NF-kB subunit), IP10, ISG15, IL-18, SR-BI, CCL2, MEK3(MAP2K3), HDL proteins, TBK1, MIP-1-beta, SRP54, G3BP1 (hdhVIII), SRP72, MSK1/2 (RPS6KA5/4), Karyopherin beta 1, MIB1, IL1RN, Angiotensin II, eIF3S1, Casein kinase II, alpha' chain (CSNK2A2), GRO-3, STAT1, TMPRSS4, STAT3, IL-1 beta, NRDP1, I-kB, TOM70, ASC/NLRP3, HDAC2, MyD88, MDA-5, CARD5…
24	Immune response_IL-3 signaling via JAK/STAT, p38, JNK and NF-kB	93	1.68719e-09	1.03973e-07	1.68719e-09	1.03973e-07	39	PU.1, STAT5A, JAK2, MHC class II, PI3K cat class IA, DHA2, Cyclin D3, c-Fos, JAK1, ICAM1, C/EBPbeta, CSF2RB, XBP1, Lyn, Granzyme B, MEK3(MAP2K3), SOCS1, 14-3-3 gamma, Bcl-6, Fibronectin, STAT1, STAT3, I-kB, SRP9, Cyclin A2, IKK-alpha, SOCS3, IL-6, STAT5, Cyclin D1, HDAC1, CD40(TNFRSF5), NF-kB, AKT(PKB), NF-kB p50/p65, IL-2R alpha chain, p38 MAPK, C3aR, PKM2
25	Immune response_IL-10 signaling pathway	62	2.11269e-09	1.24987e-07	2.11269e-09	1.24987e-07	30	IKBZ, MHC class II, PI3K cat class IA, iNOS, NF-kB1 (p50), JAK1, ICAM1, IRS-2, CRP2, Bcl-3, Fc gamma RII alpha, TIMP1, STAT1, STAT3, COX-2 (PTGS2), IL-1 beta, PCBP-1, PI3K reg class IA, SOCS3, IL-6, Fc gamma RII beta, STAT5, HDAC1, NF-kB, SHIP, AKT(PKB), NF-kB p50/p65, MMP-9, CD86, TNF-alpha
26	Immune response_HMGB1/RAGE signaling pathway	53	3.19345e-09	1.80326e-07	3.19345e-09	1.80326e-07	27	Chromogranin A, PI3K cat class IA, VCAM1, iNOS, HMGB1, ICAM1, MIP-1-beta, IL1RN, Tissue factor, IL-1 beta, I-kB, Secretogranin 1, DIA1, TLR4, MEK6(MAP2K6), NFKBIB, IL-6, MEK1/2, JNK(MAPK8-10), NF-kB, AKT(PKB), SP1, MIP-1-alpha, Secretogranin II, p38 MAPK, TLR2, TNF-alpha
27	Immune response_IL-18 signaling	63	3.42384e-09	1.80326e-07	3.42384e-09	1.80326e-07	30	IL-18R1, PI3K cat class IA, VCAM1, iNOS, c-Fos, IL-18, ICAM1, CCL2, MEK3(MAP2K3), SOS, p67-phox, Fibronectin, p47-phox, COX-2 (PTGS2), IL-1 beta, I-kB, PI3K reg class IA, MyD88, IKK-alpha, MEK6(MAP2K6), IL-6, MEK1/2, JNK(MAPK8-10), NF-kB, AKT(PKB), SP1, p38 MAPK, MMP-9, CD147, TNF-alpha
28	Immune response_Lectin induced complement pathway	50	3.53581e-09	1.80326e-07	3.53581e-09	1.80326e-07	26	C4a, alpha-M/beta-2 integrin, C3, C3b, C3 convertase (C2aC4b), C5 convertase (C2aC4bC3b), C3c, Clusterin, CD21, alpha-X/beta-2 integrin, CR1, C4BP, C1 inhibitor, Factor I, C1qRp, C4b, C2, DAF, C7, iC3b, C3dg, C2b, C3a, C4, C3aR, C2a
29	Rheumatoid arthritis (general schema)	50	3.53581e-09	1.80326e-07	3.53581e-09	1.80326e-07	26	TNF-R2, HLA-DRB1, MHC class II, VCAM1, IL-18, ICAM1, MMP-1, CD28, TGF-beta, FCGR3A, FGF2, CSF1, IL-15, IL-1 beta, HLA-DRB, TLR4, CD4, IL-6, CD40(TNFRSF5), MHC class II beta chain, IL-2R alpha chain, MMP-9, CD86, TLR2, BAFF(TNFSF13B), TNF-alpha
30	Stellate cells activation and liver fibrosis	70	3.71461e-09	1.8242e-07	3.71461e-09	1.8242e-07	32	GRO-2, MEK1(MAP2K1), Biglycan, TNF-R2, TGF-beta 1, PI3K cat class IA, c-Fos, ICAM1, CCL2, Tcf(Lef), TGF-beta receptor type II, IL1RAP, Beta-catenin, SHH, SOS, SMAD2, Smoothened, TIMP1, IL-1 beta, I-kB, MyD88, ACTA2, Cyclin D1, IRAK1/2, AKT(PKB), SP1, NF-kB p50/p65, Elk-1, Frizzled, TLR2, TGF-beta receptor type I, TNF-alpha
31	Immune response_Histamine H1 receptor signaling in immune response	47	3.82354e-09	1.8242e-07	3.82354e-09	1.8242e-07	25	MEK1(MAP2K1), VCAM1, RelA (p65 NF-kB subunit), MMP-13, Calcineurin A (catalytic), iNOS, c-Fos, ICAM1, MMP-1, G-protein alpha-q/11, Tissue factor, IP3 receptor, Histamine H1 receptor, I-kB, Calmodulin, eNOS, IL-6, G-protein beta/gamma, JNK(MAPK8-10), NF-kB p50/p65, Calcineurin B (regulatory), p38 MAPK, MMP-9, NF-AT2(NFATC1), TNF-alpha
32	Inflammatory mechanisms of pancreatic cancerogenesis	67	4.52742e-09	2.09252e-07	4.52742e-09	2.09252e-07	31	TNF-R2, JAK2, CCL20, RelA (p65 NF-kB subunit), iNOS, c-Fos, ICAM1, CCL2, G-protein alpha-i family, SHH, IRF1, Angiotensin II, PLAU (UPA), STAT1, STAT3, COX-2 (PTGS2), IL-1 beta, GRO-1, MyD88, IKK-alpha, TLR4, C/EBP, IL-6, Mucin 4, CD40(TNFRSF5), NF-kB, NF-kB p50/p65, MMP-9, SDF-1, CXCR4, TNF-alpha
33	Immune response_HSP60 and HSP70/ TLR signaling pathway	54	5.42421e-09	2.43103e-07	5.42421e-09	2.43103e-07	27	MHC class II, iNOS, NF-kB1 (p105), ICAM1, MEK3(MAP2K3), E2N(UBC13), Ubiquitin, IL-1 beta, I-kB, UBE1, MyD88, IKK-alpha, TLR4, MEK6(MAP2K6), MHC class I, IL-6, MEK1/2, IRAK1/2, JNK(MAPK8-10), CD40(TNFRSF5), NF-kB, HSP60, HSP70, p38 MAPK, CD86, TLR2, TNF-alpha
34	Chemokines in inflammation in adipose tissue and liver in obesity, type 2 diabetes and metabolic syndrome X	48	6.77927e-09	2.93075e-07	6.77927e-09	2.93075e-07	25	MHC class II, VCAM1, ICAM1, CD44, CCL2, CCR2, FCGR3A, PECAM1, ITGAM, ITGAX, IL-1 beta, L-selectin, CX3CL1, CMKLR1, PSGL-1, TLR4, IL-6, PLAUR (uPAR), EMR1, MIP-1-alpha, CD86, CXCR4, TLR2, CD1c, TNF-alpha
35	Role of XBP1 protein in multiple myeloma	20	6.93551e-09	2.93075e-07	6.93551e-09	2.93075e-07	15	GRP78, EDEM, XBP1, PSMA7, SERP1, DNAJB11, PAX5, IL-6, PSMA5, DnaJB9, 19S regulator, DNAJC3, PSMA6, BLIMP1 (PRDI-BF1), ERP5
36	IL-1 signaling in melanoma	42	7.66522e-09	3.14913e-07	7.66522e-09	3.14913e-07	23	GRO-2, VCAM1, iNOS, alpha-M/beta-2 integrin, IL-18, ICAM1, SOD2, CCL2, MMP-1, PM17, GRO-3, COX-2 (PTGS2), IL-1 beta, I-kB, GRO-1, MyD88, IL-6, JNK(MAPK8-10), NF-kB, p53, MITF, MMP-9, PD-L1
37	Signal transduction_Calcium-mediated signaling	72	8.76856e-09	3.50505e-07	8.76856e-09	3.50505e-07	32	RhoA, 14-3-3 epsilon, RelA (p65 NF-kB subunit), Calcineurin A (catalytic), c-Fos, ASK1 (MAP3K5), MEK3(MAP2K3), 14-3-3, AMPK alpha subunit, EGR1, MUNC13, p47-phox, IP3 receptor, RhoGDI alpha, CARD11, COX-2 (PTGS2), I-kB, Calmodulin, PKC, NUR77, PPA5, MEK6(MAP2K6), ACTA2, JNK(MAPK8-10), NURR1, NF-kB, AKT(PKB), p38 MAPK, Elk-1, MMP-9, NF-AT2(NFATC1), SRF
38	Putative pathways of activation of classical complement system in major depressive disorder	28	1.02194e-08	3.97751e-07	1.02194e-08	3.97751e-07	18	C3, C4B protein, C3b, C3 convertase (C2aC4b), C5 convertase (C2aC4bC3b), C1qb, C1qc, IL-1 beta, CR1, C1q, C1qRp, C4b, IL-6, C7, C1qa, C4A protein, C4, TNF-alpha
39	Role of tumor-infiltrating B cells in anti-tumor immunity	91	1.20558e-08	4.57194e-07	1.20558e-08	4.57194e-07	37	G3P2, MIG, IL-18R1, MHC class II, Syndecan-1, IP10, CD20, JAK1, IL-18, DHFR, G-protein alpha-i family, Granzyme B, POLR2B, CD79 complex, Apo-2L(TNFSF10), IFN-alpha/beta receptor, Bcl-6, IRF4, RGS1, CD19, Btk, Dsk2 (ubiquilin-2), STAT1, STAT3, ADAM-TS9, FasR(CD95), CD4, CD27(TNFRSF7), MHC class I, G-protein beta/gamma, CD40(TNFRSF5), NF-kB, MAGEC2, p53, SDF-1, CXCR4, BLIMP1 (PRDI-BF1)
40	Development_TGF-beta-dependent induction of EMT via RhoA, PI3K and ILK	46	1.30025e-08	4.80768e-07	1.30025e-08	4.80768e-07	24	RhoA, TGF-beta 1, PI3K cat class IA, RelA (p65 NF-kB subunit), PINCH, TGF-beta receptor type II, Lef-1, Beta-catenin, Fibronectin, Vimentin, Claudin-1, Actin, I-kB, TGF-beta 3, IKK-alpha, ACTA2, Tropomyosin-1, PARD6A, AKT(PKB), HIC5, SRF, ACTB, Cofilin, TGF-beta receptor type I
41	Signal transduction_S1P1 receptor signaling	119	1.66175e-08	5.99447e-07	1.66175e-08	5.99447e-07	44	MEK1(MAP2K1), RhoA, VE-cadherin, AKT1, RelA (p65 NF-kB subunit), c-Fos, ICAM1, PI3K cat class IA (p110-beta), KLF5, Tcf(Lef), G-protein alpha-i family, ALPL, PI3K class II (CII-alpha), Beta-catenin, Alpha-actinin, CRK, SOS, LIMK1, G-protein alpha-i2, Alpha-catenin, IP3 receptor, COX-2 (PTGS2), IL-1 beta, p70 S6 kinases, PI3K cat class IA (p110-alpha), MAPKAPK2, Calmodulin, Adenylate cyclase, Cyr6…
42	Glomerular injury in Lupus Nephritis	92	1.71091e-08	6.02485e-07	1.71091e-08	6.02485e-07	37	GRO-2, VCAM1, RelA (p65 NF-kB subunit), iNOS, IP10, HMGB1, ICAM1, CCL2, p22-phox, HIF1A, MMP-1, NGAL, TGF-beta, CSF1, IRF1, Fibronectin, GRO-3, STAT1, IL-1 beta, Bax, GRO-1, CX3CL1, MDA-5, FasR(CD95), IL-6, MEK1/2, Cyclin D1, JNK(MAPK8-10), NF-kB, AKT(PKB), NF-kB p50/p65, MIP-1-alpha, TLR3, C3a, p38 MAPK, MMP-9, TNF-alpha
43	Immune response_IL-17 signaling pathways	60	1.99389e-08	6.85806e-07	1.99389e-08	6.85806e-07	28	MEK1(MAP2K1), JAK2, PI3K cat class IA, CCL20, iNOS, c-Fos, JAK1, ICAM1, CCL2, MMP-1, C/EBPbeta, NGAL, MEK3(MAP2K3), COX-2 (PTGS2), IL-1 beta, I-kB, GRO-1, PI3K reg class IA, Mucin 5AC, MEK6(MAP2K6), Mucin 5B, IL-6, NF-kB, AKT(PKB), SP1, p38 MAPK, MMP-9, C/EBPdelta
44	Maturation and migration of dendritic cells in skin sensitization	41	2.68204e-08	9.0153e-07	2.68204e-08	9.0153e-07	22	MHC class II alpha chain, TNF-R2, HLA-DRB1, MHC class II, ICAM1, ASK1 (MAP3K5), MEK3(MAP2K3), HLA-DRB3, HLA-DRA1, IL-1 beta, I-kB, HLA-DRB, MEK6(MAP2K6), IL-6, JNK(MAPK8-10), CD40(TNFRSF5), NF-kB, HLA-DRB5, MHC class II beta chain, p38 MAPK, CD86, TNF-alpha
45	NALP3 inflammasome activation in age-related macular degeneration (AMD)	35	2.77569e-08	9.12275e-07	2.77569e-08	9.12275e-07	20	Thioredoxin, IL-18R1, CCL20, RelA (p65 NF-kB subunit), IL-18, Caspase-8, Cathepsin B, Ubiquitin, IL-1 beta, C1q, CARD5, IL-6, VDAC 1, Amyloid beta 40, NF-kB, BRCC36, Caspase-1, TLR2, NALP3, TNF-alpha
46	Immune response_IL-33 signaling pathway	58	3.8065e-08	1.2078e-06	3.8065e-08	1.2078e-06	27	JAK2, PI3K cat class IA, VCAM1, RelA (p65 NF-kB subunit), ICAM1, CCL2, Histone H2B, MEK3(MAP2K3), IL1RAP, ST2L, Ubiquitin, I-kB, GRO-1, PI3K reg class IA, MyD88, IKK-alpha, IL-33, MEK6(MAP2K6), eNOS, IL-6, MEK1/2, JNK(MAPK8-10), NF-kB, AKT(PKB), NF-kB p50/p65, Histone H2A, TNF-alpha
47	Stimulation of TGF-beta signaling in lung cancer	48	3.83819e-08	1.2078e-06	3.83819e-08	1.2078e-06	24	TGF-beta 1, RelA (p65 NF-kB subunit), TGF-beta receptor type II, Keratin 19, IRAKM, EGR1, TGF-beta, SMAD2, Fibronectin, Vimentin, COX-2 (PTGS2), IL-1 beta, I-kB, PI3K cat class IA (p110-alpha), Vinculin, TGF-beta 3, IKK-alpha, ACTA2, Tropomyosin-1, AKT(PKB), MMP-28, Furin, MMP-9, TGF-beta receptor type I
48	Putative pathways of activation of monoclonal protein secretion in multiple myeloma	25	7.5797e-08	2.3355e-06	7.5797e-08	2.3355e-06	16	SSR-delta, GRP78, EDEM, XBP1, IgJ, SERP1, DNAJB11, PAX5, DAD-1, ARMET, SRP-alpha, Cyclophilin B, DnaJB9, DNAJC3, BLIMP1 (PRDI-BF1), ERP5
49	Release of pro-inflammatory mediators and elastolytic enzymes by alveolar macrophages in COPD	28	9.07482e-08	2.72375e-06	9.07482e-08	2.72375e-06	17	RelA (p65 NF-kB subunit), IP10, CCL2, MMP-1, STAT1, IL-1 beta, MAPKAPK2, HDAC2, TLR4, MMP-12, IL-6, NF-kB p50/p65, MIP-1-alpha, p38 MAPK, MMP-9, TLR2, TNF-alpha
50	Neutrophil resistance to apoptosis in COPD and proresolving impact of lipid mediators	60	9.20807e-08	2.72375e-06	9.20807e-08	2.72375e-06	27	PI3K cat class IA, SAA1, alpha-M/beta-2 integrin, TNF-R2 soluble, p22-phox, Apaf-1, FasR(CD95) soluble, MEK3(MAP2K3), 14-3-3, p67-phox, Bak, FADD, Caspase-8, p47-phox, Bax, PI3K reg class IA, c-IAP1, tBid, MEK6(MAP2K6), FasR(CD95), p40-phox, AKT(PKB), Calpain 1(mu), Smac/Diablo, p38 MAPK, Bid, TNF-alpha
51	IL-6 signaling in colorectal cancer	37	9.83944e-08	2.85344e-06	9.83944e-08	2.85344e-06	20	TNF-R2, JAK2, TGF-beta 1, gp130, JAK1, ICAM1, TFF3, TGF-beta receptor type II, Clusterin, PAP, STAT3, Ku80, Bax, SOCS3, IL-6, Ku70, Cyclin D1, HDAC1, HSP70, p53
52	Signal transduction_Adenosine A2B receptor signaling pathway	71	1.02934e-07	2.91653e-06	1.02934e-07	2.91653e-06	30	PI3K cat class IA, Calcineurin A (catalytic), CALDAG-GEFI, cAMP-GEFI, NF-kB1 (p105), HIF1A, PKA-reg (cAMP-dependent), G-protein alpha-q/11, IP3 receptor, E3KARP (NHERF2), Cullin 1, Ubiquitin, Bax, G-protein alpha-s, PKC, VASP, Adenylate cyclase, APIP, eNOS, IL-6, MEK1/2, G-protein beta/gamma, AKT(PKB), NF-kB p50/p65, LDHA, Calcineurin B (regulatory), p38 MAPK, NF-AT2(NFATC1), PKM2, TNF-alpha
53	Immune response_IFN-gamma in macrophages activation	50	1.04514e-07	2.91653e-06	1.04514e-07	2.91653e-06	24	PU.1, JAK2, MIG, RelA (p65 NF-kB subunit), iNOS, IP10, JAK1, IL-18, c-Rel (NF-kB subunit), CCL2, C/EBPbeta, p67-phox, IRF1, C1qb, STAT1, C1qc, COX-2 (PTGS2), BATF2, TLR4, Selenoprotein P, IL-6, CD40(TNFRSF5), Caspase-1, TNF-alpha
54	Immune response_Antigen presentation by MHC class II	118	1.22142e-07	3.34534e-06	1.22142e-07	3.34534e-06	42	MHC class II alpha chain, RhoA, Dectin-1, MHC class II, PI3K cat class IA, AKT1, ARL14EP, HSC70, Fc epsilon RI gamma, HLA-DM, Endoplasmin, CLEC10A, LY75, HSP90 alpha, FCGR3A, CD79 complex, TAP, HSP90 beta, CD74, Dynein 1, cytoplasmic, heavy chain, MARCH1, PKC, Alpha-centractin, CD79A, SPPL2a, MyD88, Kinesin heavy chain, TLR4, CD79B, CD209, CD4, Fc gamma RII beta, JNK(MAPK8-10), Legumain, HSP90, K…
55	CHDI_Correlations from Replication data_Causal network (positive correlations)	79	1.28354e-07	3.45156e-06	1.28354e-07	3.45156e-06	32	RhoA, MHC class II, PI3K cat class IA, Calcineurin A (catalytic), ICAM1, CD44, MEK3(MAP2K3), PSMC2, CD28, MSK1/2 (RPS6KA5/4), HDAC7, IP3 receptor, RhoGDI alpha, I-kB, PKC-theta, Calmodulin, MyD88, IKK-alpha, IP3R1, G-protein beta/gamma, IRAK1/2, JNK(MAPK8-10), CD40(TNFRSF5), NF-kB, AKT(PKB), HSP70, 19S regulator, Calcineurin B (regulatory), p38 MAPK, SDF-1, CXCR4, TLR2
56	Cytoskeleton remodeling_Regulation of actin cytoskeleton organization by the kinase effectors of Rho GTPases	58	1.74852e-07	4.61797e-06	1.74852e-07	4.61797e-06	26	RhoA, RhoJ, F-Actin cytoskeleton, Spectrin, PRK1, Alpha-actinin, Rac2, RhoC, LIMK1, MyHC, LIMK, RhoGDI alpha, GIT1, PAK, Cofilin, non-muscle, Rac1-related, Cdc42 subfamily, Vinculin, MSN (moesin), ERM proteins, ARPC1B, RhoA-related, Cortactin, Actin cytoskeletal, TC10, Cofilin
57	Immune response_IFN-alpha/beta signaling via MAPKs	73	2.16024e-07	5.60526e-06	2.16024e-07	5.60526e-06	30	PML, IP10, ISG15, JAK1, PKR, MEK3(MAP2K3), TCF7L2 (TCF4), RIG-G, IFNAR2, GCH1, Beta-catenin, Apo-2L(TNFSF10), IFN-alpha/beta receptor, IFNAR1, STAT1, PL scramblase 1, Ubiquitin, Ku80, TAP1 (PSF1), MAPKAPK3, MAPKAPK2, PKC-theta, ISG54, MEK6(MAP2K6), FasR(CD95), Cyclin D1, JNK(MAPK8-10), HDAC1, AKT(PKB), p38 MAPK
58	Inflammatory response in ischemia-reperfusion injury during myocardial infarction	21	2.40555e-07	6.13416e-06	2.40555e-07	6.13416e-06	14	HMGB1, ICAM1, CCL2, CCR2, IL-1 beta, PSGL-1, TLR4, IL-6, NF-kB, HSP60, HSP70, C3a, TLR2, TNF-alpha
59	Immune response_Th17, Th22 and Th9 cell differentiation	39	3.08739e-07	7.7394e-06	3.08739e-07	7.7394e-06	20	PU.1, TGF-beta 1, MHC class II, ROR-alpha, ROR-gamma, TGF-beta receptor type II, CD28, IRF4, IL-22, STAT3, AHR, IL-1 beta, CD4, IL-6, CD40(TNFRSF5), NF-kB, NF-AT2(NFATC1), CD86, TGF-beta receptor type I, TNF-alpha
60	Transcription_Sirtuin6 regulation and functions	63	3.14044e-07	7.74119e-06	3.14044e-07	7.74119e-06	27	c-IAP2, USP10, RelA (p65 NF-kB subunit), PARP-1, SREBP1 (nuclear), Histone H3, ICAM1, SOD2, SCD, HIF1A, AMPK alpha subunit, ELOVL6, AMPK gamma subunit, S2P, G3BP1 (hdhVIII), LDHB, FASN, SREBP1 (Golgi membrane), GPIAP1, Ubiquitin, SREBP1 precursor, GLUT1, HMGCS1, LDLR, SMARCA5, LDHA, ALDOC
61	Immune response_HMGB1/TLR signaling pathway	36	3.39879e-07	8.24066e-06	3.39879e-07	8.24066e-06	19	RelA (p65 NF-kB subunit), HMGB1, MEK3(MAP2K3), MIP-1-beta, E2N(UBC13), IL1RN, Ubiquitin, IL-1 beta, I-kB, UBE1, MyD88, IKK-alpha, TLR4, MEK6(MAP2K6), IL-6, IRAK1/2, MIP-1-alpha, TLR2, TNF-alpha
62	Immune response_BAFF-induced non-canonical NF-kB signaling	30	3.67281e-07	8.76142e-06	3.67281e-07	8.76142e-06	17	c-IAP2, SUMO-1, NF-kB2 (p52), NEDD8, E2N(UBC13), E2I, Cullin 1, Ubiquitin, UBE1, NF-kB2 (p100), IKK-alpha, c-IAP1, Skp2/TrCP/FBXW, Furin, ZFP91, UBC12, BAFF(TNFSF13B)
63	Apoptosis and survival_Regulation of apoptosis by mitochondrial proteins	106	3.90316e-07	8.98167e-06	3.90316e-07	8.98167e-06	38	Maspin, PLSCR3, Calcineurin A (catalytic), IFI27, MPTP complex, GC1QBP, Apaf-1, HXK1, Cathepsin H, Granzyme B, BOK, BFL1, Pin1, PP2C, PARL, Bik, Bak, Caspase-8, Metaxin 1, Cathepsin B, NIP3, GZMH, Bax, NUR77, SOD1, tBid, PP1-cat alpha, NOXA, Cyclin A, VDAC 1, JNK(MAPK8-10), Mitofusin 2, Calpain 1(mu), Calcineurin B (regulatory), Smac/Diablo, p38 MAPK, Cofilin, Bid
64	Immune response_IFN-alpha/beta signaling via PI3K and NF-kB pathways	94	3.90749e-07	8.98167e-06	3.90749e-07	8.98167e-06	35	PU.1, SLFN5, IFI17, PI3K cat class IA, AKT1, RelA (p65 NF-kB subunit), Cyclin D3, ISG15, JAK1, IRS-2, NF-kB2 (p52), IRS-1, RPS6, DHFR, NMI, eIF4E, IFNAR2, eIF4B, eIF4G1/3, Apo-2L(TNFSF10), IFN-alpha/beta receptor, IFNAR1, STAT3, PCNA, I-kB, p70 S6 kinases, GBP1, NF-kB2 (p100), Rb protein, IKK-alpha, ISG54, MEK1/2, Cyclin A, NF-kB, AKT(PKB)
65	Signal transduction_mTORC1 downstream signaling	60	3.98368e-07	8.98167e-06	3.98368e-07	8.98167e-06	26	SC5D, eEF2, SREBP1 (nuclear), LIPIN1, G6PD, SCD, HIF1A, IRS-1, RPS6, MAF1, eIF4E, Cyclin D, eIF4B, HMGCS2, MVK, STAT3, p70 S6 kinases, GLUT1, MTHFD2, ACSL3, ATG13, MDM2, p53, p70 S6 kinase2, YY1, PFKP
66	Development_Positive regulation of STK3/4 (Hippo) pathway and negative regulation of YAP/TAZ function	71	4.00805e-07	8.98167e-06	4.00805e-07	8.98167e-06	29	RhoA, Glucagon, Cullin 2, STK3, Alpha-1 catenin, 14-3-3, AMPK alpha subunit, AMPK gamma subunit, Beta-catenin, PKA-reg (cAMP-dependent), KIBRA, Alpha-catenin, RhoGDI alpha, RASSF2, CRB3, WW45, G-protein alpha-s, Adenylate cyclase, FasR(CD95), RASSF5, LATS2, Actin cytoskeletal, Skp2/TrCP/FBXW, TAZ, Beta-2 adrenergic receptor, PEZ, Angiomotin (AMOT), Ajuba, AMOTL2
67	Immune response_Substance P-stimulated expression of proinflammatory cytokines via MAPKs	43	4.53792e-07	1.00173e-05	4.53792e-07	1.00173e-05	21	GRO-2, CCL2, PI3K cat class IA (p110-beta), CCL3L1, MIP-1-beta, GRO-3, IP3 receptor, COX-2 (PTGS2), I-kB, PKC-theta, CCL13, IKK-alpha, IL-6, MEK1/2, G-protein beta/gamma, G-protein alpha-q, JNK(MAPK8-10), AKT(PKB), NF-kB p50/p65, p38 MAPK, TNF-alpha
68	Development_GM-CSF signaling	50	5.05881e-07	1.08434e-05	5.05881e-07	1.08434e-05	23	MEK1(MAP2K1), RACK1, STAT5A, JAK2, PI3K cat class IA, Cyclin D3, c-Fos, CCL2, CSF2RB, Lyn, CSF2RA, EGR1, SOS, STAT3, I-kB, GM-CSF receptor, IKK-alpha, SHP-2, STAT5, Cyclin D1, NF-kB, AKT(PKB), Elk-1
69	HBV-dependent NF-kB and PI3K/AKT pathways leading to HCC	50	5.05881e-07	1.08434e-05	5.05881e-07	1.08434e-05	23	TGF-beta 1, PI3K cat class IA, RelA (p65 NF-kB subunit), iNOS, NF-kB1 (p105), JAK1, NF-kB2 (p52), VHL, SOS, Pin1, Bcl-3, VBP-1, PLAU (UPA), I-kB, NF-kB p65/c-Rel, IKK-alpha, NF-kB p52/p65, Cyclin D1, NF-kB, AKT(PKB), NF-kB p50/p65, p53, MMP-9
70	Immune response_Oncostatin M signaling via JAK-Stat	22	5.64502e-07	1.17591e-05	5.64502e-07	1.17591e-05	14	JAK2, gp130, OSM receptor, JAK1, CCL2, MMP-1, OSMR, TIMP1, STAT1, STAT3, SOCS3, ACTA2, STAT5, Cyclin D1
71	Origin of Langerhans cells in the steady-state and under inflammatory conditions	22	5.64502e-07	1.17591e-05	5.64502e-07	1.17591e-05	14	TGF-beta 1, CCL20, CCL2, TGF-beta receptor type II, M-CSF receptor, CCR2, CSF1, SMAD2, IL-1 beta, ID2, CXCL14, PSGL-1, TGF-beta receptor type I, TNF-alpha
72	Immune response_Oncostatin M signaling via MAPK	37	5.94778e-07	1.22177e-05	5.94778e-07	1.22177e-05	19	MEK1(MAP2K1), gp130, OSM receptor, MMP-13, c-Fos, JAK1, CCL2, MMP-1, C/EBPbeta, MEK3(MAP2K3), EGR1, SOS, OSMR, TIMP1, STAT1, LDLR, SHP-2, JNK(MAPK8-10), p38 MAPK
73	Th17 cells in CF	54	6.29897e-07	1.27619e-05	6.29897e-07	1.27619e-05	24	JAK2, TGF-beta 1, MHC class II, CCL20, VCAM1, ROR-alpha, JAK1, ICAM1, ROR-gamma, TGF-beta receptor type II, CD28, SMAD2, IRF4, STAT3, IL-1 beta, GRO-1, MyD88, TLR4, CD4, IL-6, NF-kB, p38 MAPK, CD86, TGF-beta receptor type I
74	HSP70 and HSP40-dependent folding in Huntington's disease	25	6.58942e-07	1.31699e-05	6.58942e-07	1.31699e-05	15	HSC70, HSP90 alpha, Hdj-2, Sti1, SGTA, TCP1, HSP90 beta, HSPA1A, Ubiquitin, PSMD1, SGTB, HSP40, HSP90, HSP70, 19S regulator
75	Renal tubulointerstitial injury in Lupus Nephritis	65	6.70829e-07	1.32287e-05	6.70829e-07	1.32287e-05	27	TNF-R2, TGF-beta 1, MHC class II, VCAM1, RelA (p65 NF-kB subunit), APRIL(TNFSF13), ICAM1, CD44, CCL2, M-CSF receptor, CCR2, SOCS1, IFN-alpha/beta receptor, CSF1, Fibronectin, Vimentin, PLAU (UPA), IL-1 beta, I-kB, CMKLR1, IKK-alpha, CD4, IL-6, CD40(TNFRSF5), NF-kB p50/p65, BAFF(TNFSF13B), TNF-alpha
76	Epithelial cell apoptosis in COPD	31	6.92917e-07	1.33021e-05	6.92917e-07	1.33021e-05	17	KEAP1, eIF2AK3, GCL reg, DJ-1, Prohibitin, PSMD11, Apo-2L(TNFSF10), NIP3, I-kB, PSMA1, Bax, PSMB6, PAR1, NF-kB, AKT(PKB), p53, 19S regulator
77	Autocrine production of eosinophil pro-survival cytokines in asthma	31	6.92917e-07	1.33021e-05	6.92917e-07	1.33021e-05	17	PI3K cat class IA, VCAM1, IL-7, alpha-M/beta-2 integrin, ICAM1, CD44, YB-1, Pin1, hnRNP C, Fibronectin, IL-15, ELAVL1 (HuR), CD40(TNFRSF5), NF-kB, NF-kB p50/p65, p38 MAPK, TNF-alpha
78	Noise-induced hair cell death and spiral ganglion neuron degeneration	96	7.01529e-07	1.33021e-05	7.01529e-07	1.33021e-05	35	RhoA, TrkA, AKT1, Calcineurin A (catalytic), iNOS, Histone H3, CCL2, Apaf-1, F-Actin cytoskeleton, AMPK alpha subunit, AMPK gamma subunit, MIP-1-beta, p67-phox, Bak, Caspase-8, Actin, STAT3, COX-2 (PTGS2), IL-1 beta, PI3K cat class IA (p110-alpha), Bax, Rb protein, CCL13, HDAC2, ERM proteins, DIA1, FasR(CD95), IL-6, JNK(MAPK8-10), HDAC1, CACNA1I, Calpain 1(mu), p53, Calcineurin B (regulatory), TN…
79	Role of B cells in SLE	58	7.50797e-07	1.40561e-05	7.50797e-07	1.40561e-05	25	MHC class II, PI3K cat class IA, APRIL(TNFSF13), NF-kB1 (p50), ICAM1, Lyn, CD28, CD79 complex, IFN-alpha/beta receptor, Bak, CD19, Btk, NF-kB p50/p50, PI3K reg class IA, MHC class I, IL-6, Fc gamma RII beta, CD22, CD40(TNFRSF5), NF-kB, SHIP, AKT(PKB), CD86, BAFF(TNFSF13B), TNF-alpha
80	Immune response_C3a signaling	48	9.66091e-07	1.78606e-05	9.66091e-07	1.78606e-05	22	RhoA, TGF-beta 1, MHC class II, RelA (p65 NF-kB subunit), CCL2, KLF5, G-protein alpha-i family, IP3 receptor, IL-1 beta, IKK-alpha, Adenylate cyclase, IL-6, MEK1/2, G-protein beta/gamma, CD40(TNFRSF5), AKT(PKB), NF-kB p50/p65, C3a, p38 MAPK, CD86, C3aR, TNF-alpha
81	Regulation of degradation of wtCFTR	20	1.02094e-06	1.86417e-05	1.02094e-06	1.86417e-05	13	SEC61 complex, UFD1, HSC70, HSP105, VCP, Ubiquitin, UBE1, HSPBP1, BAG-2, UBE2J1, UBE2D1, HSP90, Derlin1
82	Immune response_B cell antigen receptor (BCR) pathway	110	1.13595e-06	2.04371e-05	1.13595e-06	2.04371e-05	38	MEK1(MAP2K1), VCAM1, RelA (p65 NF-kB subunit), Calcineurin A (catalytic), c-Fos, NF-kB1 (p50), ICAM1, c-Rel (NF-kB subunit), Lyn, NF-kB p50/c-Rel, MEK3(MAP2K3), EGR1, CD79 complex, BCAP, SOS1, Fibronectin, CD19, Btk, IP3 receptor, CARD11, Rb protein, Calmodulin, CD79A, CKLFSF7, IKK-alpha, MEK6(MAP2K6), CD79B, GSK3 alpha/beta, MEK1/2, Actin cytoskeletal, NF-kB, AKT(PKB), DAPP1, NF-kB p50/p65, Calc…
83	IL-6 signaling pathway in lung cancer	35	1.14691e-06	2.04371e-05	1.14691e-06	2.04371e-05	18	JAK2, gp130, PI3K cat class IA, JAK1, HIF1A, MEK3(MAP2K3), STAT1, STAT3, COX-2 (PTGS2), I-kB, PI3K reg class IA, IKK-alpha, SHP-2, MEK6(MAP2K6), IL-6, NF-kB, AKT(PKB), p38 MAPK
84	IGF signaling in HCC	52	1.19493e-06	2.10394e-05	1.19493e-06	2.10394e-05	23	HGF, Junctin, MEK1(MAP2K1), TGF-beta 1, PI3K cat class IA, c-Fos, IRS-2, HIF1A, IRS-1, C/EBPbeta, EGR1, SOS, IGF-2 receptor, TIMP1, Amphiregulin, PKC, IGF-2, AKT(PKB), SP1, HGF receptor (Met), Jagged1, Elk-1, MMP-9
85	Apoptosis and survival_Caspase cascade	56	1.41388e-06	2.46016e-05	1.41388e-06	2.46016e-05	24	Caspase-5, GSDMDC1, c-IAP2, PARP-1, Apaf-1, Granzyme B, Caspase-4, Lamin A/C, Apo-2L(TNFSF10), Bak, FADD, Caspase-8, Gelsolin, Bax, c-IAP1, tBid, FasR(CD95), VDAC 1, Caspase-1, p53, Smac/Diablo, XAF1, Bid, TNF-alpha
86	Activation of TNF-alpha-dependent pro-tumoral effect in colorectal cancer	49	1.49151e-06	2.56506e-05	1.49151e-06	2.56506e-05	22	c-IAP2, VCAM1, RelA (p65 NF-kB subunit), IP10, NF-kB1 (p50), ICAM1, CCL2, ALDR, Beta-catenin, SOS, COX-2 (PTGS2), I-kB, GRO-1, G-protein alpha-s, NF-kB p65/c-Rel, IKK-alpha, IL-6, MEK1/2, NF-kB, NF-kB p50/p65, p38 MAPK, TNF-alpha
87	Immune response_TREM1 signaling pathway	60	1.61407e-06	2.74392e-05	1.61407e-06	2.74392e-05	25	MEK1(MAP2K1), PI3K cat class IA, Calcineurin A (catalytic), c-Fos, CCL2, E2N(UBC13), SOS1, IP3 receptor, Ubiquitin, IL-1 beta, I-kB, Bax, DAP12, PI3K reg class IA, IKK-alpha, TLR4, IL-6, AKT(PKB), NF-kB p50/p65, MIP-1-alpha, Calcineurin B (regulatory), Elk-1, TLR2, WBSCR5(NTAL), TNF-alpha
88	Apoptosis and survival_APRIL and BAFF signaling	39	1.68167e-06	2.82635e-05	1.68167e-06	2.82635e-05	19	RelA (p65 NF-kB subunit), Calcineurin A (catalytic), APRIL(TNFSF13), NF-kB1 (p50), NF-kB2 (p52), MIP-1-beta, BFL1, CD21, NF-kB p50/p50, COX-2 (PTGS2), I-kB, NF-kB2 (p100), IKK-alpha, CAML, JNK(MAPK8-10), Cyclophilin B, NF-kB p50/p65, NF-AT2(NFATC1), BAFF(TNFSF13B)
89	Development_Regulation of epithelial-to-mesenchymal transition (EMT)	64	1.78919e-06	2.91815e-05	1.78919e-06	2.91815e-05	26	HGF, VE-cadherin, TGF-beta 1, RelA (p65 NF-kB subunit), TGF-beta receptor type II, Lef-1, Sno-N, FGF2, SMAD2, Fibronectin, Vimentin, Claudin-1, IL-1 beta, TGF-beta 3, WNT, ACTA2, Tropomyosin-1, SP1, HGF receptor (Met), Jagged1, MMP-9, SRF, Frizzled, ACTB, TGF-beta receptor type I, TNF-alpha
90	Proinflammatory cytokine production by Th17 cells in asthma	53	1.79548e-06	2.91815e-05	1.79548e-06	2.91815e-05	23	JAK2, TGF-beta 1, MHC class II, CCL20, ROR-alpha, JAK1, C3, ROR-gamma, CD28, IRF4, IL-22, STAT3, COX-2 (PTGS2), IL-1 beta, CD4, IL-6, JNK(MAPK8-10), NF-kB, C3a, CD86, C3aR, CXCR4, TNF-alpha
91	IL-6 signaling in breast cancer cells	53	1.79548e-06	2.91815e-05	1.79548e-06	2.91815e-05	23	JAK2, gp130, PI3K cat class IA, RelA (p65 NF-kB subunit), IP10, c-Fos, NF-kB1 (p50), JAK1, C/EBPbeta, SOS, Vimentin, STAT1, STAT3, MUC1, PI3K reg class IA, SHP-2, Fascin, IL-6, MEK1/2, Cyclin D1, AKT(PKB), Jagged1, C/EBPdelta
92	Immune response_Role of PKR in stress-induced antiviral cell response	57	2.07668e-06	3.33848e-05	2.07668e-06	3.33848e-05	24	RelA (p65 NF-kB subunit), JAK1, PKR, IFN-alpha/beta receptor, IRF1, Caspase-8, STAT1, PACT, IL-1 beta, I-kB, MyD88, IKK-alpha, TLR4, MEK6(MAP2K6), NFKBIB, IL-6, JNK(MAPK8-10), NF-kB, MSK2, NF-kB p50/p65, TLR3, TLR2, BAFF(TNFSF13B), TNF-alpha
93	Immune response_IL-5 signaling via PI3K, MAPK and NF-kB	76	2.13558e-06	3.39626e-05	2.13558e-06	3.39626e-05	29	PI3K cat class IA, Syntenin 1, alpha-M/beta-2 integrin, ITGB2, ICAM1, CSF2RB, Lyn, Beta-catenin, SOS, Pin1, Fc gamma RII alpha, ITGAM, FADD, Btk, p47-phox, Bax, HVCN1, SHP-2, ICAM3, Fc gamma RII beta, MEK1/2, JNK(MAPK8-10), NF-kB, AKT(PKB), Calpain 1(mu), NF-kB p50/p65, p38 MAPK, MMP-9, LPCAT2
94	Putative pathways of MHC class I-dependent postsynaptic long-term depression in major depressive disorder	21	2.28907e-06	3.60164e-05	2.28907e-06	3.60164e-05	13	PA28 (11S regulator), PIRB, TAP, MHC Class I alpha chain, TAP1 (PSF1), Beta-2-microglobulin, HLAA, SHP-2, HLAB, TAP2 (PSF2), MHC class I, 19S regulator, TNF-alpha
95	Proteolysis_Role of Parkin in the Ubiquitin-Proteasomal Pathway	24	2.5222e-06	3.86487e-05	2.5222e-06	3.86487e-05	14	Tubulin beta, UBCH7, UBCH8, Caspase-8, Cullin 1, UBE1, Tubulin alpha, CASK, UBC7, HSP70, Caspase-1, 19S regulator, Synphilin 1, UBC6
96	Prolactin/ JAK2 signaling in breast cancer	24	2.5222e-06	3.86487e-05	2.5222e-06	3.86487e-05	14	STAT5A, JAK2, JAK1, Cyclophilin A, HSP90 alpha, Bcl-6, SK4/IK1, STAT1, STAT3, SHP-2, CAML, STAT5, Cyclin D1, PKM2
97	TNF-alpha and IL-1 beta-mediated regulation of contraction and secretion of inflammatory factors in normal and asthmatic airway smooth muscle	65	2.53477e-06	3.86487e-05	2.53477e-06	3.86487e-05	26	GRO-2, RhoA, VCAM1, RelA (p65 NF-kB subunit), Histone H3, c-Fos, CCL2, GRO-3, p47-phox, COX-2 (PTGS2), IL-1 beta, GRO-1, Calmodulin, MyD88, Ca-ATPase2, IL-6, JNK(MAPK8-10), JNK3(MAPK10), NF-kB, AKT(PKB), NF-kB p50/p65, PLA2, p38 MAPK, MMP-9, Histone H4, TNF-alpha
98	Neurophysiological process_Dynein-dynactin motor complex in axonal transport in neurons	54	2.66027e-06	3.93454e-05	2.66027e-06	3.93454e-05	23	Importin (karyopherin)-beta, TrkA, CDK5, Importin (karyopherin)-alpha, APP, Vimentin, Ubiquitin, Centractins, DYNLL, Dynein 1, cytoplasmic, heavy chain, Tctex-1, Alpha-centractin, Kinesin heavy chain, DYNLT, JNK3(MAPK10), PRNP, AKT(PKB), Kinesin light chain, Carboxypeptidase H, Dynein 1, cytoplasmic, intermediate chains, MAPRPE1(EB1), DYI2, Tubulin (in microtubules)
99	Immune response_IFN-gamma actions on extracellular matrix and cell differentiation	54	2.66027e-06	3.93454e-05	2.66027e-06	3.93454e-05	23	JAK2, iNOS, IP10, JAK1, ICAM1, GCH1, SHH, IRF1, PSME1, 2'-5'-oligoadenylate synthetase, STAT1, TSA-1, WARS, OAS2, HDAC2, PSME2, SUZ12, CIITA, ACTA2, Casein kinase I, RFX5, MMP-9, SRF
100	ERBB family and HGF signaling in gastric cancer	54	2.66027e-06	3.93454e-05	2.66027e-06	3.93454e-05	23	HGF, STAT5A, JAK2, PI3K cat class IA, c-Fos, HIF1A, MEK3(MAP2K3), TCF7L2 (TCF4), HB-EGF, Beta-catenin, EGR1, SOS, STAT3, COX-2 (PTGS2), Amphiregulin, PI3K reg class IA, MEK6(MAP2K6), MEK1/2, Cyclin D1, AKT(PKB), SP1, HGF receptor (Met), p38 MAPK

## Sheet: Blue Process Networks
Enrichment analysis report
Enrichment by Process Networks					blue
#	Networks	Total	pValue	Min FDR	p-value	FDR	In Data	Network Objects from Active Data
1	Translation_Translation initiation	171	6.46882e-26	1.02207e-23	6.46882e-26	1.02207e-23	111	Casein kinase II, alpha chains, RACK1, RPS12, MetAP-2, RPL13A, RPL34, RPS9, RPS15a, eIF2AK3, RPL7, PKR, eIF3S4, RPS6, RPL23, RPL27, RPL35, RPS2, eIF1, Staufen, eIF4E, RPL23a, RPS3, RP40, eIF4B, RPS15, RPL21, RPL8, eIF3S5, eIF3S7, eIF3S3, eIF4G1/3, RPL36, RPS4, RPS7, PAIP1, RPL37A, RPL41, eIF3S1, RPL22, RPS24, eIF4G1, RPL3, RPS3A, Casein kinase II, alpha' chain (CSNK2A2), eIF5A, RPS23, RPL7A, RPL4…
2	Immune response_Phagosome in antigen presentation	241	6.20433e-23	4.90142e-21	6.20433e-23	4.90142e-21	136	Casein kinase II, alpha chains, Profilin I, RhoA, PDIA3, SHPS-1, Alpha-actinin 4, SEC61 complex, MHC class II, PI3K cat class IA, ELMO2, GRP78, SEC61 alpha, PSMB4, NF-kB1 (p105), alpha-M/beta-2 integrin, NF-kB1 (p50), PSMA4, NF-kB2 (p52), PI3K cat class IA (p110-beta), Fc epsilon RI gamma, p38delta (MAPK13), C3, Lyn, Endoplasmin, NF-kB p50/c-Rel, PSMD13, FGR, PSMB1, PSMB5, PSMB9, HLA-DPA1, PSMD11…
3	Immune response_Antigen presentation	193	1.43345e-21	7.54951e-20	1.43345e-21	7.54951e-20	114	PDIA3, JAK2, HLA-DRB1, SEC61 complex, MHC class II, NFYB, GRP78, SEC61 alpha, PSMB4, NF-kB1 (p105), alpha-M/beta-2 integrin, NF-kB1 (p50), PSMA4, JAK1, ICAM1, NF-kB2 (p52), Fc epsilon RI gamma, Endoplasmin, NF-kB p50/c-Rel, PSMD13, HLA-DMA, PSMB1, PSMB5, CD28, PSMB9, HLA-DPA1, PSMD11, AP-3 mu subunits, HSP90 alpha, HLA-F, HLA-DQB1, HLA-DRA1, PA28 (11S regulator), PSMD5, HLA-G, PSMA7, SEC61 gamma,…
4	Proteolysis_Ubiquitin-proteasomal proteolysis	166	1.38643e-13	5.47639e-12	1.38643e-13	5.47639e-12	89	UFD1, SENP3, SPOP, PSMB4, PSMB8(LMP7), RAD23A, KEAP1, PSMA4, Cullin 2, SUMO-1, BBAP, VHL, PSMD13, UBCH7, UCHL3, PSMC2, TGT, PSMB1, PSMB5, PSMB9, PSMD11, TRC8, PSMC3, Bleomycin hydrolase, PSMC6, E2N(UBC13), PA28 (11S regulator), PSMD5, VCP, PSMA7, UBCH8, PSMC4, SENP2, PSME3, PA200, E2I, PSMD10 (Gankyrin), NEDD4, PSME1, SELS, Ubiquitin, NRDP1, PSMD3, PSMD1, PSMD2, PSMA1, UBE1, RAD23B, PSMB6, UCHL5,…
5	Protein folding_Folding in normal condition	119	5.63888e-13	1.78189e-11	5.63888e-13	1.78189e-11	69	Calcineurin A (alpha), Calcineurin B1, TCP1-theta, PPID, MHC class II, TCP1-delta, Calcineurin A (catalytic), HSC70, TCP1-zeta-1, HSP47, SUMO-1, VHL, FKBP4, HIF1A, Endoplasmin, HSPA2, HSP105, HSP90 alpha, FKBP12, Hdj-2, Sti1, PFD1, SGTA, VBP-1, TCP1-gamma, GRPE2, TCP1, HSP90 beta, HSPA1A, FKBP3, PFD4, TCP1-alpha, DNAJB11, MM-1, HYOU1, FKBP10, CD74, DNAJC6, ERO1Lalpha, TCP1-beta, Aha1, HMGE, TRAP-…
6	Translation_Elongation-Termination	232	7.8351e-12	2.06324e-10	7.8351e-12	2.06324e-10	110	RACK1, RPS12, SRP68, eEF2, RPL13A, PI3K cat class IA, DARS, IRP, RPL34, GluProRS, RPS9, hnRNP K, RPS15a, RPL7, IRP1, RARS, KARS, RPS6, RPL23, RPL27, RPL35, RPS2, SerRS, RPL23a, EMAPII, RPS3, RP40, SRP54, SRP72, RPS15, RPL21, RPL8, GFM1, RPL36, RPS4, RPS7, RPL37A, RPL41, SYQ, RPL22, RPS24, RPL3, RPS3A, RPS23, RPL7A, RPL4, eEF1A1, eIF1A, RPLP2, RPL11, RPLP0, RPS19, RPL39, RPS30, RPL12, TyrRS, RPS5,…
7	Protein folding_ER and cytoplasm	44	2.62618e-10	5.92767e-09	2.62618e-10	5.92767e-09	32	Casein kinase II, alpha chains, Core histone deacetylase I complex, SEC61 complex, FKBP2, GRP78, SEC61 alpha, UGCGL1, EDEM, HSC70, HSP47, FKBP4, XBP1, P4HB, VCP, APP, ERp29, HSPA1A, FKBP3, HYOU1, ERO1Lalpha, Calreticulin, Glutaredoxin, SEC63, Calnexin, ERO1, HSP90, Kinesin light chain, HSP70, p53, DNAJC3, SCO2, ATF-6 alpha (50kDa)
8	Inflammation_Amphoterin signaling	118	6.64438e-09	1.31227e-07	6.64438e-09	1.31227e-07	61	MEK1(MAP2K1), RhoA, PI3K cat class IA, VCAM1, AKT1, RelA (p65 NF-kB subunit), MMP-13, NF-kB1 (p105), alpha-M/beta-2 integrin, NF-kB1 (p50), ITGB2, HMGB1, ICAM1, CCL2, NF-kB2 (p52), PI3K cat class IA (p110-beta), p38delta (MAPK13), MMP-1, S100B, NF-kB p50/c-Rel, IRAK2, IL1RN, ITGAM, LIMK1, MyHC, Actin, NF-kB p65/p65, NF-kB p50/p50, IL-1 beta, I-kB, PI3K cat class IA (p110-alpha), NF-kB2 (p100), PI…
9	Transcription_mRNA processing	160	8.15591e-08	1.43182e-06	8.15591e-08	1.43182e-06	74	SIAHBP1, SAM68, Clp1, CPSF5, CRM1, hnRNP K, ALY, Poly(A) polymerase, RBM8 (Y14), Gemin6, snRNP-E, RNMT, SAD1 (USP39), SNRP116, snRNP-F, CSTF1, LSM1, SPF30, Prp8, SMN, SF3A3, LSM5, HYPA, CRN, hnRNP L, DDX20, SF3B14a, hnRNP C, SNRPD1 (SMD1), SFRS9, SFRS8, LSM3, CPSF2, NIPP-1, snRNP-G, LSm8, NXT2, SNRPD2 (SMD2), KHSRP, LSm4, U5-15kD, CPSF3, CDC5L, SKIP (Ski-interacting protein), LSM2, U2 snRNP B2, P…
10	Inflammation_Interferon signaling	110	4.44717e-07	7.02654e-06	4.44717e-07	7.02654e-06	54	MEK1(MAP2K1), IFI17, JAK2, MIG, IDO1, IL-18R1, Pyrin (MEFV), IFI27, iNOS, PML, c-Fos, ISG15, JAK1, ICAM1, PKR, CCL2, IFI6, Pim-2, C/EBPbeta, IL21R, IFNAR2, SOCS1, IFP 35, MIP-1-beta, Apo-2L(TNFSF10), IFN-alpha/beta receptor, IRF1, IFNAR1, Caspase-8, ILT4, TIMP1, STAT1, GBP2, STAT3, IL-1 beta, TAP1 (PSF1), GBP1, ISG54, ISG20, SOCS3, TAP2 (PSF2), FasR(CD95), MNDA, CIITA, MEK1/2, STAT5, IFITM2, CD40…
11	Protein folding_Protein folding nucleus	58	1.22491e-06	1.75779e-05	1.22491e-06	1.75779e-05	33	Casein kinase II, alpha chains, Core histone deacetylase I complex, Calcineurin A (alpha), GRP78, Calcineurin A (catalytic), HSC70, SUMO-1, FKBP4, DJ-1, Beta-catenin, FKBP12, HSP70L1, Pin1, APPL1, NUB1, MM-1, HYOU1, HDAC2, RPB5, Nucleophosmin, Tubulin gamma 1, RBBP7 (RbAp46), Glutaredoxin, HSPA1B, DNJC1, HDAC1, HSP90, HSP70, OSP94, YY1, Prefoldin complex, FKBP8, PSMD4
12	Apoptosis_Endoplasmic reticulum stress pathway	89	1.43151e-06	1.75779e-05	1.43151e-06	1.75779e-05	45	GRP78, Calcineurin A (catalytic), EDEM, eIF2AK3, SOD2, Apaf-1, XBP1, eIF3S4, PP1-cat, Endoplasmin, ASK1 (MAP3K5), eIF1, MEK3(MAP2K3), S2P, ATF-6 alpha (90kDa), CREB4, eIF3S7, eIF3S3, Bak, Caspase-8, Derlin-3, I-kB, Bax, eIF2, NUR77, CREB3, tBid, NIPK, PP1-cat alpha, FasR(CD95), IP3R1, NOXA, JNK(MAPK8-10), eIF2S1, OASIS, Calpain 1(mu), NF-kB p50/p65, BCAP31, DNAJC3, Derlin1, ATF-6 alpha (50kDa), D…
13	Immune response_Phagocytosis	223	1.5465e-06	1.75779e-05	1.5465e-06	1.75779e-05	92	Casein kinase II, alpha chains, Profilin I, MFGE8, RhoA, Dectin-1, SHPS-1, Alpha-actinin 4, PI3K cat class IA, PRK2, RelA (p65 NF-kB subunit), ELMO2, ITGAV, NF-kB1 (p105), alpha-M/beta-2 integrin, SAA2, c-Fos, NF-kB1 (p50), ITGB2, SR-BI, Myosin I, NF-kB2 (p52), p22-phox, PI3K cat class IA (p110-beta), Fc epsilon RI gamma, p38delta (MAPK13), C3, Lyn, C3b, NF-kB p50/c-Rel, HDL proteins, FGR, FCGR3A…
14	Protein folding_Response to unfolded proteins	71	1.55753e-06	1.75779e-05	1.55753e-06	1.75779e-05	38	GRP78, EDEM, HSC70, eIF2AK3, HSP47, XBP1, Endoplasmin, P4HB, HSPA2, ATF-6 alpha (90kDa), HSP105, HSP90 alpha, CRN, VCP, Hdj-2, APP, HSP90 beta, HSPA1A, SELS, HYOU1, Calreticulin, Glutaredoxin, HSPA1B, HSPA6, ERp44, HSP40, Calnexin, HSP10 (mitochondrial), UBC7, ERO1, HSP60, HSP90, Kinesin light chain, HSP70, OSP94, DNAJC3, Derlin1, ATF-6 alpha (50kDa)
15	Inflammation_IL-10 anti-inflammatory response	87	1.85429e-06	1.95319e-05	1.85429e-06	1.95319e-05	44	STAT5A, PI3K cat class IA, MMP-13, Cyclin D3, NF-kB1 (p50), JAK1, NF-kB2 (p52), PI3K cat class IA (p110-beta), p38delta (MAPK13), NF-kB p50/c-Rel, Cyclin D, CRP2, TIMP1, STAT1, NF-kB p65/p65, STAT3, NF-kB p50/p50, IL-1 beta, I-kB, PI3K cat class IA (p110-alpha), NF-kB2 (p100), MAPKAPK2, PI3K reg class IA, MyD88, Cyclin A2, IKK-alpha, TLR4, NFKBIE, SOCS3, MEK6(MAP2K6), FasR(CD95), NFKBIB, IL-6, ST…
16	Cell adhesion_Platelet-endothelium-leucocyte interactions	174	9.17786e-06	8.58155e-05	9.17786e-06	8.58155e-05	73	HGF, SHPS-1, JAM2, TGF-beta 1, IGFBP7, gp130, VCAM1, MMP-13, Tetraspanin-2, alpha-M/beta-2 integrin, Thrombospondin 4, NF-kB1 (p50), LEKTI, ITGB2, IL-18, CD81, ICAM1, CD44, SERPINE2, CCL2, Fc epsilon RI gamma, Protein C, TGF-beta receptor type II, Endoplasmin, NF-kB p50/c-Rel, Semaphorin 4D, TGF-beta, PECAM1, FGF2, SLAM, Ephrin-B receptor 1, ITGAM, Collagen V, Fibronectin, DDR2, Coagulation facto…
17	Inflammation_IL-6 signaling	119	9.23331e-06	8.58155e-05	9.23331e-06	8.58155e-05	54	MEK1(MAP2K1), SHPS-1, JAK2, 14-3-3 epsilon, gp130, PI3K cat class IA, AKT1, SAA1, SAA2, c-Fos, NF-kB1 (p50), JAK1, NF-kB2 (p52), PI3K cat class IA (p110-beta), C/EBPbeta, C3, HBB, NF-kB p50/c-Rel, HDL proteins, SOCS1, 14-3-3, TATI, 14-3-3 gamma, SOS, PAP, SOS1, Fibronectin, IL-22, NF-kB p65/p65, STAT3, NF-kB p50/p50, I-kB, PI3K cat class IA (p110-alpha), Bax, NF-kB2 (p100), Alpha1-globin, PI3K re…
18	Inflammation_IFN-gamma signaling	109	1.36234e-05	0.000119583	1.36234e-05	0.000119583	50	MEK1(MAP2K1), Caspase-5, JAK2, MIG, PI3K cat class IA, AKT1, IL-7, iNOS, Factor B, IP10, EIF2S3, ITGB2, JAK1, IL-18, ICAM1, PKR, PI3K cat class IA (p110-beta), C/EBPbeta, SOCS1, AIM2, IRF1, Caspase-8, eIF2S2, STAT1, IP3 receptor, PACT, IL-15, I-kB, PI3K cat class IA (p110-alpha), eIF2, Calmodulin, PI3K reg class IA, IFI16, IKK-alpha, SHP-2, TLR4, NFKBIE, MEK6(MAP2K6), CIITA, RASSF5, NFKBIB, DAF, …
19	Inflammation_Complement system	75	2.48679e-05	0.000206796	2.48679e-05	0.000206796	37	C4BP alpha, C4a, C4BP beta, Factor B, alpha-M/beta-2 integrin, ITGB2, C3, C3b, C3 convertase (C2aC4b), C5 convertase (C2aC4bC3b), Clusterin, CD21, ITGAM, C3 convertase (C3bBb), C1qc, ITGAX, C1r, alpha-X/beta-2 integrin, CR1, C4BP, C1q, C1 inhibitor, Factor I, Factor Bb, C1qRp, C4b, C2, DAF, C7, iC3b, C3dg, C2b, C3a, C5 convertase (C3b2Bb), C4, C3aR, C2a
20	Chemotaxis	139	8.96983e-05	0.000708617	8.96983e-05	0.000708617	58	CCL28, GRO-2, MEK1(MAP2K1), MIG, PI3K cat class IA, CCL20, RelA (p65 NF-kB subunit), ENPP2, ROBO2, IP10, alpha-M/beta-2 integrin, SAA2, Eotaxin-2, ITGB2, CD44, ppl2/A4, CKLF, CCL2, PI3K cat class IA (p110-beta), ROBO1, CXCR6, G-protein alpha-i family, CCR2, IL1RAP, CCL3L1, alpha-D/beta-2 integrin, EMAPII, Beta-catenin, MIP-1-beta, FGF2, CCR1, Galpha(q)-specific peptide GPCRs, FPRL2, GRO-3, PLAU (…
21	Inflammation_IL-4 signaling	115	0.000168303	0.00126628	0.000168303	0.00126628	49	MEK1(MAP2K1), JAK2, TGF-beta 1, MHC class II, PI3K cat class IA, CD20, Eotaxin-2, c-Fos, JAK1, IRS-2, CCL2, PI3K cat class IA (p110-beta), IRS-1, SOCS1, HLA-DPA1, jBid, HLA-DQB1, HLA-DRA1, SOS, Fc epsilon RI beta, CSF1, Fc gamma RII alpha, Bcl-6, HLA-DQA1, I-kB, PI3K cat class IA (p110-alpha), Bax, CD74, CCL13, IL13RA1, PI3K reg class IA, IKK-alpha, SHP-2, tBid, IL-6, MEK1/2, DOK1, CD22, CTLA-4, …
22	Inflammation_TREM1 signaling	145	0.000180122	0.0012936	0.000180122	0.0012936	59	MEK1(MAP2K1), 14-3-3 epsilon, PI3K cat class IA, AKT1, Calcineurin A (catalytic), ITGB2, HMGB1, ICAM1, CCL2, PI3K cat class IA (p110-beta), p38delta (MAPK13), IL1RAP, 14-3-3, IRAK2, 14-3-3 gamma, EGR1, jBid, SOS, SOS1, ITGAM, NF-AT, TIMP1, IP3 receptor, ITGAX, IL-1 beta, I-kB, PI3K cat class IA (p110-alpha), Bax, DAP12, PI3K reg class IA, MyD88, IKK-alpha, 14-3-3 sigma, TLR4, tBid, MDM2, IL-6, ME…
23	Immune response_BCR pathway	137	0.000226219	0.00155403	0.000226219	0.00155403	56	MEK1(MAP2K1), IFI17, PI3K cat class IA, Calcineurin A (catalytic), BCAP29, NF-kB1 (p50), CD81, NF-kB2 (p52), PI3K cat class IA (p110-beta), Lyn, NF-kB p50/c-Rel, EGR1, CD79 complex, SOS, BCAP, CD21, Bcl-6, Actin, CD19, Btk, NF-AT, IP3 receptor, NF-kB p65/p65, CARD11, NF-kB p50/p50, I-kB, PI3K cat class IA (p110-alpha), NF-kB2 (p100), Profilin, Calmodulin, CD79A, PI3K reg class IA, NF-kB p65/c-Rel…
24	Immune response_Th17-derived cytokines	98	0.000413872	0.00272465	0.000413872	0.00272465	42	MEK1(MAP2K1), IKBZ, JAK2, MIG, PI3K cat class IA, CCL20, MMP-13, iNOS, c-Fos, JAK1, ICAM1, CCL2, MMP-1, C/EBPbeta, NGAL, MEK3(MAP2K3), IL-22, TIMP1, STAT1, STAT3, COX-2 (PTGS2), IL-1 beta, I-kB, GRO-1, PI3K reg class IA, IKK-alpha, Calgranulin B, Mucin 5AC, SOCS3, MEK6(MAP2K6), Mucin 5B, C/EBP, IL-6, STAT5, JNK(MAPK8-10), NF-kB, AKT(PKB), SP1, p38 MAPK, MMP-9, SDF-1, C/EBPdelta
25	Development_Regulation of angiogenesis	221	0.000750263	0.00474166	0.000750263	0.00474166	81	Biglycan, JAK2, IL-18R1, PI3K cat class IA, RelA (p65 NF-kB subunit), SREBP1 (nuclear), LEKTI, IL-18, c-Rel (NF-kB subunit), CCL2, ANGPTL4, VHL, HIF1A, TGF-beta receptor type II, G-protein alpha-i family, PRK1, Clusterin, HB-EGF, S2P, Beta-catenin, VEGFR-1, CRK, Ephrin-A receptors, CCR1, Galpha(q)-specific peptide GPCRs, SHH, SOS, Actin cytoplasmic 2, Ephrin-B receptor 1, COL4A3, G-protein alpha-…
26	Inflammation_MIF signaling	141	0.000998404	0.00606722	0.000998404	0.00606722	55	Casein kinase II, alpha chains, PU.1, VCAM1, CDK5, iNOS, CRM1, Cyclin D3, c-Fos, NF-kB1 (p50), ICAM1, NF-kB2 (p52), MMP-1, NF-kB p50/c-Rel, Stathmin, Cyclin D, IRAK2, PHAP1 (pp32), ETS2, PKA-reg (cAMP-dependent), Casein kinase II, alpha' chain (CSNK2A2), PRDX1, IP3 receptor, NF-kB p65/p65, NF-kB p50/p50, COX-2 (PTGS2), Ubiquitin, IL-1 beta, I-kB, NF-kB2 (p100), Adenylate cyclase type II, CD74, G-…
27	Cell cycle_Mitosis	179	0.00111028	0.0062326	0.00111028	0.0062326	67	HGF, Tubulin beta, Tubulin gamma, Karyopherin alpha 4, Importin (karyopherin)-beta, CENP-B, TOP1, LIC-1, CAPZ beta, Histone H3, Tubulin alpha 1A, SMC1, PKR, CAP-G/G2, MAPRE2(RP1), ANAPC11, CDC25B, MAD2a, AKIP, MAD2b, Importin (karyopherin)-alpha, 14-3-3 gamma, Karyopherin beta 1, CRK, Pin1, MPP6, DCTN6, Actin, CDC25, HP1, CAP-E, CDC27, Ubiquitin, CDC23, Mitotic cohesin complex, Tubulin alpha, SMC…
28	Inflammation_Protein C signaling	108	0.00111049	0.0062326	0.00111049	0.0062326	44	Junctin, RhoA, Alpha-actinin 4, NF-kB1 (p50), Protein C receptor (endothelial), NF-kB2 (p52), Protein C, G-protein alpha-i family, NF-kB p50/c-Rel, IRAK2, Alpha-actinin, Tissue factor, LIMK1, Coagulation factor V, Actin, PLAU (UPA), IP3 receptor, NF-kB p65/p65, NF-kB p50/p50, IL-1 beta, ABCC1, I-kB, NF-kB2 (p100), MyD88, NF-kB p65/c-Rel, IKK-alpha, TLR4, NFKBIE, Galpha(i)-specific EDG GPCRs, NFKB…
29	Cell cycle_G1-S Growth factor regulation	195	0.00114396	0.0062326	0.00114396	0.0062326	72	HGF, MEK1(MAP2K1), MAD, LTBP3, JAK2, TGF-beta 1, PI3K cat class IA, AKT1, RelA (p65 NF-kB subunit), Cyclin D3, c-Fos, NF-kB1 (p50), c-Rel (NF-kB subunit), IRS-2, NF-kB2 (p52), PI3K cat class IA (p110-beta), IRS-1, Tcf(Lef), TGF-beta receptor type II, G-protein alpha-i family, NF-kB p50/c-Rel, TCF7L2 (TCF4), Cyclin D, PP2A regulatory, TGF-beta, FGF2, SOS, G-protein alpha-q/11, SOS1, IRF1, STAT1, N…
30	Cytoskeleton_Regulation of cytoskeleton rearrangement	183	0.00127899	0.00669802	0.00127899	0.00669802	68	Ankyrin 1, Tubulin beta, Profilin I, Tubulin gamma, RhoA, Alpha-actinin 4, 14-3-3 epsilon, Band 4.1-like protein 2, Tubulin beta 1, CAPZ beta, RHO6, RhoJ, Tubulin alpha 1A, CD44, G-protein alpha-i family, G-protein alpha-o, Filamin C, 14-3-3, 14-3-3 gamma, SPTBN(spectrin1-4), Gamma-sarcoglycan, Alpha-actinin, CRK, ARF1, ARPC5, LIMK1, ARPC1, Vimentin, MyHC, Actin, Gelsolin, Tubulin beta 2, FGD2, D…
31	Translation_Translation in mitochondria	180	0.00131417	0.00669802	0.00131417	0.00669802	67	MRPL32, MRPL1, SARS2, MRPS35, MRPS12, MRPL16, MRPS7, MRPL51, MRPS34, SYWM, MRPS6, MRPL39, MRPS27, LeuRS, MRPL9, MRPS30, KARS, IARS2, MRPL11, MRPS18, MRPL15, MRPL4, TSFM, MRPS11, MRPL33, MRPL13, MRPL23, MRPL45, MRPL19, MRPL20, MRPL36, MRPL18, MRPL44, MRPL47, MRPL17, MRPL30, MRPL41, MRPS23, MRPL54, MRPL52, DAP3, MRPS22, MRPS9, MRPL49, MRPL22, GlyRS, MRPS10, MRPL14, MRPL3, DARS2, MRPS28, MRPS21, MRP…
32	Proliferation_Negative regulation of cell proliferation	183	0.00213822	0.0105575	0.00213822	0.0105575	67	MEK1(MAP2K1), IFI17, MAD, JAK2, TGF-beta 1, IGFBP7, gp130, OSM receptor, PI3K cat class IA, p53 (mitochondrial), Cullin 2, CNOT7, PKR, VHL, TGF-beta receptor type II, G-protein alpha-i family, CCL3L1, Prohibitin, EGR1, ADAM-TS1, TGF-beta, Calgizzarin, CCR1, SOS, CREG1, OSMR, IFN-alpha/beta receptor, SOS1, TIG3, RBBP4 (RbAp48), IRT-1, STAT1, PACT, Cullin 1, COX-2 (PTGS2), GDF11(BMP11), IL-1 beta, …
33	Reproduction_Feeding and Neurohormone signaling	210	0.00260033	0.0124501	0.00260033	0.0124501	75	Casein kinase II, alpha chains, MEK1(MAP2K1), Galpha(q)-specific Class A Orphan/other GPCRs, STAT5A, JAK2, PI3K cat class IA, CDK5, CPSM, RHEB2, Cyclin D3, PPAP2, Histone H3, c-Fos, JAK1, CD44, DCOR, HIF1A, C/EBPbeta, Xanthine oxidase, Antileukoproteinase 1, Lyn, TGF-beta receptor type II, G-protein alpha-i family, CCR2, Stathmin, G-protein alpha-o, eIF4E, SOCS1, 14-3-3 gamma, PP2A regulatory, TG…
34	Apoptosis_Apoptotic mitochondria	79	0.00275451	0.0128004	0.00275451	0.0128004	33	Galectin-3, PI3K cat class IA, AKT1, RIPK2, Apaf-1, ASK1 (MAP3K5), 14-3-3, BOK, 14-3-3 gamma, BFL1, PR65-alpha, Bik, Glutaredoxin 1, Bak, NIP3, Bax, NIP1, CIAPIN1, DAD-1, tBid, Glutaredoxin, SIVA1, NOXA, VDAC 1, Mitofusin 2, AKT(PKB), HSP70, BTF, Reticulon 1, Smac/Diablo, BAG-3, BFAR, Bid
35	Inflammation_Innate inflammatory response	181	0.00418887	0.0189098	0.00418887	0.0189098	65	TLR5, IL-18R1, CCL20, G-protein alpha-15, iNOS, IP10, NF-kB1 (p50), IL-18, RIPK2, NF-kB2 (p52), p38delta (MAPK13), C3, PLAP, C3b, G-protein alpha-i family, NF-kB p50/c-Rel, MEK3(MAP2K3), IRAKM, IL1RAP, TBK1, IRAK2, TANK, Tissue factor, Btk, G-protein alpha-i2, HSPA1A, IP3 receptor, NF-kB p65/p65, STAT3, NF-kB p50/p50, COX-2 (PTGS2), IL-1 beta, I-kB, DMBT1, APOBEC3G, NF-kB2 (p100), PKC-theta, MyD8…
36	Cell cycle_G1-S Interleukin regulation	128	0.00507832	0.0222882	0.00507832	0.0222882	48	MEK1(MAP2K1), PI3K cat class IA, AKT1, RelA (p65 NF-kB subunit), Cyclin D3, c-Fos, NF-kB1 (p50), JAK1, c-Rel (NF-kB subunit), IRS-2, NF-kB2 (p52), PI3K cat class IA (p110-beta), IRS-1, NF-kB p50/c-Rel, Cyclin D, SOS, SOS1, IL-22, STAT1, NF-kB p65/p65, STAT3, NF-kB p50/p50, IL-1 beta, I-kB, PI3K cat class IA (p110-alpha), NF-kB2 (p100), Rb protein, PI3K reg class IA, Cyclin A2, IKK-alpha, SHP-2, N…
37	Apoptosis_Apoptotic nucleus	161	0.0061099	0.0257429	0.0061099	0.0257429	58	RelA (p65 NF-kB subunit), ELMO2, PARP-1, Histone H3, Cullin 2, SMC1, c-Rel (NF-kB subunit), SUMO-1, PKR, VHL, Apaf-1, C/EBPbeta, Granzyme B, IEX1, SET, Histone H2B, Protein p8, DJ-1, Lamin A/C, Clusterin, Histone H1.5, PHAP1 (pp32), COL4A3, DNASE1L3, Bak, PCBP-4 (mcg10), Bcl-6, Caspase-8, Cullin 1, AHR, PDCD2, p63, Ku80, Bax, Mitotic cohesin complex, NF-kB2 (p100), Tubulin alpha, SMC3, MDA-5, tBi…
38	Immune response_TCR signaling	174	0.00619134	0.0257429	0.00619134	0.0257429	62	MEK1(MAP2K1), RhoA, AP-1 beta subunit, MHC class II, PI3K cat class IA, AKT1, RelA (p65 NF-kB subunit), Calcineurin A (catalytic), NF-kB1 (p105), c-Fos, NF-kB1 (p50), ITGB2, ICAM1, NF-kB2 (p52), p38delta (MAPK13), ASK1 (MAP3K5), NF-kB p50/c-Rel, VHR, MEK3(MAP2K3), CD28, BFL1, E2N(UBC13), SOS, Csk, LIMK1, Actin, NF-AT, IP3 receptor, NF-kB p65/p65, CARD11, NF-kB p50/p50, Ubiquitin, I-kB, NF-kB2 (p1…
39	Development_Hemopoiesis, Erythropoietin pathway	136	0.0067162	0.0272092	0.0067162	0.0272092	50	MEK1(MAP2K1), STAT5A, JAK2, PI3K cat class IA, AKT1, RelA (p65 NF-kB subunit), Cyclin D3, c-Fos, IRS-2, PI3K cat class IA (p110-beta), p38delta (MAPK13), HBB, Lyn, NF-kB p50/c-Rel, Cyclin D, SOCS1, CEL, SOS, SOS1, Btk, G-protein alpha-i2, STAT1, IP3 receptor, NF-kB p65/p65, STAT3, NF-kB p50/p50, I-kB, PI3K cat class IA (p110-alpha), Alpha1-globin, Calmodulin, PI3K reg class IA, NF-kB p65/c-Rel, C…
40	Translation_Regulation of initiation	127	0.00732968	0.0289522	0.00732968	0.0289522	47	Casein kinase II, alpha chains, MEK1(MAP2K1), TGF-beta 1, PI3K cat class IA, AKT1, RHEB2, IRS-2, PI3K cat class IA (p110-beta), IRS-1, p38delta (MAPK13), eIF3S4, TGF-beta receptor type II, PP1-cat, MEK3(MAP2K3), eIF4E, eIF4B, GSK3 alpha, MSK1/2 (RPS6KA5/4), eIF3S5, eIF3S7, eIF3S3, SOS, eIF4G1/3, G-protein alpha-q/11, SOS1, eIF3S1, eIF4G1, Casein kinase II, alpha' chain (CSNK2A2), eIF2S2, IL-15, P…
41	Cytoskeleton_Intermediate filaments	81	0.00856662	0.0330128	0.00856662	0.0330128	32	Tubulin beta, RhoA, Alpha-actinin 4, Keratin 7, CDK5, MUNC18, Keratin 19, Lamin A/C, 14-3-3, 14-3-3 gamma, Alpha-actinin, Plakophilin 1, Keratin 2, Vimentin, Actin, Tubulin beta 2, Keratin 17, Desmin, Tubulin alpha, Kinesin heavy chain, Tubulin gamma 1, Keratin 18, Lamin B1, Lamin B, Nestin, Actin cytoskeletal, Emerin, JNK(MAPK8-10), Alpha-actinin 1, Kinesin light chain, KIF5B, Tubulin (in microt…
42	Development_Blood vessel morphogenesis	227	0.0100723	0.0375566	0.0100723	0.0375566	77	RhoA, PI3K cat class IA, VCAM1, RelA (p65 NF-kB subunit), Notch, c-Fos, LEKTI, ICAM1, c-Rel (NF-kB subunit), ANGPTL4, PDE3B, PDE, VHL, HIF1A, KLF5, G-protein alpha-i family, DEP-1, Tissue kallikreins, ALK-2, HB-EGF, Beta-catenin, Lactoferrin, VEGFR-1, Guanylate cyclase A (NPR1), FGF2, CRK, CCR1, Galpha(q)-specific peptide GPCRs, SOS, G-protein alpha-q/11, Galpha(s)-specific nucleotide-like GPCRs,…
43	Transcription_Chromatin modification	126	0.0104528	0.0375566	0.0104528	0.0375566	46	Core histone deacetylase I complex, HDAC9, HAT1, BAF60B, BAF53A, PML, Histone H3, Histone H2B, MRGBP, Histone H2AX, Histone H3.3, MRGX, HDAC7, HP1 beta, LSD1, RBBP4 (RbAp48), MTA2, SNF2L1, Histone H2, H2AFZ, Menin, HMG14, CARM1, BAF57, DMAP1, MRG15, M33, HDAC2, HMGN2, Histone deacetylase class II, SAP18, ING3, RBBP7 (RbAp46), SUZ12, TBLR1, SMARCA5, HDAC1, GAS41, HP1 alpha, HP1 gamma, Histone H2A,…
44	Development_EMT_Regulation of epithelial-to-mesenchymal transition	224	0.0104588	0.0375566	0.0104588	0.0375566	76	HGF, MEK1(MAP2K1), RhoA, VE-cadherin, Calcineurin B1, JAK2, TGF-beta 1, OSM receptor, PI3K cat class IA, RelA (p65 NF-kB subunit), c-Fos, JAK1, Claudin-2, HIF1A, PINCH, TGF-beta receptor type II, G-protein alpha-i family, Lef-1, MEK3(MAP2K3), Sno-N, ALK-2, Beta-catenin, EGR1, TGF-beta, FGF2, CRK, BMP7, SOS, G-protein alpha-q/11, SMAD2, Fibronectin, ABBP1, Vimentin, Claudin-1, Actin, p90Rsk, STAT1…
45	Inflammation_IL-2 signaling	104	0.0108414	0.0380654	0.0108414	0.0380654	39	MEK1(MAP2K1), STAT5A, SHPS-1, PI3K cat class IA, RelA (p65 NF-kB subunit), Calcineurin A (catalytic), c-Fos, NF-kB1 (p50), JAK1, NF-kB2 (p52), PI3K cat class IA (p110-beta), NF-kB p50/c-Rel, CCR2, BFL1, CCR1, SOS, CD63, NF-AT, IP3 receptor, NF-kB p65/p65, STAT3, NF-kB p50/p50, I-kB, PI3K cat class IA (p110-alpha), NF-kB2 (p100), Rb protein, IKK-alpha, SHP-2, NFKBIE, NFKBIB, MEK1/2, STAT5, NF-kB, …
46	Inflammation_Neutrophil activation	215	0.0117106	0.0402234	0.0117106	0.0402234	73	GRO-2, MEK1(MAP2K1), RhoA, TNF-R2, PI3K cat class IA, G-protein alpha-15, iNOS, alpha-M/beta-2 integrin, NF-kB1 (p50), ITGB2, JAK1, ICAM1, CCL2, NF-kB2 (p52), p22-phox, PI3K cat class IA (p110-beta), Apaf-1, p38delta (MAPK13), G-protein alpha-i family, NF-kB p50/c-Rel, PAK2, SOCS1, NSGPeroxidase, Rac2, p67-phox, G-protein alpha-q/11, ITGAM, FADD, LIMK1, Caspase-8, CD63, Actin, GRO-3, Btk, Annexin…
47	Cytoskeleton_Cytoplasmic microtubules	115	0.0138889	0.0466902	0.0138889	0.0466902	42	DNAH5, Tubulin beta, Tubulin gamma, RhoA, 14-3-3 epsilon, Tubulin beta 1, HOOK1, Tubulin alpha 1A, DLC2 (Dynein LC8b), MAPRE2(RP1), Stathmin, ARL2, Dynein, axonemal, light chains, Vimentin, TCP1, KIF3C, PFD4, TCP1-alpha, TBCA, KIF3B, Tubulin alpha, MAP6, Dynein 1, cytoplasmic, heavy chain, DNAL1, Kinesin heavy chain, ARL3, Tubulin gamma 1, HOOK2, Tubulin beta 4, Dynein 2, cytoplasmic, light inter…
48	Proteolysis_Proteolysis in cell cycle and apoptosis	126	0.0170983	0.056282	0.0170983	0.056282	45	Caspase-5, c-IAP2, HCOP9, BACE1, ANAPC11, Presenilin 2, Cathepsin H, Granzyme B, NEDD8, TRAF7, UCHL3, APH-1A, Caspase-4, Presenilin, COPS4, E2N(UBC13), Pseudo-ICE, APP, CDC26, Caspase-8, GPS1, Impas 1, Cathepsin B, USP18, CDC27, Cullin 1, CDC23, ANAPC13, c-IAP1, tBid, Cathepsin C, FBX6, COPS7A, COPS3, Skp2/TrCP/FBXW, RING-box protein 1, SKP2, Pen-2, Calpain 1(mu), Caspase-1, APP-BP1, COPS6, UBC12…
49	Inflammation_Inflammasome	120	0.0183139	0.0590529	0.0183139	0.0590529	43	Caspase-5, Biglycan, NF-kB1 (p105), ISG15, eIF2AK3, EIF2S3, IL-18, PKR, RIPK2, p38delta (MAPK13), MEK3(MAP2K3), TBK1, Pseudo-ICE, FADD, Btk, eIF2S2, PACT, CARD12, IL-1 beta, I-kB, NF-kB2 (p100), eIF2, MyD88, MDA-5, IKK-alpha, CARD5, TLR4, NFKBIE, IL-33, MEK6(MAP2K6), NFKBIB, Nod2 (CARD15), JNK(MAPK8-10), TLR7, eIF2S1, NF-kB, Caspase-1, TLR3, eIF2B2, p38 MAPK, eIF2AK1, NALP3, TNF-alpha
50	Apoptosis_Anti-apoptosis mediated by external signals via NF-kB	111	0.0202768	0.0640746	0.0202768	0.0640746	40	TNF-R2, c-IAP2, TrkA, PI3K cat class IA, RelA (p65 NF-kB subunit), APRIL(TNFSF13), CSF2RB, CSF2RA, G-protein alpha-i family, BFL1, PP2A regulatory, PKA-reg (cAMP-dependent), SOS, Bcl-3, Bcl-6, Caspase-8, Fibronectin, p90Rsk, COX-2 (PTGS2), IL-15, I-kB, GM-CSF receptor, TL1A(TNFSF15), PI3K reg class IA, MyD88, IKK-alpha, c-IAP1, PP2A structural, TLR4, Adenylate cyclase, G-protein beta/gamma, IRAK1…
51	Cell adhesion_Cell junctions	163	0.0294363	0.0911948	0.0294363	0.0911948	55	Casein kinase II, alpha chains, Tubulin beta, Nectin-4, RhoA, VE-cadherin, Plakophilin 3, Alpha-actinin 4, JAM2, 14-3-3 epsilon, PI3K cat class IA, F-Actin, Claudin-2, Tcf(Lef), Alpha-1 catenin, 14-3-3, YES, Beta-catenin, Nectin-2, Alpha-actinin, Nectin-1, Actin cytoplasmic 2, Plakophilin 1, Keratin 2, Casein kinase II, alpha' chain (CSNK2A2), Rab-13, Desmoglein 3, Vimentin, M-cadherin, Claudin-1…
52	Reproduction_FSH-beta signaling pathway	161	0.0343578	0.103572	0.0343578	0.103572	54	MEK1(MAP2K1), SPATA2, TGF-beta 1, PI3K cat class IA, ROR2, RHEB2, CREM (repressors), Histone H3, c-Fos, IRS-2, HIF1A, IRS-1, RPS6, TGF-beta receptor type II, G-protein alpha-i family, MEK3(MAP2K3), eIF4E, Cyclin D, ALK-2, Beta-catenin, EGR1, PP2A regulatory, Histone H3.3, PKA-reg (cAMP-dependent), SMAD2, SOSTDC1, p90Rsk, APPL1, STAT1, IP3 receptor, G-protein alpha-s, Calmodulin, CREM (activators)…
53	Proteolysis_Connective tissue degradation	118	0.0347424	0.103572	0.0347424	0.103572	41	MMP-13, EDEM, ADAM12, SERPINE2, MMP-1, Elastin, COL16A1, Antileukoproteinase 1, MMP-24, Tissue kallikreins, Fibromodulin, ADAM-TS1, COL4A3, TIMP4, Fibronectin, Nidogen, PLAU (UPA), TIMP1, ADAM15, Kallikrein 3 (PSA), MMP-19, ADAM-TS9, ADAM9, IRAP, Alpha 1-antitrypsin, SERPINB6, ADAM-TS15, MMP-15, ADAM-TS2, Kallikrein 2, MMP-14, Aggrecanase-2, MMP-12, PLAUR (uPAR), Collagen IV, Furin, Kallikrein 1,…
54	Cell adhesion_Cadherins	183	0.0418644	0.122492	0.0418644	0.122492	60	Casein kinase II, alpha chains, Nectin-4, RACK1, WNT4, RhoA, Galectin-3, VE-cadherin, Plakophilin 3, Alpha-actinin 4, PI3K cat class IA, P-cadherin, F-Actin, PCDHA4, Tcf(Lef), PP1-cat, DEP-1, Alpha-1 catenin, PCDHGC3, YES, Beta-catenin, Nectin-2, SSX2IP, Alpha-actinin, FXYD5, Nectin-1, Actin cytoplasmic 2, Plakophilin 1, Casein kinase II, alpha' chain (CSNK2A2), Desmoglein 3, M-cadherin, DSC2, Ac…
55	Cell adhesion_Integrin-mediated cell-matrix adhesion	214	0.0436643	0.125436	0.0436643	0.125436	69	Tubulin beta, Profilin I, ITGA1, MEK1(MAP2K1), RhoA, Alpha-actinin 4, PI3K cat class IA, CD82, Tubulin beta 1, ITGAV, alpha-M/beta-2 integrin, ITGB2, Tubulin alpha 1A, CD81, PI3K cat class IA (p110-beta), PINCH, Tcf(Lef), Filamin C, Beta-catenin, Alpha-actinin, CRK, ITGA6, alpha-6/beta-4 integrin, SOS, Actin cytoplasmic 2, Lpd, LIMK1, Fibronectin, MyHC, NOV, Actin, Flotillin-2, Tubulin beta 2, Rh…
56	Cell adhesion_Attractive and repulsive receptors	174	0.0471093	0.132916	0.0471093	0.132916	57	Semaphorin 3C, RhoA, PI3K cat class IA, VCAM1, CDK5, ROBO2, RHO6, alpha-M/beta-2 integrin, F-Actin, ITGB2, ICAM1, PI3K cat class IA (p110-beta), ROBO1, Semaphorin 4D, Plexin D1, Ephrin-A receptors, CRMP2, ITGA6, Actin cytoplasmic 2, Ephrin-B receptor 1, 5T4, ITGAM, LIMK1, Fibronectin, Actin, Ephrin-A receptor 2, Plexin C1, GIPC, Neuropilin-2, RhoD, Plexin A1, Semaphorin 3E, PI3K cat class IA (p11…
57	Development_Neurogenesis_Axonal guidance	229	0.0492317	0.136467	0.0492317	0.136467	73	Semaphorin 3C, MEK1(MAP2K1), RhoA, TrkA, PI3K cat class IA, CDK5, ABLIM1, Calcineurin A (catalytic), Syntenin 1, cAMP-GEFI, ROBO2, RHO6, PCDHA4, ITGB2, ROBO1, S100B, PP1-cat, Semaphorin 4D, NckAP1, RP40, MYH10, PKA-reg (cAMP-dependent), Plexin D1, Ephrin-A receptors, CRMP2, APOE, ENC1, Ephrin-B receptor 1, G-protein alpha-q/11, LIMK1, MyHC, Actin, Ephrin-A receptor 2, Plexin C1, IP3 receptor, Rho…
58	Signal transduction_Nitric oxide signaling	88	0.0508481	0.138517	0.0508481	0.138517	31	G3P2, MEK1(MAP2K1), JAK2, TGF-beta 1, iNOS, MPTP complex, c-Fos, PI3K cat class IA (p110-beta), IRS-1, ASK1 (MAP3K5), Guanylate cyclase (alpha-1/beta-1), GOCAP1, Bak, Caspase-8, STAT1, NF-kB p65/p65, NF-kB p50/p50, IL-1 beta, Bax, GM-CSF receptor, Calmodulin, MEK6(MAP2K6), eNOS, NRAMP2, NF-kB, AKT(PKB), NF-kB p50/p65, p38 MAPK, Elk-1, MMP-9, TNF-alpha
59	Cell cycle_G2-M	206	0.0537975	0.144068	0.0537975	0.144068	66	TOP2 beta, MEK1(MAP2K1), SAM68, TCP1-theta, 14-3-3 epsilon, UBC, TCP1-delta, AKT1, TOP1, Histone H3, TCP1-zeta-1, CAP-G, CKS2, p38delta (MAPK13), CAP-G/G2, ANAPC11, LZTS1, NEDD8, CDC25B, MAD2a, 14-3-3, Histone H1.5, MAD2b, 14-3-3 gamma, Centrin-2, ETS2, E2N(UBC13), Cyclin G1, SOS, CDC26, TCP1, CDC25, CAP-E, p90Rsk, CDC27, CDK7, TCP1-alpha, Cyclin G, Ubiquitin, CDC23, U5-15kD, UBE1, MAPKAPK2, ANAP…
60	DNA damage_Core	29	0.0636164	0.165637	0.0636164	0.165637	12	RPA3, Histone H2AX, PCNA, Ku80, RAD1, Ku70/80, RFC1, Ku70, RPA1, p53, Nibrin, RPA2
61	Apoptosis_Death Domain receptors & caspases in apoptosis	123	0.0646879	0.165637	0.0646879	0.165637	41	Caspase-5, c-IAP2, PTMA, DAP1, PARP-1, CARD6, GPR65, CARD14, Apaf-1, FAIM2, ASK1 (MAP3K5), Granzyme B, FEM1B, Caspase-4, Pseudo-ICE, Apo-2L(TNFSF10), DEDD, FADD, Caspase-8, Btk, PDCD5, CARD11, CARD12, DAP3, PDCD6, RYBP, c-IAP1, PEA15, CARD5, FasR(CD95), HIPK3, NADE(NGFRAP1), CD27(TNFRSF7), Nod2 (CARD15), CD40(TNFRSF5), MAGEH-1, Caspase-1, NAIP, TRID(TNFRSF10C), NALP3, TNF-alpha
62	Inflammation_Histamine signaling	215	0.0649967	0.165637	0.0649967	0.165637	68	MEK1(MAP2K1), RhoA, Guanylate cyclase, SLC18A1, CCL20, VCAM1, Calcineurin A (catalytic), iNOS, CREM (repressors), IP10, c-Fos, NF-kB1 (p50), IL-18, ICAM1, CCL2, NF-kB2 (p52), p22-phox, p38delta (MAPK13), G-protein alpha-i family, NF-kB p50/c-Rel, MIP-1-beta, Guanylate cyclase A (NPR1), PKA-reg (cAMP-dependent), p67-phox, G-protein alpha-q/11, GGT5, LIMK1, Guanylate cyclase alpha, Actin, Guanylate…
63	Signal transduction_ESR2 pathway	77	0.0686574	0.169705	0.0686574	0.169705	27	MEK1(MAP2K1), STAT5A, AKT1, c-Fos, SR-BI, NCOA3 (pCIP/SRC3), Keratin 19, Protein p8, SOS, DAM1, ERAP140, GSTP1, AHR, Ubiquitin, SREBP1 precursor, BAF57, G-protein alpha-s, Calmodulin, ADA3-like protein, IGF-2, eNOS, G-protein alpha-q, NCOA1 (SRC1), SP1, TFF1, TdIF2, TNF-alpha
64	Cell adhesion_Amyloid proteins	195	0.0687414	0.169705	0.0687414	0.169705	62	Casein kinase II, alpha chains, WNT4, RhoA, VE-cadherin, TrkA, Notch, SAA1, SAA2, SR-BI, MUNC18, alphaAPPs, BACE1, Tcf(Lef), Presenilin 2, Granzyme B, G-protein alpha-o, Presenilin, APPBP2, FZD8, Beta-catenin, Pin1, Actin cytoplasmic 2, FZD4, APP, LIMK1, Caspase-8, NOTCH2, Fibronectin, Nidogen, Actin, Alpha-catenin, Calmyrin, RhoGDI alpha, Plakophilin 4, MENA, ADAM9, PKC, RTN4R, Neurexin beta, CA…
65	Signal transduction_Leptin signaling	107	0.0705913	0.171591	0.0705913	0.171591	36	MEK1(MAP2K1), STAT5A, JAK2, PI3K cat class IA, SREBP1 (nuclear), c-Fos, IRS-2, PDE3B, HIF1A, IRS-1, C/EBPbeta, Clusterin, AMPK alpha subunit, AMPK gamma subunit, S2P, EGR1, PKA-reg (cAMP-dependent), SOS, SREBP1 (Golgi membrane), TIMP1, STAT1, STAT3, IL-1 beta, SREBP1 precursor, I-kB, PI3K reg class IA, IKK-alpha, SHP-2, SOCS3, GSK3 alpha/beta, STAT5, NF-kB, AKT(PKB), NF-kB p50/p65, SRF, C/EBPdelta
66	Cell adhesion_Leucocyte chemotaxis	180	0.0835032	0.199902	0.0835032	0.199902	57	Tubulin beta, Tubulin gamma, GRO-2, RhoA, MIG, MHC class II, PI3K cat class IA, CCL20, VCAM1, CALDAG-GEFI, IP10, Eotaxin-2, ITGB2, ICAM1, CCL2, PI3K cat class IA (p110-beta), CXCR6, G-protein alpha-i family, CCR2, CCL3L1, alpha-D/beta-2 integrin, CD28, MIP-1-beta, Alpha-actinin, Rac2, CCR1, Galpha(q)-specific peptide GPCRs, GRO-3, Btk, G-protein alpha-i2, IP3 receptor, PI3K cat class IA (p110-alp…
67	Development_Regulation of telomere length	53	0.0944125	0.222644	0.0944125	0.222644	19	PI3K cat class IA, Staufen, La protein, TIN-2, RPL22, hnRNP C, Ku80, Rb protein, TRF1, Ku70/80, Ku70, POT1, NOLA3 (NOP10), AKT(PKB), SP1, HSP90, p53, Nibrin, p23 co-chaperone
68	Apoptosis_Anti-Apoptosis mediated by external signals via MAPK and JAK/STAT	179	0.103061	0.231978	0.103061	0.231978	56	MEK1(MAP2K1), STAT5A, JAK2, c-IAP2, TrkA, PI3K cat class IA, CDK5, IL-7, c-Fos, JAK1, PKR, SOD2, C/EBPbeta, Lyn, G-protein alpha-i family, MEK3(MAP2K3), G-protein alpha-o, BFL1, EGR1, PKA-reg (cAMP-dependent), CRK, SOS, FLT3, Bcl-3, G-protein alpha-q/11, p90Rsk, STAT1, IP3 receptor, STAT3, COX-2 (PTGS2), IL-15, Bax, PEDF (serpinF1), GM-CSF receptor, G-protein alpha-s, PI3K reg class IA, MyD88, c-…
69	DNA damage_Checkpoint	124	0.103643	0.231978	0.103643	0.231978	40	MEK1(MAP2K1), 14-3-3 epsilon, Cyclin D3, SMC1, ANAPC11, CDC25B, Cyclin D, 14-3-3, 14-3-3 gamma, Histone H2AX, CDC26, CDC27, Ubiquitin, PCNA, Ku80, I-kB, CDC23, Mitotic cohesin complex, SKIP (Ski-interacting protein), SMC3, ANAPC13, Cyclin A2, RAD1, 14-3-3 sigma, MEK6(MAP2K6), MDM2, Ku70/80, RFC1, Ku70, Cyclin A, Cyclin D1, JNK(MAPK8-10), NF-kB, SNM1, p53, USP1, Nibrin, p38 MAPK, Rad21, Stromalins…
70	Proliferation_Positive regulation cell proliferation	221	0.105068	0.231978	0.105068	0.231978	68	HGF, MEK1(MAP2K1), RhoA, JAK2, gp130, PI3K cat class IA, G-protein alpha-15, cAMP-GEFI, IP10, c-Fos, JAK1, CD81, IRS-2, PI3K cat class IA (p110-beta), CRIPTO, G-protein alpha-i family, M-CSF receptor, CDC25B, MTG16 (CBFA2T3), VEGFR-1, Glypican-1, PKA-reg (cAMP-dependent), HDGF, FGF2, CCR1, SLAM, SHH, SOS, FLT3, Alpha-2A adrenergic receptor, CSF1, G-protein alpha-q/11, SOS1, Bcl-6, ACM1, DDR2, S1P…
71	Signal transduction_NOTCH signaling	235	0.105165	0.231978	0.105165	0.231978	72	MEK1(MAP2K1), WNT4, TCF12, JAK2, TGF-beta 1, PI3K cat class IA, RelA (p65 NF-kB subunit), RHEB2, NF-kB1 (p105), c-Fos, NF-kB1 (p50), CD44, c-Rel (NF-kB subunit), HIF1A, p38delta (MAPK13), RPS6, TGF-beta receptor type II, Presenilin 2, MEK3(MAP2K3), eIF4E, Presenilin, HB-EGF, FZD8, eIF4B, Beta-catenin, FZD3, TGF-beta, MIB1, SOS, FZD4, SOS1, SMAD2, NOTCH2, NF-kB p65/p65, STAT3, NOTCH2 (2ICD), Ubiqu…
72	Cell cycle_G1-S	162	0.105712	0.231978	0.105712	0.231978	51	Karyopherin alpha 4, 14-3-3 epsilon, Importin (karyopherin)-beta, CDK5, CRM1, Cyclin D3, CNOT7, CKS2, ANAPC11, NEDD8, Cyclin D, 14-3-3, MAD2b, Importin (karyopherin)-alpha, Prohibitin, 14-3-3 gamma, ETS2, Karyopherin beta 1, Cyclin G1, CDC26, CDC27, CDK7, Cullin 1, Ubiquitin, PCNA, I-kB, CDC23, UBE1, Rb protein, ANAPC13, CKS1, Karyopherin alpha 3, BTG3, Cyclin A2, 14-3-3 sigma, NFKBIE, MDM2, LATS…
73	Transcription_Transcription by RNA polymerase II	159	0.109982	0.238044	0.109982	0.238044	50	TRAP25, PARP-1, TOP1, PAF1, HMGB1, ABT1, ADA2, TCEA2, LEO1, PC4, SRB7, TRAP150, NMI, CRSP7, RPB10, POLR2B, SSRP1, TFIIA alpha/beta chains, TBP-like (TRF2), POLR2G, POLR2A, POLR2D, DRAP1, TAF13, RPB7.0, Tat-SF1, CDK7, TFIID 30 kDa subunit, POLR2C, MED18, Cyclin C, TAFs, RPB5, TFIIE, beta subunit, TMF1, ADA3-like protein, Elongin C, POLR2I, TFIIS, CTR9, POLR2J, TFIID 31 kDa subunit, TFF1, DR1, MED8…
74	Immune response_IL-5 signalling	38	0.114955	0.245444	0.114955	0.245444	14	MEK1(MAP2K1), JAK2, PI3K cat class IA, Cyclin D3, c-Fos, JAK1, Lyn, SOS, Btk, STAT1, STAT3, SHP-2, STAT5, AKT(PKB)
75	Proteolysis_ECM remodeling	85	0.125656	0.264716	0.125656	0.264716	28	MMP-13, MMP-1, Elastin, Antileukoproteinase 1, MMP-24, Clusterin, Fibromodulin, TIMP4, Fibronectin, Nidogen, PLAU (UPA), TIMP1, Kallikrein 3 (PSA), MMP-19, Alpha 1-antitrypsin, SERPINB6, MMP-15, ADAM-TS2, Coagulation factor XII, Kallikrein 2, MMP-14, MMP-12, PLAUR (uPAR), CTGF, Collagen IV, MMP-9, ADAM28, MMP-25
76	Inflammation_IgE signaling	140	0.128147	0.266411	0.128147	0.266411	44	MEK1(MAP2K1), PI3K cat class IA, Calcineurin A (catalytic), NF-kB1 (p50), CCL2, NF-kB2 (p52), PI3K cat class IA (p110-beta), Fc epsilon RI gamma, Lyn, NF-kB p50/c-Rel, PAK2, MEK3(MAP2K3), SOS, Fc epsilon RI beta, GGT5, Btk, NF-AT, IP3 receptor, NF-kB p65/p65, NF-kB p50/p50, COX-2 (PTGS2), I-kB, PI3K cat class IA (p110-alpha), PKC-theta, Calmodulin, PI3K reg class IA, NF-kB p65/c-Rel, IKK-alpha, N…
77	Inflammation_IL-12,15,18 signaling	59	0.140736	0.28632	0.140736	0.28632	20	STAT5A, JAK2, IL-18R1, RelA (p65 NF-kB subunit), NF-kB1 (p105), c-Fos, NF-kB1 (p50), JAK1, IL-18, NF-kB p50/c-Rel, STAT1, NF-kB p50/p50, IL-15, I-kB, MyD88, JNK(MAPK8-10), JNK3(MAPK10), NF-kB, NF-kB p50/p65, IL-12RB1
78	Cytoskeleton_Actin filaments	176	0.141348	0.28632	0.141348	0.28632	54	Ankyrin 1, Profilin I, RhoA, Alpha-actinin 4, Band 4.1-like protein 2, ABLIM1, CAPZ beta, RhoJ, CD44, Myosin I, TRIPs, Filamin C, SPTBN(spectrin1-4), Gamma-sarcoglycan, MYH10, Alpha-actinin, CRK, ARPC5, LIMK1, CapG, ARPC1, MyHC, Actin, Gelsolin, Nephrocystin, MYH9, Profilin II, Cofilin, non-muscle, Profilin, Vinculin, MSN (moesin), ERM proteins, DIA1, VASP, Beta-fodrin, Zyxin, Fascin, Spectrin be…
79	Immune response_Innate immune response to RNA viral infection	83	0.147063	0.294127	0.147063	0.294127	27	IDO1, CCL20, iNOS, IP10, JAK1, PKR, ADAR1, MEK3(MAP2K3), IRAKM, TBK1, TANK, IFN-alpha/beta receptor, IRF1, FADD, Caspase-8, 2'-5'-oligoadenylate synthetase, STAT1, I-kB, WARS, MyD88, MDA-5, IL-6, IRAK1/2, TLR7, eIF2S1, NF-kB, TLR3
80	Reproduction_Male sex differentiation	242	0.167491	0.330796	0.167491	0.330796	72	HGF, MEK1(MAP2K1), STAT5A, TGF-beta 1, HOOK1, UGCGL1, cAMP-GEFI, MEA, PKR, TGF-beta receptor type II, HSPA1L, Lamin A/C, ALK-2, Clusterin, PAFAH beta, HB-EGF, HSPA2, Histone H2AX, Beta-catenin, PKA-reg (cAMP-dependent), FGF2, BMP7, SHH, DEDD, SLM-2, G-protein alpha-q/11, SOS1, Bcl-6, Casein kinase II, alpha' chain (CSNK2A2), FASN, Clathrin light chain, TCP1, Histone H2, OCA2, Smoothened, HSPA1A, …
81	Signal transduction_Androgen receptor nuclear signaling	126	0.171269	0.334081	0.171269	0.334081	39	Maspin, SRA1, c-Rel (NF-kB subunit), NCOA3 (pCIP/SRC3), CDC25B, Ebp1, APPBP2, Beta-catenin, Lipophilin C, PR65-alpha, Pin1, LSD1, HOXB13, Gelsolin, PMEPA1, RDH11, Kallikrein 3 (PSA), STAT3, ELAVL1 (HuR), Ku80, BAF57, Rb protein, Calmodulin, ADAM9, TMF1, Calreticulin, MDM2, Ku70, Cyclin D1, GREB1, S100P, NCOA1 (SRC1), HDAC1, PAR1, NRB54, AKT(PKB), HSP90, HIC5, MRF-1
82	Cell adhesion_Cell-matrix interactions	211	0.177667	0.342334	0.177667	0.342334	63	ITGA1, Galectin-3, Biglycan, MMP-13, LAMC2, ITGAV, alpha-M/beta-2 integrin, ITGB2, ADAM12, CD44, COL9A2, LAMB1, MMP-1, Elastin, COL16A1, MMP-24, ADAM-TS1, Gamma-sarcoglycan, ITGA6, alpha-6/beta-4 integrin, CD44 (ICD), EMILIN-1, LAMB2, COL4A3, PAP, ITGAM, Collagen V, TIMP4, Fibronectin, Nidogen, NOV, TIMP1, ADAM15, BETA-IG-H3, MMP-19, ADAM-TS9, ADAM9, ITGA2, ITGA3, EMILIN-2, ADAM-TS15, MMP-15, Int…
83	Cytoskeleton_Macropinocytosis and its regulation	85	0.181581	0.34566	0.181581	0.34566	27	HGF, Profilin I, JAK2, TrkA, IRS-2, PDE3B, IRS-1, M-CSF receptor, EHD4, AMPK alpha subunit, AMPK gamma subunit, Alpha-actinin, SOS, ANKFY1, CSF1, LIMK1, SNX5, PI3K cat class IA (p110-alpha), Tubulin alpha, Profilin, Dynein 1, cytoplasmic, heavy chain, Actin cytoskeletal, AKT(PKB), HGF receptor (Met), Dynein 1, cytoplasmic, intermediate chains, Cofilin, Tubulin (in microtubules)
84	Cardiac development_Role of NADPH oxidase and ROS	134	0.185865	0.349604	0.185865	0.349604	41	MEK1(MAP2K1), VE-cadherin, SMAD5, HDAC9, 14-3-3 epsilon, RelA (p65 NF-kB subunit), Calcineurin A (catalytic), SREBP1 (nuclear), DHA2, SOD2, p22-phox, HIF1A, ASK1 (MAP3K5), MYH10, GLI-3R, SOS, Calcipressin 1, p67-phox, SOS1, Bcl-6, Caspase-8, HEXIM1, MyHC, p47-phox, NF-kB p65/p65, Bax, Rb protein, GLI-3, HDAC2, c-IAP1, SHP-2, Connexin 43, GSK3 alpha/beta, SMAD1, HDAC1, NF-kB, AKT(PKB), CRP3 (MLP),…
85	Muscle contraction_Relaxin signaling	82	0.19	0.353177	0.19	0.353177	26	MEK1(MAP2K1), MMP-13, iNOS, PI3K cat class IA (p110-beta), G-protein alpha-i family, G-protein alpha-o, PKA-reg (cAMP-dependent), INSL3, SOS, p90Rsk, IP3 receptor, IL-1 beta, I-kB, EDNRB, PDE4A, G-protein alpha-s, eNOS, IL-6, IP3R1, G-protein beta/gamma, INSL5, NF-kB, Guanylate Cyclase 1, soluble, AKT(PKB), PDE4B, MMP-9
86	Signal transduction_WNT signaling	177	0.19532	0.353477	0.19532	0.353477	53	Casein kinase II, alpha chains, MEK1(MAP2K1), WNT4, RhoA, Calcineurin A (alpha), TGF-beta 1, Calcineurin A (catalytic), c-Fos, CD44, p38delta (MAPK13), Tcf(Lef), TGF-beta receptor type II, G-protein alpha-i family, Lef-1, MEK3(MAP2K3), TCF7L2 (TCF4), G-protein alpha-o, HB-EGF, Beta-catenin, PP2A regulatory, TGF-beta, PKA-reg type II (cAMP-dependent), PKA-reg (cAMP-dependent), G-protein alpha-q/11…
87	Proliferation_Lymphocyte proliferation	209	0.195847	0.353477	0.195847	0.353477	62	MEK1(MAP2K1), STAT5A, TNF-R2, JAK2, IL-18R1, PI3K cat class IA, AKT1, IL-7, Calcineurin A (catalytic), Cyclin D3, APRIL(TNFSF13), c-Fos, JAK1, IL-18, CD81, PI3K cat class IA (p110-beta), MEK3(MAP2K3), IMD2, IFNAR2, BST2, CD28, MIP-1-beta, SOS, Ephrin-B receptor 1, IFN-alpha/beta receptor, SOS1, STAT1, IP3 receptor, STAT3, IL-15, I-kB, PI3K cat class IA (p110-alpha), PKC-theta, Calmodulin, IL13RA1…
88	Signal transduction_Androgen receptor signaling cross-talk	72	0.196873	0.353477	0.196873	0.353477	23	MEK1(MAP2K1), JAK2, TGF-beta 1, RHEB2, IRS-2, TGF-beta receptor type II, HB-EGF, Beta-catenin, PKA-reg (cAMP-dependent), SOS, STAT3, PI3K cat class IA (p110-alpha), G-protein alpha-s, WNT, MDM2, IL-6, Beta-2 adrenergic receptor, NF-kB, AKT(PKB), SP1, p38 MAPK, Frizzled, TGF-beta receptor type I
89	Inflammation_Jak-STAT Pathway	185	0.207208	0.367852	0.207208	0.367852	55	MEK1(MAP2K1), RACK1, STAT5A, SHPS-1, JAK2, gp130, OSM receptor, PI3K cat class IA, IL-7, ITGB2, JAK1, CCL2, STAM1, Angiotensin (1-7), CSF2RB, Lyn, CSF2RA, M-CSF receptor, CCR2, IL21R, SOCS1, CCL3L1, SOCS4, CCR1, OSMR, IFN-alpha/beta receptor, CSF1, Angiotensin II, IL-22, PLAU (UPA), STAT1, STAT3, IL-15, GM-CSF receptor, CCL13, CCL14, SHP-2, IGF-2, SOCS3, IL-6, Angiotensin III, MEK1/2, PLAUR (uPAR…
90	DNA damage_BER-NER repair	104	0.210846	0.370152	0.210846	0.370152	32	PARP-1, POLE4, RAD23A, RPA3, Histone H2AX, UNG2, NEIL2, DDB1, DNA polymerase beta, XPF, TDG, CDK7, PCNA, UNG1, Aprataxin, RAD23B, RAD1, WRNIP1, POLG reg, POLD reg (p68), POLE3-POLE4 complex, NTH1, RFC1, MPG, RPA1, POLD reg (p50), SP1, p53, Nibrin, APEX, RPA2, TFB5
91	Neurophysiological process_Corticoliberin signaling	49	0.221066	0.383829	0.221066	0.383829	16	MEK1(MAP2K1), Pitx1, c-Fos, EGR1, PKA-reg (cAMP-dependent), GRK3, G-protein alpha-q/11, IP3 receptor, G-protein alpha-s, Calmodulin, NUR77, Adenylate cyclase, G-protein beta/gamma, NCOA1 (SRC1), NURR1, Elk-1
92	Apoptosis_Apoptosis stimulation by external signals	144	0.230976	0.396677	0.230976	0.396677	43	MEK1(MAP2K1), TNF-R2, JAK2, TGF-beta 1, TrkA, c-Fos, p53 (mitochondrial), TGF-beta receptor type II, ASK1 (MAP3K5), PAK2, HB-EGF, jBid, TGF-beta, SOS, Apo-2L(TNFSF10), Bak, FADD, SMAD2, NRAGE(MAGED1), Caspase-8, I-kB, Bax, TGF-beta 3, IKK-alpha, c-IAP1, tBid, FasR(CD95), NADE(NGFRAP1), SIVA1, CD27(TNFRSF7), LTB, DOK1, G-protein alpha-q, JNK(MAPK8-10), NF-kB, SHIP, AKT(PKB), p53, Smac/Diablo, ERAP…
93	Apoptosis_Anti-Apoptosis mediated by external signals by Estrogen	95	0.239906	0.407583	0.239906	0.407583	29	MEK1(MAP2K1), Thioredoxin, c-IAP2, PI3K cat class IA, c-Fos, NF-kB1 (p50), SOD2, p22-phox, ASK1 (MAP3K5), MEK3(MAP2K3), SOS, p67-phox, Bak, p47-phox, Bax, GPX1, SOD1, PI3K reg class IA, c-IAP1, 14-3-3 sigma, eNOS, G-protein beta/gamma, G-protein alpha-q, JNK(MAPK8-10), Guanylate Cyclase 1, soluble, AKT(PKB), NF-kB p50/p65, NOX1/p22-phox, Elk-1
94	Inflammation_NK cell cytotoxicity	163	0.249732	0.419762	0.249732	0.419762	48	MEK1(MAP2K1), Calcineurin A (catalytic), Histone H3, c-Fos, JAK1, ICAM1, KLF5, Granzyme B, SET, Histone H2B, Lamin A/C, FCGR3A, SOS, HLA-G, Apo-2L(TNFSF10), IFN-alpha/beta receptor, SOS1, FADD, Caspase-8, STAT1, IP3 receptor, NF-kB p65/p65, IL-15, RAET1E, I-kB, HLA-E, DAP12, Calmodulin, SHP-2, NFKBIE, HLAB, Calreticulin, ULBP3, FasR(CD95), Serglycin, Lamin B, NFKBIB, MHC class I, MEK1/2, HLAC, NF…
95	Blood coagulation	93	0.271841	0.452115	0.271841	0.452115	28	C4BP beta, Annexin V, SAA1, SAA2, Protein C receptor (endothelial), SERPINE2, MMP-1, Protein C, Tissue factor, Coagulation factor V, Annexin IV, PLAU (UPA), PL scramblase 1, ITGA2, C4BP, Alpha 1-antitrypsin, C1 inhibitor, SERPINF2, Coagulation factor XII, Coagulation factor XI, PLAUR (uPAR), G-protein alpha-q, PAR1, CD40(TNFRSF5), Collagen IV, LMAN1, PF4, Protein S
96	Development_Keratinocyte differentiation	58	0.278165	0.457814	0.278165	0.457814	18	MEK1(MAP2K1), MAD, TGF-beta 1, c-Fos, Keratin 10, p38delta (MAPK13), ASK1 (MAP3K5), MEK3(MAP2K3), Cystatin A, G-protein alpha-q/11, SMAD2, IP3 receptor, NOTCH2 (2ICD), IKK-alpha, MEK6(MAP2K6), SP1, RBP-J kappa (CBF1), TGF-beta receptor type I
97	Signal transduction_ESR1-membrane pathway	91	0.306579	0.49428	0.306579	0.49428	27	MEK1(MAP2K1), RhoA, PI3K cat class IA, c-Fos, ADAM12, NCOA3 (pCIP/SRC3), IRS-1, G-protein alpha-i family, HB-EGF, GSK3 alpha, PKA-reg (cAMP-dependent), SOS, Adenylate cyclase type II, G-protein alpha-s, MSN (moesin), Adenylate cyclase, eNOS, GSK3 alpha/beta, G-protein beta/gamma, Actin cytoskeletal, G-protein alpha-q, Cyclin D1, NCOA1 (SRC1), AKT(PKB), TFF1, Elk-1, PI3K reg class IA (p55-gamma)
98	Inflammation_IL-13 signaling pathway	91	0.306579	0.49428	0.306579	0.49428	27	MEK1(MAP2K1), JAK2, RelA (p65 NF-kB subunit), iNOS, NF-kB1 (p50), JAK1, DCOR, IRS-2, CCL2, IRS-1, TBK1, SOCS1, IL1RN, SOS, STAT1, IP3 receptor, STAT3, I-kB, Adenylate cyclase type II, Calmodulin, IL13RA1, IKK-alpha, SHP-2, Mucin 5AC, STAT5, AKT(PKB), Elk-1
99	Apoptosis_Anti-Apoptosis mediated by external signals via PI3K/AKT	233	0.326008	0.519728	0.326008	0.519728	66	HGF, JAK2, c-IAP2, TrkA, PI3K cat class IA, IL-7, RelA (p65 NF-kB subunit), NF-kB1 (p50), JAK1, CD81, IRS-2, SOD2, Apaf-1, IRS-1, CSF2RB, CSF2RA, G-protein alpha-i family, G-protein alpha-o, CD28, BFL1, VEGFR-1, PP2A regulatory, PKA-reg (cAMP-dependent), FGF2, SOS, FLT3, Bcl-3, Bik, CD21, G-protein alpha-q/11, Bcl-6, Fibronectin, CD19, NF-kB p50/p50, IL-15, IL-1 beta, RAET1E, Bax, PEDF (serpinF1)…
100	Reproduction_Progesterone signaling	215	0.328942	0.519728	0.328942	0.519728	61	HGF, MEK1(MAP2K1), RhoA, PI3K cat class IA, AKT1, RelA (p65 NF-kB subunit), SUMO-1, NCOA3 (pCIP/SRC3), PDE3B, PI3K cat class IA (p110-beta), CKS2, Tcf(Lef), ASK1 (MAP3K5), G-protein alpha-i family, Lef-1, MEK3(MAP2K3), CDC25B, MAD2a, MAD2b, Beta-catenin, ADAM-TS1, PKA-reg (cAMP-dependent), PDE3, Galpha(q)-specific peptide GPCRs, SOS, KIBRA, G-protein alpha-q/11, Fibronectin, p90Rsk, IP3 receptor,…

## Sheet: Blue Disease Biomarkers
Enrichment analysis report
Enrichment by Diseases (by Biomarkers)					blue
#	Diseases	Total	pValue	Min FDR	p-value	FDR	In Data	Network Objects from Active Data
1	Respiratory Tract Neoplasms	20352	3.79613e-119	6.14249e-116	3.79613e-119	6.14249e-116	3891	PEX7, MHC class II alpha chain, KLC2, APG3, sEPCR, PQLC3, SSR-delta, ESE3, Casein kinase II, alpha chains, G3P2, KBTBD2, PU.1, CCL28, Semaphorin 3C, Tmem205, SLC17A9, HGF, SLFN5, RG9MTD2, HMGN4, CRYM, Core histone deacetylase I complex, MAL2, SLC31A1, DNAH5, ZNF639, Ankyrin 1, CRHSP-24, CCDC5, VMA21, VWA1, Junctin, GLG1, HDLBP, Peroxiredoxin, MKP-3, Tubulin beta, C4orf46, Macro-H2A.1 histone, MXR…
2	Lung Neoplasms	20254	3.89135e-119	6.14249e-116	3.89135e-119	6.14249e-116	3878	PEX7, MHC class II alpha chain, KLC2, APG3, sEPCR, PQLC3, SSR-delta, ESE3, Casein kinase II, alpha chains, G3P2, KBTBD2, PU.1, CCL28, Semaphorin 3C, Tmem205, SLC17A9, HGF, SLFN5, RG9MTD2, HMGN4, CRYM, Core histone deacetylase I complex, MAL2, SLC31A1, DNAH5, ZNF639, Ankyrin 1, CRHSP-24, CCDC5, VMA21, VWA1, Junctin, GLG1, HDLBP, Peroxiredoxin, MKP-3, Tubulin beta, C4orf46, Macro-H2A.1 histone, MXR…
3	Thoracic Neoplasms	20276	2.30482e-118	2.42544e-115	2.30482e-118	2.42544e-115	3879	PEX7, MHC class II alpha chain, KLC2, APG3, sEPCR, PQLC3, SSR-delta, ESE3, Casein kinase II, alpha chains, G3P2, KBTBD2, PU.1, CCL28, Semaphorin 3C, Tmem205, SLC17A9, HGF, SLFN5, RG9MTD2, HMGN4, CRYM, Core histone deacetylase I complex, MAL2, SLC31A1, DNAH5, ZNF639, Ankyrin 1, CRHSP-24, CCDC5, VMA21, VWA1, Junctin, GLG1, HDLBP, Peroxiredoxin, MKP-3, Tubulin beta, C4orf46, Macro-H2A.1 histone, MXR…
4	Lung Diseases	20858	7.09269e-113	5.59791e-110	7.09269e-113	5.59791e-110	3942	PEX7, MHC class II alpha chain, KLC2, APG3, sEPCR, PQLC3, SSR-delta, ESE3, Casein kinase II, alpha chains, G3P2, KBTBD2, PU.1, CCL28, Semaphorin 3C, Tmem205, SLC17A9, HGF, SLFN5, RG9MTD2, HMGN4, CRYM, Core histone deacetylase I complex, MAL2, SLC31A1, DNAH5, ZNF639, Ankyrin 1, CRHSP-24, CCDC5, VMA21, VWA1, Junctin, GLG1, HDLBP, Peroxiredoxin, MKP-3, Tubulin beta, C4orf46, Macro-H2A.1 histone, MXR…
5	Respiratory Tract Diseases	21020	1.97174e-112	1.24496e-109	1.97174e-112	1.24496e-109	3962	PEX7, MHC class II alpha chain, KLC2, APG3, sEPCR, PQLC3, SSR-delta, ESE3, Casein kinase II, alpha chains, G3P2, KBTBD2, PU.1, CCL28, Semaphorin 3C, Tmem205, SLC17A9, HGF, SLFN5, RG9MTD2, HMGN4, CRYM, Core histone deacetylase I complex, MAL2, SLC31A1, DNAH5, ZNF639, Ankyrin 1, CRHSP-24, CCDC5, VMA21, VWA1, Junctin, GLG1, HDLBP, Peroxiredoxin, MKP-3, Tubulin beta, C4orf46, Macro-H2A.1 histone, MXR…
6	Neoplasms by Site	25259	8.75025e-99	4.60409e-96	8.75025e-99	4.60409e-96	4430	PEX7, MHC class II alpha chain, KLC2, APG3, sEPCR, PQLC3, SSR-delta, ESE3, HDHD2, Casein kinase II, alpha chains, G3P2, KBTBD2, PU.1, CCL28, Semaphorin 3C, Tmem205, SLC17A9, HGF, SIAT4A, SLFN5, RG9MTD2, HMGN4, CRYM, Core histone deacetylase I complex, MAL2, SLC31A1, DNAH5, ZNF639, Ankyrin 1, CRHSP-24, dUTPase (DUT), CCDC5, VMA21, VWA1, Junctin, GLG1, SEC22C, HDLBP, Peroxiredoxin, MKP-3, Tubulin b…
7	Urogenital Neoplasms	20668	1.47298e-88	6.64315e-86	1.47298e-88	6.64315e-86	3852	PEX7, MHC class II alpha chain, KLC2, APG3, sEPCR, PQLC3, SSR-delta, ESE3, HDHD2, Casein kinase II, alpha chains, G3P2, KBTBD2, CCL28, Semaphorin 3C, SLC17A9, HGF, SLFN5, RG9MTD2, CRYM, Core histone deacetylase I complex, MAL2, SLC31A1, DNAH5, ZNF639, Ankyrin 1, CCDC5, VMA21, Junctin, GLG1, HDLBP, Peroxiredoxin, MKP-3, Tubulin beta, Macro-H2A.1 histone, MXRA5, Profilin I, Pappalysin-2, Nectin-4, …
8	Neoplasms	25811	2.68176e-85	1.05829e-82	2.68176e-85	1.05829e-82	4463	PEX7, MHC class II alpha chain, KLC2, APG3, sEPCR, PQLC3, SSR-delta, ESE3, HDHD2, Casein kinase II, alpha chains, G3P2, KBTBD2, PU.1, CCL28, Semaphorin 3C, Tmem205, SLC17A9, HGF, SIAT4A, SLFN5, RG9MTD2, HMGN4, CRYM, Core histone deacetylase I complex, MAL2, SLC31A1, DNAH5, ZNF639, Ankyrin 1, CRHSP-24, dUTPase (DUT), CCDC5, VMA21, VWA1, Junctin, GLG1, SEC22C, HDLBP, Peroxiredoxin, MKP-3, Tubulin b…
9	Female Urogenital Diseases	19544	7.07698e-81	2.48245e-78	7.07698e-81	2.48245e-78	3673	MHC class II alpha chain, KLC2, APG3, sEPCR, PQLC3, SSR-delta, ESE3, HDHD2, Casein kinase II, alpha chains, G3P2, KBTBD2, CCL28, Semaphorin 3C, SLC17A9, HGF, SLFN5, RG9MTD2, Core histone deacetylase I complex, MAL2, DNAH5, ZNF639, Ankyrin 1, CCDC5, VMA21, Junctin, GLG1, HDLBP, Peroxiredoxin, MKP-3, Tubulin beta, Macro-H2A.1 histone, MXRA5, Profilin I, Pappalysin-2, Nectin-4, FKBP7, MRPL32, ITGA1,…
10	Female Urogenital Diseases and Pregnancy Complications	19676	5.47885e-77	1.72967e-74	5.47885e-77	1.72967e-74	3679	MHC class II alpha chain, KLC2, APG3, sEPCR, PQLC3, SSR-delta, ESE3, HDHD2, Casein kinase II, alpha chains, G3P2, KBTBD2, CCL28, Semaphorin 3C, SLC17A9, HGF, SLFN5, RG9MTD2, Core histone deacetylase I complex, MAL2, DNAH5, ZNF639, Ankyrin 1, CCDC5, VMA21, Junctin, GLG1, HDLBP, Peroxiredoxin, MKP-3, Tubulin beta, Macro-H2A.1 histone, MXRA5, Profilin I, Pappalysin-2, Nectin-4, FKBP7, MRPL32, ITGA1,…
11	Male Urogenital Diseases	18243	4.83319e-67	1.38712e-64	4.83319e-67	1.38712e-64	3437	PEX7, MHC class II alpha chain, KLC2, APG3, sEPCR, PQLC3, ESE3, HDHD2, Casein kinase II, alpha chains, G3P2, KBTBD2, CCL28, Semaphorin 3C, SLC17A9, HGF, SLFN5, RG9MTD2, CRYM, Core histone deacetylase I complex, MAL2, SLC31A1, DNAH5, ZNF639, Ankyrin 1, CCDC5, Junctin, GLG1, HDLBP, Peroxiredoxin, Tubulin beta, Macro-H2A.1 histone, MXRA5, Profilin I, Pappalysin-2, Nectin-4, FKBP7, MRPL32, ITGA1, TOP…
12	Intestinal Diseases	12837	3.73027e-57	9.81373e-55	3.73027e-57	9.81373e-55	2557	MHC class II alpha chain, APG3, sEPCR, PQLC3, ESE3, Casein kinase II, alpha chains, G3P2, KBTBD2, PU.1, CCL28, Semaphorin 3C, SLC17A9, HGF, SIAT4A, SLFN5, Core histone deacetylase I complex, MAL2, SLC31A1, DNAH5, Ankyrin 1, dUTPase (DUT), Junctin, Peroxiredoxin, Tubulin beta, Macro-H2A.1 histone, MXRA5, Pappalysin-2, T-plastin, ITGA1, MFGE8, Tubulin gamma, SC5D, GRO-2, GALNT5, MEK1(MAP2K1), NENF,…
13	Connective Tissue Diseases	3813	1.1115e-56	2.69923e-54	1.1115e-56	2.69923e-54	966	PEX7, MHC class II alpha chain, sEPCR, Casein kinase II, alpha chains, PU.1, Semaphorin 3C, HGF, Core histone deacetylase I complex, Peroxiredoxin, MKP-3, Profilin I, ITGA1, MFGE8, GRO-2, CADPS, RhoA, Galectin-3, IFI17, WDR82, CLEC12A, COCH, VE-cadherin, Dectin-1, Calcineurin A (alpha), PRDX3, Thioredoxin, Calcineurin B1, CD180, CCDC22, Maspin, PDIA3, HDAC9, TLR5, STAT5A, TNF-R2, Chromogranin A, …
14	Colonic Diseases	7669	1.48275e-56	3.34359e-54	1.48275e-56	3.34359e-54	1680	MHC class II alpha chain, APG3, sEPCR, ESE3, Casein kinase II, alpha chains, G3P2, PU.1, CCL28, Semaphorin 3C, HGF, SIAT4A, SLFN5, Core histone deacetylase I complex, MAL2, dUTPase (DUT), Peroxiredoxin, Tubulin beta, MXRA5, T-plastin, ITGA1, MFGE8, Tubulin gamma, GRO-2, RACK1, WNT4, CADPS, RhoA, C4BP alpha, Galectin-3, BLOS2, ST7, IFI17, RPS12, GLYATL1, SAM68, Guanylate cyclase, APOD, ALDOB, EIF1…
15	Gastrointestinal Neoplasms	13953	4.00172e-56	8.4223e-54	4.00172e-56	8.4223e-54	2732	CARM1, p70 S6 kinases, SLICK, SMS1, MAPKAPK3, TMTC2, GLUT1, ALG5, Semaphorin 3E, HLA-A2 (CTF), TCF7L2/ beta-catenin, ALDH2, PRKD1, PDZD8, CPSF3, GPR114, HYOU1, GBP1, FVT1, CXCL14, EPB41L4A, AP3S1, Profilin II, HLA-E, TRPC, Selenoprotein H, FAM60A, CR1, PI3K cat class IA (p110-alpha), Annexin VII, BANK, CNDP2, Bax, SEC14L1, PLK2, JAM3, PAX5, JFC1, AP-3 sigma subunits, HIVEP2, C10orf84, CLIMP-63, F…
16	Colorectal Neoplasms	12123	2.86216e-55	5.54936e-53	2.86216e-55	5.54936e-53	2432	MHC class II alpha chain, APG3, sEPCR, PQLC3, ESE3, Casein kinase II, alpha chains, G3P2, KBTBD2, PU.1, CCL28, Semaphorin 3C, SLC17A9, HGF, SIAT4A, SLFN5, Core histone deacetylase I complex, MAL2, SLC31A1, DNAH5, Ankyrin 1, dUTPase (DUT), Junctin, Peroxiredoxin, Tubulin beta, Macro-H2A.1 histone, MXRA5, Pappalysin-2, T-plastin, ITGA1, MFGE8, Tubulin gamma, SC5D, GRO-2, GALNT5, MEK1(MAP2K1), NENF,…
17	Intestinal Neoplasms	12154	2.98825e-55	5.54936e-53	2.98825e-55	5.54936e-53	2437	MHC class II alpha chain, APG3, sEPCR, PQLC3, ESE3, Casein kinase II, alpha chains, G3P2, KBTBD2, PU.1, CCL28, Semaphorin 3C, SLC17A9, HGF, SIAT4A, SLFN5, Core histone deacetylase I complex, MAL2, SLC31A1, DNAH5, Ankyrin 1, dUTPase (DUT), Junctin, Peroxiredoxin, Tubulin beta, Macro-H2A.1 histone, MXRA5, Pappalysin-2, T-plastin, ITGA1, MFGE8, Tubulin gamma, SC5D, GRO-2, GALNT5, MEK1(MAP2K1), NENF,…
18	Skin and Connective Tissue Diseases	14736	5.86137e-55	1.02802e-52	5.86137e-55	1.02802e-52	2851	PEX7, MHC class II alpha chain, KLC2, sEPCR, ESE3, HDHD2, Casein kinase II, alpha chains, G3P2, PU.1, CCL28, Semaphorin 3C, SLC17A9, HGF, SIAT4A, SLFN5, Core histone deacetylase I complex, MAL2, SLC31A1, DNAH5, ZNF639, Ankyrin 1, VWA1, Junctin, GLG1, HDLBP, Peroxiredoxin, MKP-3, Tubulin beta, MXRA5, Profilin I, SIAHBP1, Nectin-4, ITGA1, TOP2 beta, MFGE8, Tubulin gamma, CPA4, GRO-2, GALNT5, MEK1(M…
19	Gastrointestinal Diseases	14524	2.09425e-54	3.47977e-52	2.09425e-54	3.47977e-52	2815	MHC class II alpha chain, APG3, sEPCR, PQLC3, ESE3, Casein kinase II, alpha chains, G3P2, KBTBD2, PU.1, CCL28, Semaphorin 3C, SLC17A9, HGF, SIAT4A, SLFN5, Core histone deacetylase I complex, MAL2, SLC31A1, DNAH5, Ankyrin 1, dUTPase (DUT), Junctin, GLG1, SEC22C, Peroxiredoxin, Tubulin beta, Macro-H2A.1 histone, MXRA5, Profilin I, Pappalysin-2, SIAHBP1, Nectin-4, T-plastin, ITGA1, TOP2 beta, MFGE8,…
20	Rectal Diseases	11729	1.06187e-53	1.67615e-51	1.06187e-53	1.67615e-51	2360	MHC class II alpha chain, APG3, PQLC3, ESE3, Casein kinase II, alpha chains, G3P2, KBTBD2, PU.1, CCL28, Semaphorin 3C, SLC17A9, HGF, SIAT4A, SLFN5, Core histone deacetylase I complex, MAL2, SLC31A1, DNAH5, Ankyrin 1, dUTPase (DUT), Junctin, Peroxiredoxin, Tubulin beta, Macro-H2A.1 histone, MXRA5, Pappalysin-2, T-plastin, ITGA1, MFGE8, Tubulin gamma, SC5D, GRO-2, GALNT5, MEK1(MAP2K1), NENF, RACK1,…
21	Digestive System Neoplasms	15364	7.82572e-53	1.17647e-50	7.82572e-53	1.17647e-50	2940	MHC class II alpha chain, APG3, sEPCR, PQLC3, ESE3, Casein kinase II, alpha chains, G3P2, KBTBD2, PU.1, CCL28, Semaphorin 3C, SLC17A9, HGF, SIAT4A, SLFN5, Core histone deacetylase I complex, MAL2, SLC31A1, DNAH5, Ankyrin 1, dUTPase (DUT), Junctin, GLG1, SEC22C, HDLBP, Peroxiredoxin, MKP-3, Tubulin beta, Macro-H2A.1 histone, MXRA5, Profilin I, Pappalysin-2, SIAHBP1, Nectin-4, T-plastin, ITGA1, TOP…
22	Arthritis, Rheumatoid	2697	1.36582e-52	1.95996e-50	1.36582e-52	1.95996e-50	729	MHC class II alpha chain, sEPCR, Casein kinase II, alpha chains, Semaphorin 3C, HGF, Core histone deacetylase I complex, Peroxiredoxin, MKP-3, Profilin I, ITGA1, GRO-2, Galectin-3, IFI17, CLEC12A, VE-cadherin, Dectin-1, PRDX3, Thioredoxin, CD180, Maspin, HDAC9, TLR5, STAT5A, TNF-R2, Chromogranin A, HAT1, Histone H4 family, JAM2, MIG, IDO1, TGF-beta 1, GPX3, TOR2A, HLA-DRB1, Copine-3, IL-18R1, IGF…
23	RNA Virus Infections	1830	2.35522e-52	3.2328e-50	2.35522e-52	3.2328e-50	545	MHC class II alpha chain, Casein kinase II, alpha chains, PU.1, CCL28, HGF, Core histone deacetylase I complex, TOP2 beta, SAM68, ALDOB, Caspase-5, Thioredoxin, AP-1 beta subunit, TLR5, STAT5A, TNF-R2, JAK2, MIG, eEF2, IDO1, TGF-beta 1, GPX3, HLA-DRB1, IL-18R1, LVV-Hemorphin-5, Importin (karyopherin)-beta, CASP1(p20), C4a, Keratin 7, MHC class II, PTMA, CLEC1B, MC-CPA, CCL20, HLA-DQA, VCAM1, AKT1…
24	Digestive System Diseases	16068	4.63821e-52	5.8591e-50	4.63821e-52	5.8591e-50	3046	MHC class II alpha chain, APG3, sEPCR, PQLC3, ESE3, Casein kinase II, alpha chains, G3P2, KBTBD2, PU.1, CCL28, Semaphorin 3C, SLC17A9, HGF, SIAT4A, SLFN5, Core histone deacetylase I complex, MAL2, SLC31A1, DNAH5, Ankyrin 1, dUTPase (DUT), Junctin, GLG1, SEC22C, HDLBP, Peroxiredoxin, MKP-3, Tubulin beta, Macro-H2A.1 histone, MXRA5, Profilin I, Pappalysin-2, SIAHBP1, Nectin-4, T-plastin, ITGA1, TOP…
25	Lacrimal Apparatus Diseases	916	4.63977e-52	5.8591e-50	4.63977e-52	5.8591e-50	333	MHC class II alpha chain, HGF, Core histone deacetylase I complex, Profilin I, ITGA1, IFI17, Thioredoxin, STAT5A, TNF-R2, MIG, TGF-beta 1, HLA-DRB1, IL-18R1, LVV-Hemorphin-5, CASP1(p20), C4a, gp130, MHC class II, OSM receptor, CCL20, HLA-DQA, VCAM1, AKT1, IL-7, RelA (p65 NF-kB subunit), Annexin V, HLA-DQB, PARP-1, Notch, C4Bb, IFI27, iNOS, sIL2RA, PSMB8(LMP7), AKT1(p49), NF-kB1 (p105), IP10, APRI…
26	Genital Neoplasms, Female	15334	6.80468e-52	8.26245e-50	6.80468e-52	8.26245e-50	2931	MHC class II alpha chain, sEPCR, SSR-delta, ESE3, Casein kinase II, alpha chains, G3P2, KBTBD2, Semaphorin 3C, SLC17A9, HGF, SLFN5, RG9MTD2, Core histone deacetylase I complex, DNAH5, ZNF639, Ankyrin 1, CCDC5, VMA21, Junctin, GLG1, HDLBP, Peroxiredoxin, MKP-3, Tubulin beta, Macro-H2A.1 histone, MXRA5, Profilin I, Pappalysin-2, ITGA1, TOP2 beta, MFGE8, Tubulin gamma, GALNT5, MEK1(MAP2K1), NENF, TM…
27	Urologic Diseases	14986	8.27648e-52	9.67735e-50	8.27648e-52	9.67735e-50	2876	MHC class II alpha chain, KLC2, APG3, sEPCR, PQLC3, ESE3, HDHD2, Casein kinase II, alpha chains, G3P2, KBTBD2, CCL28, Semaphorin 3C, SLC17A9, HGF, RG9MTD2, Core histone deacetylase I complex, MAL2, DNAH5, ZNF639, Ankyrin 1, CCDC5, Junctin, GLG1, HDLBP, Peroxiredoxin, Tubulin beta, Macro-H2A.1 histone, MXRA5, Profilin I, Pappalysin-2, Nectin-4, FKBP7, MRPL32, ITGA1, TOP2 beta, MFGE8, Tubulin gamma…
28	Dry Eye Syndromes	915	1.09577e-51	1.23549e-49	1.09577e-51	1.23549e-49	332	MHC class II alpha chain, HGF, Core histone deacetylase I complex, Profilin I, ITGA1, IFI17, Thioredoxin, STAT5A, TNF-R2, MIG, TGF-beta 1, HLA-DRB1, IL-18R1, LVV-Hemorphin-5, CASP1(p20), C4a, gp130, MHC class II, OSM receptor, CCL20, HLA-DQA, VCAM1, AKT1, IL-7, RelA (p65 NF-kB subunit), Annexin V, HLA-DQB, PARP-1, Notch, C4Bb, IFI27, iNOS, sIL2RA, PSMB8(LMP7), AKT1(p49), NF-kB1 (p105), IP10, APRI…
29	Xerostomia	842	8.148e-51	8.57441e-49	8.148e-51	8.57441e-49	312	MHC class II alpha chain, Core histone deacetylase I complex, Profilin I, ITGA1, IFI17, Thioredoxin, STAT5A, TNF-R2, MIG, TGF-beta 1, HLA-DRB1, IL-18R1, LVV-Hemorphin-5, CASP1(p20), C4a, MHC class II, HLA-DQA, VCAM1, IL-7, RelA (p65 NF-kB subunit), Annexin V, HLA-DQB, PARP-1, C4Bb, IFI27, iNOS, sIL2RA, PSMB8(LMP7), NF-kB1 (p105), IP10, APRIL(TNFSF13), CD20, alpha-M/beta-2 integrin, p140 FINC, c-F…
30	Sjogren's Syndrome	842	8.148e-51	8.57441e-49	8.148e-51	8.57441e-49	312	MHC class II alpha chain, Core histone deacetylase I complex, Profilin I, ITGA1, IFI17, Thioredoxin, STAT5A, TNF-R2, MIG, TGF-beta 1, HLA-DRB1, IL-18R1, LVV-Hemorphin-5, CASP1(p20), C4a, MHC class II, HLA-DQA, VCAM1, IL-7, RelA (p65 NF-kB subunit), Annexin V, HLA-DQB, PARP-1, C4Bb, IFI27, iNOS, sIL2RA, PSMB8(LMP7), NF-kB1 (p105), IP10, APRIL(TNFSF13), CD20, alpha-M/beta-2 integrin, p140 FINC, c-F…
31	Immunologic Deficiency Syndromes	1197	9.64363e-51	9.82095e-49	9.64363e-51	9.82095e-49	398	MHC class II alpha chain, Casein kinase II, alpha chains, CCL28, Core histone deacetylase I complex, TOP2 beta, SAM68, Thioredoxin, STAT5A, TNF-R2, Rab-27A, eEF2, TGF-beta 1, GPX3, HLA-DRB1, C4a, MHC class II, PTMA, CLEC1B, CCL20, HLA-DQA, VCAM1, AKT1, IL-7, RelA (p65 NF-kB subunit), BAF60, HLA-DQB, PARP-1, Notch, TOP1, LIPIN1, Syndecan-1, iNOS, sIL2RA, Amyloid beta 38, MPTP complex, N-myristoylt…
32	Genital Diseases, Female	15485	2.97092e-50	2.931e-48	2.97092e-50	2.931e-48	2947	MHC class II alpha chain, sEPCR, SSR-delta, ESE3, Casein kinase II, alpha chains, G3P2, KBTBD2, Semaphorin 3C, SLC17A9, HGF, SLFN5, RG9MTD2, Core histone deacetylase I complex, DNAH5, ZNF639, Ankyrin 1, CCDC5, VMA21, Junctin, GLG1, HDLBP, Peroxiredoxin, MKP-3, Tubulin beta, Macro-H2A.1 histone, MXRA5, Profilin I, Pappalysin-2, ITGA1, TOP2 beta, MFGE8, Tubulin gamma, GALNT5, MEK1(MAP2K1), NENF, TM…
33	Sexually Transmitted Diseases	978	5.48235e-50	5.09053e-48	5.48235e-50	5.09053e-48	344	MHC class II alpha chain, Casein kinase II, alpha chains, CCL28, Core histone deacetylase I complex, TOP2 beta, SAM68, STAT5A, TNF-R2, eEF2, TGF-beta 1, GPX3, HLA-DRB1, C4a, MHC class II, PTMA, CLEC1B, CCL20, HLA-DQA, VCAM1, IL-7, RelA (p65 NF-kB subunit), BAF60, HLA-DQB, PARP-1, Notch, TOP1, LIPIN1, Syndecan-1, iNOS, sIL2RA, Amyloid beta 38, MPTP complex, N-myristoyltransferase, CRM1, hnRNP K, P…
34	Sexually Transmitted Diseases, Viral	978	5.48235e-50	5.09053e-48	5.48235e-50	5.09053e-48	344	MHC class II alpha chain, Casein kinase II, alpha chains, CCL28, Core histone deacetylase I complex, TOP2 beta, SAM68, STAT5A, TNF-R2, eEF2, TGF-beta 1, GPX3, HLA-DRB1, C4a, MHC class II, PTMA, CLEC1B, CCL20, HLA-DQA, VCAM1, IL-7, RelA (p65 NF-kB subunit), BAF60, HLA-DQB, PARP-1, Notch, TOP1, LIPIN1, Syndecan-1, iNOS, sIL2RA, Amyloid beta 38, MPTP complex, N-myristoyltransferase, CRM1, hnRNP K, P…
35	HIV Infections	980	9.33483e-50	8.18613e-48	9.33483e-50	8.18613e-48	344	MHC class II alpha chain, Casein kinase II, alpha chains, CCL28, Core histone deacetylase I complex, TOP2 beta, SAM68, STAT5A, TNF-R2, eEF2, TGF-beta 1, GPX3, HLA-DRB1, C4a, MHC class II, PTMA, CLEC1B, CCL20, HLA-DQA, VCAM1, IL-7, RelA (p65 NF-kB subunit), BAF60, HLA-DQB, PARP-1, Notch, TOP1, LIPIN1, Syndecan-1, iNOS, sIL2RA, Amyloid beta 38, MPTP complex, N-myristoyltransferase, CRM1, hnRNP K, P…
36	Lentivirus Infections	980	9.33483e-50	8.18613e-48	9.33483e-50	8.18613e-48	344	MHC class II alpha chain, Casein kinase II, alpha chains, CCL28, Core histone deacetylase I complex, TOP2 beta, SAM68, STAT5A, TNF-R2, eEF2, TGF-beta 1, GPX3, HLA-DRB1, C4a, MHC class II, PTMA, CLEC1B, CCL20, HLA-DQA, VCAM1, IL-7, RelA (p65 NF-kB subunit), BAF60, HLA-DQB, PARP-1, Notch, TOP1, LIPIN1, Syndecan-1, iNOS, sIL2RA, Amyloid beta 38, MPTP complex, N-myristoyltransferase, CRM1, hnRNP K, P…
37	Arthritis	3202	3.43955e-49	2.93477e-47	3.43955e-49	2.93477e-47	820	MHC class II alpha chain, sEPCR, Casein kinase II, alpha chains, Semaphorin 3C, HGF, Core histone deacetylase I complex, Peroxiredoxin, MKP-3, Profilin I, ITGA1, GRO-2, Galectin-3, TPI1, IFI17, CLEC12A, VE-cadherin, Dectin-1, PRDX3, Thioredoxin, PGE2R4, CD180, CCDC22, Maspin, HDAC9, TLR5, STAT5A, TNF-R2, Chromogranin A, HAT1, Histone H4 family, JAK2, Rab-27A, JAM2, MIG, IDO1, TGF-beta 1, GPX3, TO…
38	Joint Diseases	3269	4.20491e-49	3.49339e-47	4.20491e-49	3.49339e-47	833	MHC class II alpha chain, sEPCR, Casein kinase II, alpha chains, Semaphorin 3C, HGF, Core histone deacetylase I complex, Peroxiredoxin, MKP-3, Profilin I, ITGA1, GRO-2, RACK1, Galectin-3, TPI1, IFI17, CLEC12A, VE-cadherin, Dectin-1, PRDX3, Thioredoxin, PGE2R4, CD180, CCDC22, Maspin, HDAC9, TLR5, STAT5A, TNF-R2, Chromogranin A, HAT1, Histone H4 family, JAK2, Rab-27A, JAM2, MIG, IDO1, TGF-beta 1, G…
39	Retroviridae Infections	1015	1.33591e-48	1.0814e-46	1.33591e-48	1.0814e-46	350	MHC class II alpha chain, Casein kinase II, alpha chains, CCL28, HGF, Core histone deacetylase I complex, TOP2 beta, SAM68, Thioredoxin, STAT5A, TNF-R2, eEF2, TGF-beta 1, GPX3, HLA-DRB1, C4a, MHC class II, PTMA, CLEC1B, CCL20, HLA-DQA, VCAM1, IL-7, RelA (p65 NF-kB subunit), BAF60, HLA-DQB, PARP-1, Notch, TOP1, LIPIN1, Syndecan-1, iNOS, sIL2RA, Amyloid beta 38, MPTP complex, N-myristoyltransferase…
40	Drug-Related Side Effects and Adverse Reactions	7813	3.26059e-48	2.57342e-46	3.26059e-48	2.57342e-46	1669	MHC class II alpha chain, sEPCR, Casein kinase II, alpha chains, G3P2, PU.1, CCL28, SLC17A9, HGF, CRYM, Core histone deacetylase I complex, DNAH5, Ankyrin 1, HDLBP, Peroxiredoxin, MKP-3, Tubulin beta, Profilin I, ITGA1, TOP2 beta, GRO-2, MEK1(MAP2K1), RACK1, WNT4, RhoA, C4BP alpha, Galectin-3, KYNU, CLEC12A, SAM68, COCH, Guanylate cyclase, ALDOB, Sideroflexin-3, VE-cadherin, Caspase-5, SMAD5, PRD…
41	Skin Diseases	14000	4.37915e-48	3.37195e-46	4.37915e-48	3.37195e-46	2702	MHC class II alpha chain, KLC2, sEPCR, ESE3, HDHD2, Casein kinase II, alpha chains, G3P2, CCL28, Semaphorin 3C, SLC17A9, HGF, SIAT4A, SLFN5, Core histone deacetylase I complex, MAL2, SLC31A1, DNAH5, ZNF639, Ankyrin 1, VWA1, Junctin, GLG1, HDLBP, Peroxiredoxin, Tubulin beta, MXRA5, Profilin I, SIAHBP1, Nectin-4, ITGA1, TOP2 beta, MFGE8, Tubulin gamma, CPA4, GRO-2, GALNT5, MEK1(MAP2K1), RACK1, WNT4…
42	Rheumatic Diseases	3182	1.0287e-47	7.73241e-46	1.0287e-47	7.73241e-46	811	MHC class II alpha chain, sEPCR, Casein kinase II, alpha chains, Semaphorin 3C, HGF, Core histone deacetylase I complex, Peroxiredoxin, MKP-3, Profilin I, ITGA1, GRO-2, Galectin-3, TPI1, IFI17, CLEC12A, VE-cadherin, Dectin-1, PRDX3, Thioredoxin, PGE2R4, CD180, CCDC22, Maspin, HDAC9, TLR5, STAT5A, TNF-R2, Chromogranin A, HAT1, Histone H4 family, JAM2, MIG, IDO1, TGF-beta 1, GPX3, TOR2A, HLA-DRB1, …
43	Urologic Neoplasms	14498	1.28471e-47	9.43219e-46	1.28471e-47	9.43219e-46	2779	MHC class II alpha chain, KLC2, APG3, sEPCR, PQLC3, ESE3, HDHD2, Casein kinase II, alpha chains, G3P2, KBTBD2, CCL28, Semaphorin 3C, SLC17A9, HGF, RG9MTD2, Core histone deacetylase I complex, MAL2, DNAH5, ZNF639, Ankyrin 1, CCDC5, Junctin, GLG1, HDLBP, Peroxiredoxin, Tubulin beta, Macro-H2A.1 histone, MXRA5, Profilin I, Pappalysin-2, Nectin-4, FKBP7, MRPL32, ITGA1, TOP2 beta, MFGE8, Tubulin gamma…
44	In-house Adverse Events	7789	2.20751e-47	1.58389e-45	2.20751e-47	1.58389e-45	1661	MHC class II alpha chain, sEPCR, Casein kinase II, alpha chains, G3P2, PU.1, CCL28, SLC17A9, HGF, CRYM, Core histone deacetylase I complex, DNAH5, Ankyrin 1, HDLBP, Peroxiredoxin, MKP-3, Tubulin beta, ITGA1, TOP2 beta, GRO-2, MEK1(MAP2K1), RACK1, WNT4, RhoA, C4BP alpha, Galectin-3, KYNU, CLEC12A, SAM68, COCH, Guanylate cyclase, ALDOB, Sideroflexin-3, VE-cadherin, Caspase-5, SMAD5, PRDX3, Thioredo…
45	Endocrine Gland Neoplasms	6633	7.0093e-47	4.91741e-45	7.0093e-47	4.91741e-45	1454	MHC class II alpha chain, sEPCR, ESE3, G3P2, HGF, Core histone deacetylase I complex, DNAH5, GLG1, HDLBP, Peroxiredoxin, MKP-3, Tubulin beta, Profilin I, TOP2 beta, SC5D, MEK1(MAP2K1), RACK1, WNT4, ALG10-A, RhoA, C4BP alpha, Galectin-3, BLOS2, Guanylate cyclase, APOD, Thioredoxin, OST complex, PGE2R4, Biglycan, Pleckstrin, PI3K reg class III (p150), Galpha(q)-specific Class A Orphan/other GPCRs, …
46	Hypoxia	638	7.74507e-47	5.31547e-45	7.74507e-47	5.31547e-45	252	Casein kinase II, alpha chains, HGF, Core histone deacetylase I complex, Junctin, GLG1, Tubulin beta, MEK1(MAP2K1), PEPT1, Maspin, GSDMDC1, JAK2, eEF2, TGF-beta 1, c-IAP2, IGFBP7, CASP1(p20), p76 CAN1, PI3K cat class IA, VCAM1, GRP78, PAMP, Notch, STRA13, IRP, SREBP1 (nuclear), iNOS, TXNDC5, Amyloid beta 38, NF-kB1 (p105), alpha-M/beta-2 integrin, c-Fos, NF-kB1 (p50), Angiotensin (1-5), ROR-alpha…
47	Virus Diseases	2636	1.04478e-46	7.01781e-45	1.04478e-46	7.01781e-45	698	MHC class II alpha chain, Casein kinase II, alpha chains, G3P2, PU.1, CCL28, HGF, Core histone deacetylase I complex, TOP2 beta, RhoA, SAM68, ALDOB, Caspase-5, Thioredoxin, PGE2R4, AP-1 beta subunit, HDAC9, TLR5, STAT5A, TNF-R2, Plakophilin 3, Chromogranin A, JAK2, MIG, eEF2, IDO1, TGF-beta 1, GPX3, HLA-DRB1, IL-18R1, LVV-Hemorphin-5, Importin (karyopherin)-beta, CASP1(p20), C4a, Keratin 7, gp130…
48	Salivary Gland Diseases	1041	3.13429e-46	2.06145e-44	3.13429e-46	2.06145e-44	351	MHC class II alpha chain, Core histone deacetylase I complex, Peroxiredoxin, Profilin I, ITGA1, Galectin-3, IFI17, Thioredoxin, Biglycan, STAT5A, TNF-R2, MIG, TGF-beta 1, HLA-DRB1, IL-18R1, LVV-Hemorphin-5, CASP1(p20), C4a, Keratin 7, MHC class II, HLA-DQA, VCAM1, AKT1, IL-7, RelA (p65 NF-kB subunit), Annexin V, HLA-DQB, PARP-1, C4Bb, IFI27, iNOS, sIL2RA, PSMB8(LMP7), AKT1(p49), NF-kB1 (p105), IP…
49	Chemically-Induced Disorders	8086	4.10476e-46	2.64464e-44	4.10476e-46	2.64464e-44	1707	MHC class II alpha chain, sEPCR, Casein kinase II, alpha chains, G3P2, PU.1, CCL28, SLC17A9, HGF, CRYM, Core histone deacetylase I complex, DNAH5, Ankyrin 1, HDLBP, Peroxiredoxin, MKP-3, Tubulin beta, Profilin I, ITGA1, TOP2 beta, GRO-2, MEK1(MAP2K1), RACK1, WNT4, RhoA, C4BP alpha, Galectin-3, KYNU, CLEC12A, SAM68, COCH, Guanylate cyclase, ALDOB, Sideroflexin-3, VE-cadherin, Caspase-5, SMAD5, PRD…
50	Prostatic Neoplasms	11950	2.72497e-45	1.72055e-43	2.72497e-45	1.72055e-43	2356	PEX7, MHC class II alpha chain, KLC2, sEPCR, Casein kinase II, alpha chains, G3P2, SLC17A9, HGF, SLFN5, CRYM, Core histone deacetylase I complex, SLC31A1, DNAH5, Ankyrin 1, Junctin, HDLBP, Peroxiredoxin, Tubulin beta, MXRA5, FKBP7, Tubulin gamma, TOM20, CPA4, GALNT5, MEK1(MAP2K1), WNT4, CADPS, RhoA, Galectin-3, PEFLIN, TPI1, KYNU, GLYATL1, SAM68, Guanylate cyclase, TCF12, C2orf70, APOD, NOL6, STX…
51	Prostatic Diseases	11952	3.1675e-45	1.96074e-43	3.1675e-45	1.96074e-43	2356	PEX7, MHC class II alpha chain, KLC2, sEPCR, Casein kinase II, alpha chains, G3P2, SLC17A9, HGF, SLFN5, CRYM, Core histone deacetylase I complex, SLC31A1, DNAH5, Ankyrin 1, Junctin, HDLBP, Peroxiredoxin, Tubulin beta, MXRA5, FKBP7, Tubulin gamma, TOM20, CPA4, GALNT5, MEK1(MAP2K1), WNT4, CADPS, RhoA, Galectin-3, PEFLIN, TPI1, KYNU, GLYATL1, SAM68, Guanylate cyclase, TCF12, C2orf70, APOD, NOL6, STX…
52	Musculoskeletal Diseases	5122	5.63379e-45	3.42036e-43	5.63379e-45	3.42036e-43	1171	PEX7, MHC class II alpha chain, sEPCR, Casein kinase II, alpha chains, Semaphorin 3C, HGF, CRYM, Core histone deacetylase I complex, Ankyrin 1, VMA21, Peroxiredoxin, MKP-3, Tubulin beta, Profilin I, T-plastin, ITGA1, GRO-2, RACK1, Galectin-3, TPI1, IFI17, CLEC12A, VE-cadherin, Dectin-1, PRDX3, CNTN1 (F3), Thioredoxin, OST complex, PGE2R4, Biglycan, CD180, SARS2, CCDC22, Maspin, HDAC9, TLR5, KIF13…
53	Kidney Diseases	13185	1.18931e-44	7.08428e-43	1.18931e-44	7.08428e-43	2554	MHC class II alpha chain, KLC2, APG3, sEPCR, PQLC3, ESE3, HDHD2, Casein kinase II, alpha chains, G3P2, KBTBD2, CCL28, Semaphorin 3C, SLC17A9, HGF, Core histone deacetylase I complex, MAL2, DNAH5, CCDC5, Junctin, GLG1, HDLBP, Peroxiredoxin, Tubulin beta, MXRA5, Profilin I, Pappalysin-2, Nectin-4, FKBP7, MRPL32, ITGA1, TOP2 beta, MFGE8, Tubulin gamma, CPA4, GRO-2, GALNT5, MEK1(MAP2K1), NENF, TMIGD3…
54	Breast Diseases	11364	1.96933e-44	1.15133e-42	1.96933e-44	1.15133e-42	2255	MHC class II alpha chain, sEPCR, ESE3, Casein kinase II, alpha chains, G3P2, HGF, SIAT4A, SLFN5, Core histone deacetylase I complex, MAL2, SLC31A1, DNAH5, ZNF639, Ankyrin 1, VWA1, Junctin, GLG1, HDLBP, Peroxiredoxin, Tubulin beta, MXRA5, Profilin I, Nectin-4, ITGA1, TOP2 beta, MFGE8, Tubulin gamma, GRO-2, GALNT5, MEK1(MAP2K1), WNT4, CADPS, ALG10-A, RhoA, MRPL1, Galectin-3, ST7, OGFRL1, WDR82, CLE…
55	Breast Neoplasms	11362	2.66943e-44	1.53225e-42	2.66943e-44	1.53225e-42	2254	MHC class II alpha chain, sEPCR, ESE3, Casein kinase II, alpha chains, G3P2, HGF, SIAT4A, SLFN5, Core histone deacetylase I complex, MAL2, SLC31A1, DNAH5, ZNF639, Ankyrin 1, VWA1, Junctin, GLG1, HDLBP, Peroxiredoxin, Tubulin beta, MXRA5, Profilin I, Nectin-4, ITGA1, TOP2 beta, MFGE8, Tubulin gamma, GRO-2, GALNT5, MEK1(MAP2K1), WNT4, CADPS, ALG10-A, RhoA, MRPL1, Galectin-3, ST7, OGFRL1, WDR82, CLE…
56	Infections	4062	3.45475e-44	1.91757e-42	3.45475e-44	1.91757e-42	969	MHC class II alpha chain, sEPCR, Casein kinase II, alpha chains, G3P2, PU.1, CCL28, HGF, Core histone deacetylase I complex, Peroxiredoxin, Tubulin beta, TOP2 beta, GRO-2, RhoA, Galectin-3, CLEC12A, SAM68, ALDOB, Caspase-5, SMAD5, Thioredoxin, PGE2R4, AP-1 beta subunit, HDAC9, TLR5, STAT5A, TNF-R2, Plakophilin 3, Chromogranin A, JAK2, MIG, eEF2, IDO1, 14-3-3 epsilon, TGF-beta 1, GPX3, HLA-DRB1, c…
57	Genital Neoplasms, Male	11984	3.46219e-44	1.91757e-42	3.46219e-44	1.91757e-42	2356	PEX7, MHC class II alpha chain, KLC2, sEPCR, Casein kinase II, alpha chains, G3P2, SLC17A9, HGF, SLFN5, CRYM, Core histone deacetylase I complex, SLC31A1, DNAH5, Ankyrin 1, Junctin, HDLBP, Peroxiredoxin, Tubulin beta, MXRA5, FKBP7, Tubulin gamma, TOM20, CPA4, GALNT5, MEK1(MAP2K1), WNT4, CADPS, RhoA, Galectin-3, PEFLIN, TPI1, KYNU, GLYATL1, SAM68, Guanylate cyclase, TCF12, C2orf70, APOD, NOL6, STX…
58	Ovarian Neoplasms	3881	4.44668e-44	2.42037e-42	4.44668e-44	2.42037e-42	934	MHC class II alpha chain, sEPCR, G3P2, HGF, Core histone deacetylase I complex, HDLBP, Peroxiredoxin, MKP-3, Tubulin beta, TOP2 beta, MEK1(MAP2K1), WNT4, ALG10-A, RhoA, Galectin-3, Guanylate cyclase, APOD, Thioredoxin, PGE2R4, Biglycan, PI3K reg class III (p150), Galpha(q)-specific Class A Orphan/other GPCRs, CDR2, Maspin, TCP1-theta, TNF-R2, Chromogranin A, NCX, JAK2, Alpha-actinin 4, TFCP2L2, M…
59	Ovarian Diseases	4086	4.83663e-44	2.58801e-42	4.83663e-44	2.58801e-42	973	MHC class II alpha chain, sEPCR, G3P2, HGF, Core histone deacetylase I complex, HDLBP, Peroxiredoxin, MKP-3, Tubulin beta, TOP2 beta, MEK1(MAP2K1), WNT4, ALG10-A, RhoA, Galectin-3, Guanylate cyclase, APOD, Thioredoxin, PGE2R4, Biglycan, PI3K reg class III (p150), Galpha(q)-specific Class A Orphan/other GPCRs, CDR2, Maspin, TCP1-theta, TNF-R2, Chromogranin A, NCX, JAK2, Alpha-actinin 4, TFCP2L2, M…
60	Adnexal Diseases	4088	6.05382e-44	3.18532e-42	6.05382e-44	3.18532e-42	973	MHC class II alpha chain, sEPCR, G3P2, HGF, Core histone deacetylase I complex, HDLBP, Peroxiredoxin, MKP-3, Tubulin beta, TOP2 beta, MEK1(MAP2K1), WNT4, ALG10-A, RhoA, Galectin-3, Guanylate cyclase, APOD, Thioredoxin, PGE2R4, Biglycan, PI3K reg class III (p150), Galpha(q)-specific Class A Orphan/other GPCRs, CDR2, Maspin, TCP1-theta, TNF-R2, Chromogranin A, NCX, JAK2, Alpha-actinin 4, TFCP2L2, M…
61	Hypersensitivity	2464	1.24761e-43	6.45691e-42	1.24761e-43	6.45691e-42	653	MHC class II alpha chain, G3P2, CCL28, Core histone deacetylase I complex, DNAH5, Peroxiredoxin, MKP-3, Tubulin beta, ITGA1, GRO-2, MEK1(MAP2K1), KYNU, PRDX3, Thioredoxin, PGE2R4, Biglycan, Galpha(q)-specific Class A Orphan/other GPCRs, IKBZ, TLR5, STAT5A, NAB2, TNF-R2, HAT1, JAK2, CAT-1 (SLC7A1), MIG, PKD, IDO1, RPL13A, TGF-beta 1, GPX3, HLA-DRB1, SRA1, c-IAP2, KMO, IL-18R1, CASP1(p20), C4a, VNN…
62	Pathologic Processes	4471	1.35911e-43	6.9205e-42	1.35911e-43	6.9205e-42	1044	MHC class II alpha chain, sEPCR, SSR-delta, ESE3, Semaphorin 3C, HGF, Core histone deacetylase I complex, HDLBP, Peroxiredoxin, Tubulin beta, Pappalysin-2, SIAHBP1, ITGA1, MFGE8, GRO-2, MEK1(MAP2K1), RACK1, WNT4, Galectin-3, CLEC12A, Guanylate cyclase, APOD, VE-cadherin, Thioredoxin, MetAP-2, PGE2R4, Biglycan, PEPT1, Secretoneurin, Maspin, TLR5, TNF-R2, Plakophilin 3, Chromogranin A, NCX, MRPS12,…
63	Signs and Symptoms, Respiratory	744	1.43114e-43	7.1716e-42	1.43114e-43	7.1716e-42	273	Casein kinase II, alpha chains, HGF, Core histone deacetylase I complex, Junctin, GLG1, Tubulin beta, MEK1(MAP2K1), PEPT1, Maspin, GSDMDC1, JAK2, eEF2, TGF-beta 1, c-IAP2, IGFBP7, CASP1(p20), TrkA, p76 CAN1, PI3K cat class IA, VCAM1, AKT1, RelA (p65 NF-kB subunit), GRP78, PAMP, Notch, STRA13, IRP, SREBP1 (nuclear), iNOS, TXNDC5, Amyloid beta 38, AKT1(p49), NF-kB1 (p105), alpha-M/beta-2 integrin, …
64	Communicable Diseases	1704	2.47478e-43	1.22076e-41	2.47478e-43	1.22076e-41	493	MHC class II alpha chain, Casein kinase II, alpha chains, PU.1, CCL28, HGF, Core histone deacetylase I complex, TOP2 beta, SAM68, ALDOB, Caspase-5, AP-1 beta subunit, STAT5A, TNF-R2, eEF2, IDO1, TGF-beta 1, GPX3, HLA-DRB1, IL-18R1, LVV-Hemorphin-5, C4a, Keratin 7, MHC class II, PTMA, CLEC1B, CCL20, HLA-DQA, VCAM1, AKT1, IL-7, RelA (p65 NF-kB subunit), DDX6, BAF60, GRP78, HLA-DQB, Pitx1, PARP-1, N…
65	Blood-Borne Infections	1697	3.69506e-43	1.79466e-41	3.69506e-43	1.79466e-41	491	MHC class II alpha chain, Casein kinase II, alpha chains, PU.1, CCL28, HGF, Core histone deacetylase I complex, TOP2 beta, SAM68, ALDOB, Caspase-5, AP-1 beta subunit, STAT5A, TNF-R2, eEF2, IDO1, TGF-beta 1, GPX3, HLA-DRB1, IL-18R1, LVV-Hemorphin-5, C4a, Keratin 7, MHC class II, PTMA, CLEC1B, CCL20, HLA-DQA, VCAM1, AKT1, IL-7, RelA (p65 NF-kB subunit), DDX6, BAF60, GRP78, HLA-DQB, Pitx1, PARP-1, N…
66	Uterine Diseases	14319	4.16291e-43	1.99126e-41	4.16291e-43	1.99126e-41	2728	SSR-delta, ESE3, Casein kinase II, alpha chains, G3P2, KBTBD2, Semaphorin 3C, SLC17A9, HGF, SLFN5, RG9MTD2, Core histone deacetylase I complex, DNAH5, ZNF639, Ankyrin 1, CCDC5, VMA21, Junctin, GLG1, HDLBP, Peroxiredoxin, Tubulin beta, Macro-H2A.1 histone, MXRA5, Profilin I, Pappalysin-2, ITGA1, TOP2 beta, MFGE8, Tubulin gamma, GALNT5, MEK1(MAP2K1), NENF, TMIGD3, WNT4, CADPS, ALG10-A, RhoA, Galect…
67	Uterine Neoplasms	14314	4.56114e-43	2.14918e-41	4.56114e-43	2.14918e-41	2727	SSR-delta, ESE3, Casein kinase II, alpha chains, G3P2, KBTBD2, Semaphorin 3C, SLC17A9, HGF, SLFN5, RG9MTD2, Core histone deacetylase I complex, DNAH5, ZNF639, Ankyrin 1, CCDC5, VMA21, Junctin, GLG1, HDLBP, Peroxiredoxin, Tubulin beta, Macro-H2A.1 histone, MXRA5, Profilin I, Pappalysin-2, ITGA1, TOP2 beta, MFGE8, Tubulin gamma, GALNT5, MEK1(MAP2K1), NENF, TMIGD3, WNT4, CADPS, ALG10-A, RhoA, Galect…
68	Stomach Diseases	5963	5.87156e-43	2.72596e-41	5.87156e-43	2.72596e-41	1316	MHC class II alpha chain, ESE3, G3P2, HGF, Core histone deacetylase I complex, DNAH5, GLG1, SEC22C, Peroxiredoxin, Tubulin beta, MXRA5, Profilin I, SIAHBP1, TOP2 beta, MFGE8, Tubulin gamma, PKIG, MEK1(MAP2K1), RACK1, RhoA, Galectin-3, TPI1, IFI17, RPS12, Guanylate cyclase, VE-cadherin, SMAD5, PRDX3, CNTN1 (F3), Thioredoxin, OST complex, Galpha(q)-specific Class A Orphan/other GPCRs, Karyopherin a…
69	Genital Diseases, Male	12125	1.3201e-42	6.03992e-41	1.3201e-42	6.03992e-41	2371	PEX7, MHC class II alpha chain, KLC2, sEPCR, Casein kinase II, alpha chains, G3P2, SLC17A9, HGF, SLFN5, CRYM, Core histone deacetylase I complex, SLC31A1, DNAH5, Ankyrin 1, Junctin, HDLBP, Peroxiredoxin, Tubulin beta, MXRA5, FKBP7, ITGA1, Tubulin gamma, TOM20, CPA4, GALNT5, MEK1(MAP2K1), WNT4, CADPS, RhoA, Galectin-3, PEFLIN, TPI1, KYNU, GLYATL1, SAM68, Guanylate cyclase, TCF12, C2orf70, APOD, NO…
70	Hematologic Diseases	3766	1.57731e-42	7.11367e-41	1.57731e-42	7.11367e-41	906	MHC class II alpha chain, G3P2, PU.1, HGF, Core histone deacetylase I complex, DNAH5, Ankyrin 1, Peroxiredoxin, Nectin-4, Tubulin gamma, WNT4, RhoA, C4BP alpha, VE-cadherin, SMAD5, PDIA3, TLR5, STAT5A, SHPS-1, TNF-R2, Chromogranin A, Histone H4 family, JAK2, PKD, IDO1, TGF-beta 1, AL1B1, GPX3, HLA-DRB1, GPRC5B, c-IAP2, IL-18R1, Syntrophin gamma 2, LVV-Hemorphin-5, FAM108B1, CASP1(p20), C4a, Kerat…
71	Wounds and Injuries	1424	2.72388e-42	1.21117e-40	2.72388e-42	1.21117e-40	429	HGF, Peroxiredoxin, ITGA1, GRO-2, MEK1(MAP2K1), RACK1, WNT4, RhoA, Galectin-3, PRDX3, Thioredoxin, Biglycan, PEPT1, Galpha(q)-specific Class A Orphan/other GPCRs, TLR5, TNF-R2, NCX, JAK2, TGF-beta 1, HLA-DRB1, UBC, CASP1(p20), C4a, TrkA, MHC class II, p76 CAN1, AKT1, IL-7, CHST3, SLC25A6, RelA (p65 NF-kB subunit), C19orf46, MMP-13, HLA-DQB, Calcineurin A (catalytic), PAMP, PARP-1, Notch, C4Bb, Sy…
72	Immune System Diseases	9317	3.2232e-42	1.41328e-40	3.2232e-42	1.41328e-40	1900	PEX7, MHC class II alpha chain, sEPCR, Casein kinase II, alpha chains, G3P2, PU.1, CCL28, Semaphorin 3C, HGF, SIAT4A, Core histone deacetylase I complex, MAL2, DNAH5, Ankyrin 1, Junctin, HDLBP, Peroxiredoxin, MKP-3, Tubulin beta, Profilin I, T-plastin, ITGA1, TOP2 beta, MFGE8, Tubulin gamma, GRO-2, MEK1(MAP2K1), WNT4, CADPS, RhoA, Galectin-3, PEFLIN, IFI17, KYNU, WDR82, CLEC12A, SRFBP1, MAD, SAM6…
73	Lung Diseases, Obstructive	2606	3.51823e-42	1.52151e-40	3.51823e-42	1.52151e-40	677	MHC class II alpha chain, G3P2, CCL28, HGF, Core histone deacetylase I complex, DNAH5, Peroxiredoxin, MKP-3, Tubulin beta, ITGA1, GRO-2, MEK1(MAP2K1), Galectin-3, Calcineurin A (alpha), PRDX3, PGE2R4, Biglycan, Galpha(q)-specific Class A Orphan/other GPCRs, IKBZ, HDAC9, TLR5, STAT5A, NAB2, TNF-R2, HAT1, Histone H4 family, CAT-1 (SLC7A1), MIG, PKD, IDO1, RPL13A, TGF-beta 1, GPX3, HLA-DRB1, SRA1, c…
74	Gonadal Disorders	4240	9.7722e-42	4.16903e-40	9.7722e-42	4.16903e-40	993	MHC class II alpha chain, sEPCR, G3P2, HGF, Core histone deacetylase I complex, HDLBP, Peroxiredoxin, MKP-3, Tubulin beta, TOP2 beta, MEK1(MAP2K1), WNT4, ALG10-A, RhoA, Galectin-3, Guanylate cyclase, APOD, Thioredoxin, PGE2R4, Biglycan, PI3K reg class III (p150), Galpha(q)-specific Class A Orphan/other GPCRs, CDR2, Maspin, TCP1-theta, TNF-R2, Chromogranin A, NCX, JAK2, Alpha-actinin 4, TFCP2L2, M…
75	Carcinoma	7828	4.15208e-41	1.74775e-39	4.15208e-41	1.74775e-39	1638	MHC class II alpha chain, Casein kinase II, alpha chains, G3P2, HGF, SLFN5, Core histone deacetylase I complex, MAL2, DNAH5, Junctin, HDLBP, Peroxiredoxin, MKP-3, Tubulin beta, Profilin I, Nectin-4, ITGA1, TOP2 beta, GRO-2, MEK1(MAP2K1), RACK1, WNT4, RhoA, C4BP alpha, Galectin-3, BLOS2, ST7, TPI1, RPS12, KYNU, SAM68, APOD, ALDOB, VE-cadherin, Dectin-1, SMAD5, PRDX3, Thioredoxin, MetAP-2, OST comp…
76	Kidney Neoplasms	12622	4.7739e-41	1.98305e-39	4.7739e-41	1.98305e-39	2444	MHC class II alpha chain, KLC2, APG3, sEPCR, PQLC3, ESE3, HDHD2, G3P2, KBTBD2, CCL28, Semaphorin 3C, SLC17A9, HGF, Core histone deacetylase I complex, MAL2, DNAH5, CCDC5, Junctin, GLG1, HDLBP, Peroxiredoxin, Tubulin beta, MXRA5, Profilin I, Pappalysin-2, Nectin-4, FKBP7, MRPL32, ITGA1, TOP2 beta, MFGE8, Tubulin gamma, CPA4, GRO-2, GALNT5, MEK1(MAP2K1), NENF, TMIGD3, RACK1, WNT4, CADPS, ALG10-A, R…
77	Congenital, Hereditary, and Neonatal Diseases and Abnormalities	8155	9.58154e-41	3.92843e-39	9.58154e-41	3.92843e-39	1693	PEX7, MHC class II alpha chain, KLC2, sEPCR, G3P2, PU.1, CCL28, HGF, CRYM, Core histone deacetylase I complex, MAL2, SLC31A1, DNAH5, Ankyrin 1, VMA21, Peroxiredoxin, Tubulin beta, Profilin I, Pappalysin-2, SIAHBP1, Nectin-4, T-plastin, TOP2 beta, Tubulin gamma, GRO-2, MEK1(MAP2K1), RACK1, FAM36A, WNT4, RhoA, Galectin-3, OGFRL1, KYNU, MAD, Guanylate cyclase, TCF12, ALDOB, Sideroflexin-3, VE-cadher…
78	Stomach Neoplasms	5875	1.65871e-40	6.71352e-39	1.65871e-40	6.71352e-39	1289	MHC class II alpha chain, ESE3, G3P2, HGF, Core histone deacetylase I complex, DNAH5, GLG1, SEC22C, Peroxiredoxin, Tubulin beta, MXRA5, Profilin I, SIAHBP1, TOP2 beta, MFGE8, Tubulin gamma, PKIG, MEK1(MAP2K1), RACK1, RhoA, Galectin-3, TPI1, IFI17, RPS12, Guanylate cyclase, VE-cadherin, SMAD5, PRDX3, CNTN1 (F3), Thioredoxin, OST complex, Karyopherin alpha 4, Maspin, PDIA3, SPATA2, TLR5, STAT5A, NA…
79	Central Nervous System Infections	650	2.0804e-40	8.31369e-39	2.0804e-40	8.31369e-39	243	MHC class II alpha chain, G3P2, HGF, Peroxiredoxin, Tubulin beta, RhoA, Plakophilin 3, Chromogranin A, MIG, 14-3-3 epsilon, TGF-beta 1, HLA-DRB1, CASP1(p20), C4a, MHC class II, PI3K cat class IA, CCL20, HLA-DQA, VCAM1, AKT1, GRP78, HLA-DQB, C4Bb, iNOS, sIL2RA, Amyloid beta 38, Galpha(s)-specific amine GPCRs, Factor B, AKT1(p49), NF-kB1 (p105), IP10, APRIL(TNFSF13), alpha-M/beta-2 integrin, F-Acti…
80	Pancreatic Diseases	4097	2.77095e-39	1.09348e-37	2.77095e-39	1.09348e-37	956	G3P2, PU.1, HGF, Core histone deacetylase I complex, DNAH5, GLG1, Peroxiredoxin, MKP-3, Tubulin beta, Profilin I, SC5D, MEK1(MAP2K1), RACK1, RhoA, C4BP alpha, Galectin-3, BLOS2, Guanylate cyclase, Thioredoxin, OST complex, Biglycan, Pleckstrin, PI3K reg class III (p150), Galpha(q)-specific Class A Orphan/other GPCRs, Maspin, PDIA3, TLR5, TNF-R2, Chromogranin A, NCX, YPEL2, Alpha-actinin 4, SERTAD…
81	Neoplasms, Glandular and Epithelial	11009	4.77696e-39	1.86184e-37	4.77696e-39	1.86184e-37	2168	MHC class II alpha chain, SSR-delta, ESE3, Casein kinase II, alpha chains, G3P2, PU.1, Semaphorin 3C, HGF, SLFN5, Core histone deacetylase I complex, MAL2, DNAH5, Ankyrin 1, dUTPase (DUT), Junctin, HDLBP, Peroxiredoxin, MKP-3, Tubulin beta, MXRA5, Profilin I, Pappalysin-2, Nectin-4, ITGA1, TOP2 beta, Tubulin gamma, GRO-2, GALNT5, MEK1(MAP2K1), RACK1, WNT4, RhoA, C4BP alpha, Galectin-3, BLOS2, ST7…
82	Pathological Conditions, Signs and Symptoms	7808	8.34938e-39	3.21451e-37	8.34938e-39	3.21451e-37	1623	MHC class II alpha chain, sEPCR, SSR-delta, ESE3, Casein kinase II, alpha chains, G3P2, PU.1, Semaphorin 3C, SLC17A9, HGF, RG9MTD2, CRYM, Core histone deacetylase I complex, DNAH5, Junctin, GLG1, HDLBP, Peroxiredoxin, Tubulin beta, Pappalysin-2, SIAHBP1, ITGA1, TOP2 beta, MFGE8, GRO-2, MEK1(MAP2K1), RACK1, FAM36A, WNT4, Galectin-3, TPI1, CLEC12A, COCH, Guanylate cyclase, APOD, Sideroflexin-3, VE-…
83	Lupus Erythematosus, Systemic	2244	1.02369e-38	3.89372e-37	1.02369e-38	3.89372e-37	592	PEX7, MHC class II alpha chain, sEPCR, PU.1, HGF, Core histone deacetylase I complex, MFGE8, GRO-2, CADPS, RhoA, Galectin-3, IFI17, WDR82, Dectin-1, Calcineurin A (alpha), Thioredoxin, Calcineurin B1, CD180, CCDC22, TLR5, STAT5A, TNF-R2, Chromogranin A, JAK2, MIG, TGF-beta 1, GPX3, HLA-DRB1, IL-18R1, CASP1(p20), C4a, VNN1, ODF3B, gp130, MHC class II, OSM receptor, CCL20, HLA-DQA, VCAM1, AKT1, Rel…
84	Hemic and Lymphatic Diseases	5920	1.51406e-38	5.69033e-37	1.51406e-38	5.69033e-37	1288	MHC class II alpha chain, Casein kinase II, alpha chains, G3P2, PU.1, Semaphorin 3C, HGF, Core histone deacetylase I complex, MAL2, DNAH5, Ankyrin 1, Peroxiredoxin, Nectin-4, T-plastin, Tubulin gamma, WNT4, RhoA, C4BP alpha, Galectin-3, PEFLIN, SRFBP1, Guanylate cyclase, TCF12, VE-cadherin, SMAD5, Thioredoxin, SARS2, PDIA3, TLR5, STAT5A, SHPS-1, TNF-R2, Chromogranin A, Histone H4 family, JAK2, Ra…
85	Genetic Diseases, Inborn	6697	3.3945e-38	1.26076e-36	3.3945e-38	1.26076e-36	1425	PEX7, MHC class II alpha chain, KLC2, G3P2, PU.1, CCL28, HGF, CRYM, Core histone deacetylase I complex, MAL2, SLC31A1, DNAH5, Ankyrin 1, Peroxiredoxin, Tubulin beta, Profilin I, SIAHBP1, T-plastin, TOP2 beta, GRO-2, MEK1(MAP2K1), RACK1, FAM36A, RhoA, Galectin-3, OGFRL1, KYNU, MAD, Guanylate cyclase, TCF12, ALDOB, Sideroflexin-3, VE-cadherin, Calcineurin A (alpha), PRDX3, Thioredoxin, Biglycan, Ga…
86	Neurocutaneous Syndromes	563	1.89473e-37	6.95542e-36	1.89473e-37	6.95542e-36	215	HGF, Core histone deacetylase I complex, Tubulin beta, TOP2 beta, GRO-2, TCF12, TNF-R2, Plakophilin 3, NCX, SPRED1, PDGFRL, TrkA, PTMA, PI3K cat class IA, AKT1, PAMP, Notch, Amyloid beta 38, RHEB2, MITF (17kDa), PSMB8(LMP7), CRM1, AKT1(p49), NF-kB1 (p105), p140 FINC, TNF-R2 soluble, NF-kB1 (p50), JAK1, p53 (mitochondrial), ICAM1, CD44, SUMO-1, MUC1-NT, Adrenomedullin, CCL2, alphaAPPs, VHL, HIF1A,…
87	Pancreatic Neoplasms	3625	3.32073e-37	1.20501e-35	3.32073e-37	1.20501e-35	858	G3P2, HGF, Core histone deacetylase I complex, DNAH5, GLG1, Peroxiredoxin, MKP-3, Tubulin beta, Profilin I, SC5D, MEK1(MAP2K1), RACK1, RhoA, C4BP alpha, Galectin-3, BLOS2, Guanylate cyclase, Thioredoxin, OST complex, Biglycan, Pleckstrin, PI3K reg class III (p150), Galpha(q)-specific Class A Orphan/other GPCRs, Maspin, PDIA3, TNF-R2, Chromogranin A, NCX, YPEL2, Alpha-actinin 4, SERTAD4, PKD, IDO1…
88	Pulmonary Disease, Chronic Obstructive	1297	1.01428e-36	3.63872e-35	1.01428e-36	3.63872e-35	386	MHC class II alpha chain, HGF, Core histone deacetylase I complex, MKP-3, ITGA1, MEK1(MAP2K1), Galectin-3, Calcineurin A (alpha), PGE2R4, HDAC9, TNF-R2, Histone H4 family, MIG, TGF-beta 1, GPX3, IL-18R1, IGFBP7, CASP1(p20), GBP5, C4a, TrkA, WFDC2, MHC class II, gamma-ENaC, PTMA, PI3K cat class IA, CCL20, GPX2, AKT1, RelA (p65 NF-kB subunit), Annexin V, MMP-13, GRP78, Calcineurin A (catalytic), PA…
89	Hypersensitivity, Immediate	2292	1.03618e-36	3.67553e-35	1.03618e-36	3.67553e-35	595	MHC class II alpha chain, G3P2, CCL28, Core histone deacetylase I complex, DNAH5, Peroxiredoxin, MKP-3, Tubulin beta, ITGA1, GRO-2, MEK1(MAP2K1), KYNU, PRDX3, PGE2R4, Biglycan, Galpha(q)-specific Class A Orphan/other GPCRs, IKBZ, TLR5, STAT5A, NAB2, TNF-R2, HAT1, CAT-1 (SLC7A1), MIG, PKD, IDO1, RPL13A, TGF-beta 1, GPX3, HLA-DRB1, SRA1, c-IAP2, KMO, IL-18R1, C4a, VNN1, Keratin 7, gp130, TrkA, Gluc…
90	Adenocarcinoma	7005	2.50836e-36	8.79876e-35	2.50836e-36	8.79876e-35	1470	MHC class II alpha chain, Casein kinase II, alpha chains, G3P2, HGF, SLFN5, Core histone deacetylase I complex, MAL2, DNAH5, Junctin, HDLBP, Peroxiredoxin, MKP-3, Tubulin beta, Profilin I, Nectin-4, ITGA1, TOP2 beta, GRO-2, MEK1(MAP2K1), RACK1, WNT4, RhoA, C4BP alpha, Galectin-3, BLOS2, ST7, TPI1, KYNU, SAM68, APOD, ALDOB, VE-cadherin, Dectin-1, SMAD5, PRDX3, Thioredoxin, MetAP-2, OST complex, SL…
91	Bronchial Diseases	2101	4.52912e-36	1.57126e-34	4.52912e-36	1.57126e-34	554	MHC class II alpha chain, G3P2, CCL28, Core histone deacetylase I complex, DNAH5, Peroxiredoxin, MKP-3, Tubulin beta, ITGA1, GRO-2, MEK1(MAP2K1), PRDX3, PGE2R4, Biglycan, Galpha(q)-specific Class A Orphan/other GPCRs, IKBZ, TLR5, STAT5A, NAB2, TNF-R2, HAT1, CAT-1 (SLC7A1), MIG, PKD, IDO1, RP11-529I10.4, RPL13A, TGF-beta 1, GPX3, HLA-DRB1, SRA1, c-IAP2, KMO, IL-18R1, C4a, Keratin 7, gp130, TrkA, W…
92	Endocrine System Diseases	8315	1.30881e-35	4.4912e-34	1.30881e-35	4.4912e-34	1694	MHC class II alpha chain, sEPCR, ESE3, G3P2, HGF, SIAT4A, RG9MTD2, Core histone deacetylase I complex, DNAH5, Ankyrin 1, GLG1, HDLBP, Peroxiredoxin, MKP-3, Tubulin beta, Profilin I, TOP2 beta, SC5D, MEK1(MAP2K1), RACK1, WNT4, ALG10-A, RhoA, C4BP alpha, Galectin-3, BLOS2, Guanylate cyclase, APOD, ALDOB, Thioredoxin, OST complex, PGE2R4, Biglycan, Pleckstrin, PI3K reg class III (p150), Galpha(q)-sp…
93	Endometrial Neoplasms	12863	2.18633e-35	7.42176e-34	2.18633e-35	7.42176e-34	2452	SSR-delta, ESE3, Casein kinase II, alpha chains, G3P2, KBTBD2, Semaphorin 3C, SLC17A9, HGF, SLFN5, RG9MTD2, Core histone deacetylase I complex, DNAH5, ZNF639, Ankyrin 1, CCDC5, VMA21, Junctin, GLG1, HDLBP, Peroxiredoxin, Tubulin beta, Macro-H2A.1 histone, MXRA5, Profilin I, Pappalysin-2, ITGA1, TOP2 beta, MFGE8, Tubulin gamma, GALNT5, MEK1(MAP2K1), NENF, TMIGD3, WNT4, CADPS, ALG10-A, Galectin-3, …
94	Respiratory Hypersensitivity	2054	9.30489e-35	3.12506e-33	9.30489e-35	3.12506e-33	540	MHC class II alpha chain, G3P2, CCL28, Core histone deacetylase I complex, DNAH5, Peroxiredoxin, MKP-3, Tubulin beta, ITGA1, GRO-2, MEK1(MAP2K1), PRDX3, PGE2R4, Biglycan, Galpha(q)-specific Class A Orphan/other GPCRs, IKBZ, TLR5, STAT5A, NAB2, TNF-R2, HAT1, CAT-1 (SLC7A1), MIG, PKD, IDO1, RPL13A, TGF-beta 1, GPX3, HLA-DRB1, SRA1, c-IAP2, KMO, IL-18R1, C4a, Keratin 7, gp130, TrkA, MHC class II, OS…
95	Asthma	2047	1.37477e-34	4.56858e-33	1.37477e-34	4.56858e-33	538	MHC class II alpha chain, G3P2, CCL28, Core histone deacetylase I complex, DNAH5, Peroxiredoxin, MKP-3, Tubulin beta, ITGA1, GRO-2, MEK1(MAP2K1), PRDX3, PGE2R4, Biglycan, Galpha(q)-specific Class A Orphan/other GPCRs, IKBZ, TLR5, STAT5A, NAB2, TNF-R2, HAT1, CAT-1 (SLC7A1), MIG, PKD, IDO1, RPL13A, TGF-beta 1, GPX3, HLA-DRB1, SRA1, c-IAP2, KMO, IL-18R1, C4a, Keratin 7, gp130, TrkA, MHC class II, OS…
96	Inflammation	1296	2.87051e-34	9.43978e-33	2.87051e-34	9.43978e-33	379	sEPCR, ESE3, HGF, Peroxiredoxin, ITGA1, GRO-2, CLEC12A, APOD, Thioredoxin, PGE2R4, TNF-R2, Chromogranin A, MIG, IDO1, HLA-DRB1, LVV-Hemorphin-5, CASP1(p20), gp130, MHC class II, OSM receptor, CCL20, DEK, VCAM1, GPX2, AKT1, RelA (p65 NF-kB subunit), Pyrin (MEFV), Annexin V, MMP-13, PAMP, PARP-1, IRP, iNOS, Amyloid beta 38, SAA1, Galpha(s)-specific amine GPCRs, AKT1(p49), NF-kB1 (p105), IP10, APRIL…
97	Vector Borne Diseases	492	5.77084e-34	1.8782e-32	5.77084e-34	1.8782e-32	190	MHC class II alpha chain, Tubulin beta, MIG, IDO1, TGF-beta 1, HLA-DRB1, LVV-Hemorphin-5, Importin (karyopherin)-beta, C4a, VNN1, TrkA, MHC class II, p76 CAN1, HLA-DQA, VCAM1, IL-7, MMP-13, HLA-DQB, iNOS, sIL2RA, Galpha(s)-specific amine GPCRs, HSC70, NF-kB1 (p105), IP10, Keratin 10, NF-kB1 (p50), VV-Hemorphin-7, Pyruvate kinase, IL-18, p53 (mitochondrial), HMGB1, ICAM1, CCL2, G6PD, S100, sFCGR3A…
98	Inflammatory Bowel Diseases	2172	6.83894e-34	2.20312e-32	6.83894e-34	2.20312e-32	561	MHC class II alpha chain, G3P2, PU.1, CCL28, HGF, MFGE8, GRO-2, RhoA, Galectin-3, IFI17, G0/G1switch 2, Guanylate cyclase, ALDOB, Caspase-5, Dectin-1, SMAD5, Thioredoxin, PGE2R4, Biglycan, CD180, PEPT1, IKBZ, CCDC22, TLR5, STAT5A, TNF-R2, Chromogranin A, JAK2, MIG, IDO1, TGF-beta 1, MLKL, HLA-DRB1, c-IAP2, IL-18R1, LVV-Hemorphin-5, CASP1(p20), C4a, VNN1, Keratin 7, Mucin 3A, SLC6A14, gp130, MHC c…
99	Neoplastic Processes	788	6.96224e-34	2.22018e-32	6.96224e-34	2.22018e-32	263	SSR-delta, Semaphorin 3C, HGF, Core histone deacetylase I complex, Peroxiredoxin, ITGA1, GRO-2, MEK1(MAP2K1), MetAP-2, Maspin, Plakophilin 3, Chromogranin A, JAK2, Keratin 7, TrkA, CLEC1B, CCL20, BRMS1L, AKT1, RelA (p65 NF-kB subunit), MMP-13, Notch, ENPP2, Syndecan-1, iNOS, SAA1, hnRNP K, ITGAV, AKT1(p49), NF-kB1 (p105), p140 FINC, NF-kB1 (p50), ROR-alpha, RhoJ, ADAM12, HMGB1, CD44, DCOR, IRS-2,…
100	Autoimmune Diseases	6093	2.95513e-33	9.32934e-32	2.95513e-33	9.32934e-32	1293	PEX7, MHC class II alpha chain, sEPCR, Casein kinase II, alpha chains, G3P2, PU.1, CCL28, Semaphorin 3C, HGF, SIAT4A, Core histone deacetylase I complex, Ankyrin 1, Junctin, HDLBP, Peroxiredoxin, MKP-3, Tubulin beta, Profilin I, ITGA1, MFGE8, GRO-2, CADPS, RhoA, Galectin-3, IFI17, KYNU, WDR82, CLEC12A, MAD, APOD, VE-cadherin, Caspase-5, Dectin-1, Calcineurin A (alpha), PRDX3, CNTN1 (F3), Thioredo…

## Sheet: Blue GO Processes
Enrichment analysis report
Enrichment by GO Processes					blue
#	Processes	Total	pValue	Min FDR	p-value	FDR	In Data	Network Objects from Active Data
1	cellular process	20611	1.11191e-139	1.43959e-135	1.11191e-139	1.43959e-135	4068	PEX7, MHC class II alpha chain, KLC2, APG3, ESE3, HDHD2, Casein kinase II, alpha chains, G3P2, KBTBD2, PU.1, RNASE6, CCL28, Semaphorin 3C, SLC17A9, HGF, SIAT4A, SLFN5, RG9MTD2, HMGN4, CRYM, Core histone deacetylase I complex, MAL2, SLC31A1, DNAH5, Ankyrin 1, CRHSP-24, dUTPase (DUT), CCDC5, VMA21, VWA1, Junctin, GLG1, SEC22C, Peroxiredoxin, MKP-3, Tubulin beta, Macro-H2A.1 histone, Profilin I, Pap…
2	metabolic process	10984	2.18919e-124	1.41717e-120	2.18919e-124	1.41717e-120	2600	HIF1A, PI3K cat class IA (p110-beta), STK3, EAP30, GPX, MTMR6, FAM98B, IFI6, Mucin 16, MRPS30, HKDC1, TCEA2, Serine racemase, KARS, DLC2 (Dynein LC8b), Cosmc, S100, CKS2, IRS-1, SNRP116, MCT-1, Pim-2, IMPAD1, Mucin 13, Fc epsilon RI gamma, TRIPs, PRKD3, PTPLAD2, LAMB1, S100A13, p38delta (MAPK13), MMP-1, Tcf(Lef), HXK1, LACTB2, PCSK9, RDHE2, C3, OXA1L, IARS2, ASB9, KLHL5, Xanthine oxidase, LRP10, …
3	cellular metabolic process	9803	1.94466e-122	8.39249e-119	1.94466e-122	8.39249e-119	2385	PEX7, APG3, ESE3, HDHD2, Casein kinase II, alpha chains, G3P2, PU.1, RNASE6, SIAT4A, RG9MTD2, CRYM, Core histone deacetylase I complex, Ankyrin 1, dUTPase (DUT), VWA1, Junctin, Peroxiredoxin, MKP-3, Pappalysin-2, SIAHBP1, FKBP7, MRPL32, TOP2 beta, MFGE8, TOM20, SC5D, PKIG, CPA4, GALNT5, MEK1(MAP2K1), RACK1, ALG10-A, RhoA, MRPL1, Galectin-3, PEFLIN, TPI1, RPS12, KYNU, WDR82, SRFBP1, GLYATL1, SAM68…
4	nitrogen compound metabolic process	8991	2.65209e-119	8.58414e-116	2.65209e-119	8.58414e-116	2228	APG3, ESE3, Casein kinase II, alpha chains, G3P2, PU.1, RNASE6, HGF, SIAT4A, RG9MTD2, CRYM, Core histone deacetylase I complex, Ankyrin 1, dUTPase (DUT), VWA1, Junctin, Peroxiredoxin, MKP-3, Pappalysin-2, SIAHBP1, FKBP7, MRPL32, TOP2 beta, MFGE8, TOM20, CPA4, GALNT5, MEK1(MAP2K1), RACK1, ALG10-A, RhoA, MRPL1, Galectin-3, PEFLIN, TPI1, RPS12, KYNU, WDR82, SRFBP1, GLYATL1, SAM68, Guanylate cyclase,…
5	organic substance metabolic process	10355	4.43431e-117	1.14822e-113	4.43431e-117	1.14822e-113	2468	PEX7, APG3, ESE3, Casein kinase II, alpha chains, G3P2, KBTBD2, PU.1, RNASE6, HGF, SIAT4A, RG9MTD2, CRYM, Core histone deacetylase I complex, Ankyrin 1, dUTPase (DUT), VWA1, Junctin, HDLBP, Peroxiredoxin, MKP-3, Pappalysin-2, SIAHBP1, FKBP7, MRPL32, TOP2 beta, MFGE8, TOM20, SC5D, CPA4, GALNT5, MEK1(MAP2K1), RACK1, ALG10-A, RhoA, MRPL1, Galectin-3, PEFLIN, TPI1, RPS12, KYNU, WDR82, SRFBP1, GLYATL1…
6	primary metabolic process	9606	3.81093e-112	8.22335e-109	3.81093e-112	8.22335e-109	2319	PEX7, APG3, ESE3, Casein kinase II, alpha chains, G3P2, KBTBD2, PU.1, RNASE6, HGF, SIAT4A, RG9MTD2, CRYM, Core histone deacetylase I complex, dUTPase (DUT), VWA1, Junctin, HDLBP, Peroxiredoxin, MKP-3, Pappalysin-2, SIAHBP1, FKBP7, MRPL32, TOP2 beta, MFGE8, TOM20, SC5D, CPA4, GALNT5, MEK1(MAP2K1), RACK1, ALG10-A, RhoA, MRPL1, Galectin-3, PEFLIN, TPI1, RPS12, KYNU, WDR82, SRFBP1, GLYATL1, SAM68, Gu…
7	organonitrogen compound metabolic process	6893	5.57826e-111	1.03174e-107	5.57826e-111	1.03174e-107	1806	APG3, Casein kinase II, alpha chains, G3P2, PU.1, HGF, SIAT4A, CRYM, Core histone deacetylase I complex, Ankyrin 1, dUTPase (DUT), VWA1, Junctin, Peroxiredoxin, MKP-3, Pappalysin-2, FKBP7, MRPL32, MFGE8, TOM20, CPA4, GALNT5, MEK1(MAP2K1), RACK1, ALG10-A, RhoA, MRPL1, PEFLIN, TPI1, RPS12, KYNU, WDR82, GLYATL1, Guanylate cyclase, ALDOB, EIF1AX, N6amt2, Caspase-5, SMAD5, Calcineurin A (alpha), SLC15…
8	cellular localization	3949	1.77481e-102	2.8723e-99	1.77481e-102	2.8723e-99	1178	PEX7, KLC2, APG3, HGF, DNAH5, Ankyrin 1, CCDC5, GLG1, SEC22C, Peroxiredoxin, Tubulin beta, Macro-H2A.1 histone, Profilin I, Tubulin gamma, TOM20, VPS29, MEK1(MAP2K1), CADPS, RhoA, Galectin-3, BLOS2, PEFLIN, RPS12, CLEC12A, MENTHO, NOL6, STXBP6, SRP68, Calcineurin A (alpha), Thioredoxin, OST complex, Calcineurin B1, AP-1 beta subunit, Pleckstrin, PI3K reg class III (p150), C9orf167, Karyopherin al…
9	cellular component organization or biogenesis	7982	1.77191e-99	2.54899e-96	1.77191e-99	2.54899e-96	1980	PEX7, MHC class II alpha chain, APG3, Casein kinase II, alpha chains, G3P2, PU.1, Semaphorin 3C, HMGN4, Core histone deacetylase I complex, DNAH5, Ankyrin 1, CCDC5, VMA21, VWA1, Peroxiredoxin, Tubulin beta, Macro-H2A.1 histone, Profilin I, SIAHBP1, Nectin-4, T-plastin, MRPL32, ITGA1, TOP2 beta, MFGE8, Tubulin gamma, TOM20, CPA4, MEK1(MAP2K1), FAM36A, CADPS, RhoA, MRPL1, Galectin-3, BLOS2, ST7, PE…
10	localization	7692	1.9915e-99	2.5784e-96	1.9915e-99	2.5784e-96	1925	PEX7, MHC class II alpha chain, KLC2, APG3, HDHD2, CCL28, Semaphorin 3C, SLC17A9, HGF, CRYM, MAL2, SLC31A1, DNAH5, Ankyrin 1, CCDC5, Junctin, GLG1, SEC22C, HDLBP, Peroxiredoxin, Tubulin beta, Macro-H2A.1 histone, Profilin I, ITGA1, TOP2 beta, MFGE8, Tubulin gamma, TOM20, LRRC26, GRO-2, VPS29, MEK1(MAP2K1), RACK1, CADPS, ALG10-A, RhoA, Galectin-3, BLOS2, PEFLIN, RPS12, CLEC12A, Guanylate cyclase, …
11	macromolecule metabolic process	8228	5.7136e-96	6.7249e-93	5.7136e-96	6.7249e-93	2015	APG3, ESE3, Casein kinase II, alpha chains, G3P2, KBTBD2, PU.1, RNASE6, HGF, SIAT4A, RG9MTD2, Core histone deacetylase I complex, dUTPase (DUT), VWA1, Junctin, Peroxiredoxin, MKP-3, Pappalysin-2, SIAHBP1, FKBP7, MRPL32, TOP2 beta, MFGE8, TOM20, CPA4, GALNT5, MEK1(MAP2K1), RACK1, ALG10-A, RhoA, MRPL1, Galectin-3, PEFLIN, RPS12, WDR82, SRFBP1, SAM68, Guanylate cyclase, NOL6, EIF1AX, N6amt2, Caspase…
12	establishment of localization in cell	3094	3.53691e-95	3.81603e-92	3.53691e-95	3.81603e-92	970	PEX7, KLC2, APG3, HGF, DNAH5, Ankyrin 1, GLG1, SEC22C, Peroxiredoxin, Tubulin beta, TOM20, VPS29, MEK1(MAP2K1), CADPS, RhoA, Galectin-3, BLOS2, PEFLIN, RPS12, CLEC12A, MENTHO, NOL6, SRP68, Calcineurin A (alpha), OST complex, Calcineurin B1, AP-1 beta subunit, Pleckstrin, PI3K reg class III (p150), C9orf167, Karyopherin alpha 4, CCDC22, ARL5B, TCP1-theta, KIF13A, SHPS-1, TNF-R2, Chromogranin A, NC…
13	cellular macromolecule metabolic process	6517	1.47808e-92	1.47205e-89	1.47808e-92	1.47205e-89	1677	APG3, ESE3, Casein kinase II, alpha chains, G3P2, PU.1, RNASE6, SIAT4A, RG9MTD2, Core histone deacetylase I complex, dUTPase (DUT), VWA1, Junctin, Peroxiredoxin, MKP-3, Pappalysin-2, FKBP7, MRPL32, TOP2 beta, MFGE8, TOM20, CPA4, GALNT5, MEK1(MAP2K1), RACK1, ALG10-A, RhoA, MRPL1, PEFLIN, RPS12, WDR82, Guanylate cyclase, EIF1AX, N6amt2, SMAD5, DHX34, Calcineurin A (alpha), PRDX3, RRP41, MetAP-2, OS…
14	establishment of localization	6110	5.86697e-92	5.42569e-89	5.86697e-92	5.42569e-89	1595	PEX7, MHC class II alpha chain, KLC2, APG3, HDHD2, SLC17A9, HGF, CRYM, MAL2, SLC31A1, DNAH5, Ankyrin 1, Junctin, GLG1, SEC22C, HDLBP, Peroxiredoxin, Tubulin beta, Macro-H2A.1 histone, MFGE8, TOM20, LRRC26, VPS29, MEK1(MAP2K1), CADPS, ALG10-A, RhoA, Galectin-3, BLOS2, PEFLIN, RPS12, CLEC12A, Guanylate cyclase, MENTHO, APOD, NOL6, STXBP6, Gpr107, Sideroflexin-3, SRP68, KCNK6, Dectin-1, Calcineurin …
15	transport	5914	2.72758e-91	2.35426e-88	2.72758e-91	2.35426e-88	1554	PEX7, MHC class II alpha chain, KLC2, APG3, HDHD2, SLC17A9, HGF, CRYM, MAL2, SLC31A1, DNAH5, Ankyrin 1, Junctin, GLG1, SEC22C, HDLBP, Peroxiredoxin, Tubulin beta, MFGE8, TOM20, LRRC26, VPS29, MEK1(MAP2K1), CADPS, ALG10-A, RhoA, Galectin-3, BLOS2, PEFLIN, RPS12, CLEC12A, Guanylate cyclase, MENTHO, APOD, NOL6, STXBP6, Gpr107, Sideroflexin-3, SRP68, KCNK6, Dectin-1, Calcineurin A (alpha), SLC15A3, O…
16	biosynthetic process	3874	6.79176e-91	5.49581e-88	6.79176e-91	5.49581e-88	1131	PEX7, ESE3, Casein kinase II, alpha chains, G3P2, SIAT4A, Core histone deacetylase I complex, Ankyrin 1, dUTPase (DUT), MRPL32, SC5D, GALNT5, RACK1, ALG10-A, MRPL1, TPI1, RPS12, KYNU, Guanylate cyclase, MENTHO, ALDOB, EIF1AX, OST complex, Biglycan, PI3K reg class III (p150), Selenoprotein K, SIAT4C, SARS2, MRPS35, HDAC9, STAT5A, MRPS12, Histone H4 family, PKD, TPK1, eEF2, IDO1, RPL13A, TGF-beta 1…
17	protein metabolic process	5541	3.14187e-90	2.39281e-87	3.14187e-90	2.39281e-87	1476	APG3, Casein kinase II, alpha chains, G3P2, PU.1, HGF, SIAT4A, Core histone deacetylase I complex, VWA1, Junctin, Peroxiredoxin, MKP-3, Pappalysin-2, FKBP7, MRPL32, MFGE8, TOM20, CPA4, GALNT5, MEK1(MAP2K1), RACK1, ALG10-A, RhoA, MRPL1, PEFLIN, RPS12, WDR82, Guanylate cyclase, EIF1AX, N6amt2, Caspase-5, SMAD5, Calcineurin A (alpha), SLC15A3, PRDX3, MetAP-2, OST complex, Calcineurin B1, PLK3 (CNK),…
18	organic substance biosynthetic process	3788	1.54526e-88	1.11147e-85	1.54526e-88	1.11147e-85	1106	PEX7, ESE3, Casein kinase II, alpha chains, G3P2, SIAT4A, Core histone deacetylase I complex, Ankyrin 1, dUTPase (DUT), MRPL32, SC5D, GALNT5, RACK1, ALG10-A, MRPL1, TPI1, RPS12, KYNU, Guanylate cyclase, MENTHO, ALDOB, EIF1AX, OST complex, Biglycan, PI3K reg class III (p150), Selenoprotein K, SIAT4C, SARS2, MRPS35, HDAC9, STAT5A, MRPS12, Histone H4 family, PKD, TPK1, eEF2, IDO1, RPL13A, TGF-beta 1…
19	response to organic substance	4958	8.82446e-88	6.01317e-85	8.82446e-88	6.01317e-85	1350	MHC class II alpha chain, Casein kinase II, alpha chains, G3P2, KBTBD2, PU.1, HGF, CRYM, Core histone deacetylase I complex, dUTPase (DUT), Junctin, Peroxiredoxin, MKP-3, MXRA5, Profilin I, TOP2 beta, MFGE8, TOM20, GRO-2, MEK1(MAP2K1), RACK1, WNT4, RhoA, IFI17, RPS12, KYNU, Guanylate cyclase, ALDOB, VE-cadherin, Dectin-1, SMAD5, Calcineurin A (alpha), PRDX3, Thioredoxin, OST complex, PGE2R4, CD18…
20	viral process	1215	3.12442e-87	2.02259e-84	3.12442e-87	2.02259e-84	494	MHC class II alpha chain, SIAT4A, Core histone deacetylase I complex, ZNF639, Nectin-4, VPS29, RACK1, RhoA, RPS12, EIF1AX, OST complex, AP-1 beta subunit, Karyopherin alpha 4, SIAT4C, Histone H4 family, RPL13A, 14-3-3 epsilon, MLKL, Importin (karyopherin)-beta, UBC, Keratin 7, gp130, PPID, MHC class II, OSM receptor, CLEC1B, DEK, RED, VCAM1, PRK2, SLC25A6, RelA (p65 NF-kB subunit), DDX6, SMU1, TO…
21	cellular biosynthetic process	3674	3.16523e-86	1.95144e-83	3.16523e-86	1.95144e-83	1075	PEX7, ESE3, Casein kinase II, alpha chains, SIAT4A, Core histone deacetylase I complex, Ankyrin 1, dUTPase (DUT), MRPL32, GALNT5, RACK1, ALG10-A, MRPL1, TPI1, RPS12, KYNU, Guanylate cyclase, MENTHO, EIF1AX, OST complex, Biglycan, PI3K reg class III (p150), Selenoprotein K, SIAT4C, SARS2, MRPS35, HDAC9, STAT5A, MRPS12, Histone H4 family, PKD, TPK1, eEF2, IDO1, RPL13A, TGF-beta 1, Copine-3, NUDT15,…
22	cellular component organization	7724	7.71287e-86	4.53902e-83	7.71287e-86	4.53902e-83	1887	PEX7, MHC class II alpha chain, APG3, Casein kinase II, alpha chains, G3P2, PU.1, Semaphorin 3C, HMGN4, Core histone deacetylase I complex, DNAH5, Ankyrin 1, CCDC5, VMA21, VWA1, Peroxiredoxin, Tubulin beta, Macro-H2A.1 histone, Profilin I, SIAHBP1, Nectin-4, T-plastin, MRPL32, ITGA1, TOP2 beta, MFGE8, Tubulin gamma, TOM20, CPA4, MEK1(MAP2K1), FAM36A, CADPS, RhoA, MRPL1, Galectin-3, BLOS2, ST7, PE…
23	response to stress	5453	1.35927e-85	7.65154e-83	1.35927e-85	7.65154e-83	1444	MHC class II alpha chain, G3P2, PU.1, RNASE6, Core histone deacetylase I complex, VWA1, Peroxiredoxin, MKP-3, Tubulin beta, Pappalysin-2, GSKIP, TOP2 beta, GRO-2, MEK1(MAP2K1), TMIGD3, WNT4, RhoA, C4BP alpha, Galectin-3, IFI17, KYNU, COCH, Guanylate cyclase, APOD, ALDOB, Dectin-1, Calcineurin A (alpha), SLC15A3, PRDX3, Thioredoxin, RRP41, OST complex, PLK3 (CNK), PGE2R4, Zizimin 1, CD180, Pleckst…
24	cellular protein metabolic process	4694	6.44759e-83	3.4782e-80	6.44759e-83	3.4782e-80	1281	APG3, Casein kinase II, alpha chains, G3P2, PU.1, SIAT4A, Core histone deacetylase I complex, VWA1, Junctin, Peroxiredoxin, MKP-3, Pappalysin-2, FKBP7, MRPL32, MFGE8, TOM20, CPA4, GALNT5, MEK1(MAP2K1), RACK1, ALG10-A, RhoA, MRPL1, PEFLIN, RPS12, WDR82, Guanylate cyclase, EIF1AX, N6amt2, SMAD5, Calcineurin A (alpha), PRDX3, MetAP-2, OST complex, Calcineurin B1, PLK3 (CNK), Biglycan, KCTD21, PI3K r…
25	positive regulation of biological process	8733	5.96164e-81	3.08741e-78	5.96164e-81	3.08741e-78	2058	MHC class II alpha chain, ESE3, HDHD2, Casein kinase II, alpha chains, G3P2, PU.1, CCL28, Semaphorin 3C, HGF, Core histone deacetylase I complex, ZNF639, Ankyrin 1, Junctin, Peroxiredoxin, MKP-3, Tubulin beta, Macro-H2A.1 histone, Profilin I, ITGA1, GSKIP, TOP2 beta, MFGE8, LRRC26, GRO-2, MEK1(MAP2K1), NENF, RACK1, WNT4, CADPS, RhoA, C4BP alpha, Galectin-3, BLOS2, PEFLIN, IFI17, G0/G1switch 2, SA…
26	positive regulation of cellular process	7959	1.52755e-80	7.60661e-78	1.52755e-80	7.60661e-78	1913	MHC class II alpha chain, ESE3, HDHD2, Casein kinase II, alpha chains, G3P2, PU.1, CCL28, Semaphorin 3C, HGF, Core histone deacetylase I complex, ZNF639, Ankyrin 1, Junctin, Peroxiredoxin, MKP-3, Tubulin beta, Macro-H2A.1 histone, Profilin I, ITGA1, GSKIP, TOP2 beta, MFGE8, LRRC26, GRO-2, MEK1(MAP2K1), NENF, RACK1, WNT4, CADPS, RhoA, Galectin-3, BLOS2, PEFLIN, IFI17, G0/G1switch 2, SAM68, Guanyla…
27	organonitrogen compound biosynthetic process	1832	4.71378e-79	2.26035e-76	4.71378e-79	2.26035e-76	636	Casein kinase II, alpha chains, SIAT4A, Ankyrin 1, dUTPase (DUT), MRPL32, GALNT5, RACK1, ALG10-A, MRPL1, RPS12, KYNU, Guanylate cyclase, EIF1AX, OST complex, Biglycan, Selenoprotein K, SIAT4C, SARS2, MRPS35, MRPS12, PKD, TPK1, eEF2, IDO1, RPL13A, TGF-beta 1, WBSCR18, CHSY1, KMO, ELOVL7, ACSL1, Mucin 3A, OAZ2, ERAL1, AKT1, CHST3, MRPL16, MRPS7, DARS, MCFD2, IRP, LIPIN1, GALNTL2, GCTG, PGM3, PIGW, …
28	protein-containing complex subunit organization	2233	1.2148e-73	5.61715e-71	1.2148e-73	5.61715e-71	719	MHC class II alpha chain, Core histone deacetylase I complex, DNAH5, VMA21, Tubulin beta, Macro-H2A.1 histone, SIAHBP1, MRPL32, Tubulin gamma, FAM36A, CADPS, MRPL1, BLOS2, PEFLIN, STXBP6, ALDOB, AP-1 beta subunit, KCTD21, MRPS35, TCP1-theta, GSDMDC1, MRPS12, HAT1, Histone H4 family, JAK2, TGF-beta 1, MLKL, HLA-DRB1, FR-alpha, c-IAP2, UBC, GBP5, ACN9, PPID, MHC class II, ERAL1, PTMA, Clp1, SSBP1, …
29	negative regulation of biological process	7830	7.37378e-71	3.29201e-68	7.37378e-71	3.29201e-68	1854	MHC class II alpha chain, APG3, Casein kinase II, alpha chains, G3P2, PU.1, CCL28, Semaphorin 3C, HGF, SIAT4A, CRYM, Core histone deacetylase I complex, ZNF639, Junctin, GLG1, Peroxiredoxin, MKP-3, Tubulin beta, Macro-H2A.1 histone, Profilin I, ITGA1, GSKIP, PKIG, MEK1(MAP2K1), NENF, TMIGD3, RACK1, WNT4, RhoA, C4BP alpha, LSMD1, Galectin-3, IFI17, RPS12, MAD, SAM68, Guanylate cyclase, APOD, STXBP…
30	cellular response to chemical stimulus	4601	3.37453e-70	1.45633e-67	3.37453e-70	1.45633e-67	1222	MHC class II alpha chain, G3P2, PU.1, CCL28, HGF, Core histone deacetylase I complex, SLC31A1, Junctin, Peroxiredoxin, Profilin I, ITGA1, GSKIP, TOP2 beta, GRO-2, RACK1, WNT4, RhoA, Galectin-3, IFI17, Guanylate cyclase, ALDOB, VE-cadherin, Dectin-1, SMAD5, Calcineurin A (alpha), PRDX3, Thioredoxin, PLK3 (CNK), PGE2R4, CD180, Galpha(q)-specific Class A Orphan/other GPCRs, LTBP3, PDIA3, HDAC9, TLR5…
31	macromolecule biosynthetic process	2368	7.52875e-69	3.14434e-66	7.52875e-69	3.14434e-66	738	ESE3, SIAT4A, Core histone deacetylase I complex, dUTPase (DUT), MRPL32, GALNT5, RACK1, ALG10-A, MRPL1, RPS12, EIF1AX, OST complex, Biglycan, Selenoprotein K, SIAT4C, SARS2, MRPS35, HDAC9, STAT5A, MRPS12, Histone H4 family, eEF2, RPL13A, CHSY1, TRAP25, UBC, Mucin 3A, ERAL1, UFD1, PTMA, Clp1, DEK, SSBP1, AKT1, CHST3, MRPL16, USP10, MRPS7, RelA (p65 NF-kB subunit), POLR3F, NFYB, BAF60, C10orf119, D…
32	cellular response to organic substance	3777	2.40336e-68	9.72384e-66	2.40336e-68	9.72384e-66	1045	MHC class II alpha chain, G3P2, PU.1, HGF, Core histone deacetylase I complex, Profilin I, TOP2 beta, GRO-2, RACK1, WNT4, RhoA, IFI17, Guanylate cyclase, ALDOB, VE-cadherin, Dectin-1, SMAD5, Calcineurin A (alpha), Thioredoxin, PGE2R4, CD180, Galpha(q)-specific Class A Orphan/other GPCRs, LTBP3, PDIA3, HDAC9, TLR5, STAT5A, SHPS-1, TNF-R2, NCX, JAK2, Alpha-actinin 4, MIG, PKD, eEF2, RPL13A, TGF-bet…
33	regulation of protein metabolic process	3731	1.32128e-67	5.18384e-65	1.32128e-67	5.18384e-65	1033	Casein kinase II, alpha chains, G3P2, PU.1, HGF, Core histone deacetylase I complex, Junctin, GLG1, Peroxiredoxin, MKP-3, Macro-H2A.1 histone, ITGA1, GSKIP, PKIG, MEK1(MAP2K1), RACK1, RhoA, C4BP alpha, Galectin-3, PEFLIN, SAM68, APOD, VE-cadherin, Caspase-5, Dectin-1, PRDX3, CNTN1 (F3), Thioredoxin, RRP41, Calcineurin B1, PLK3 (CNK), SLC39A10, PGE2R4, Galpha(q)-specific Class A Orphan/other GPCRs…
34	cellular protein localization	2026	2.37727e-67	9.0525e-65	2.37727e-67	9.0525e-65	655	PEX7, APG3, Ankyrin 1, GLG1, Macro-H2A.1 histone, Profilin I, TOM20, VPS29, RPS12, SRP68, Calcineurin A (alpha), Thioredoxin, Calcineurin B1, AP-1 beta subunit, PI3K reg class III (p150), Karyopherin alpha 4, Rapsyn, ARL5B, VAMP5, KIF13A, Plakophilin 3, Chromogranin A, Rab-27A, RPL13A, 14-3-3 epsilon, TGF-beta 1, FR-alpha, Importin (karyopherin)-beta, SEC61 complex, GBP5, SSR-alpha, UFD1, GOLGB1,…
35	macromolecule localization	3381	8.94168e-67	3.30766e-64	8.94168e-67	3.30766e-64	956	PEX7, MHC class II alpha chain, APG3, HDHD2, Ankyrin 1, GLG1, SEC22C, HDLBP, Macro-H2A.1 histone, Profilin I, TOM20, VPS29, RACK1, CADPS, Galectin-3, RPS12, APOD, NOL6, SRP68, VE-cadherin, Calcineurin A (alpha), SLC15A3, Thioredoxin, Calcineurin B1, AP-1 beta subunit, Pleckstrin, PEPT1, PI3K reg class III (p150), Galpha(q)-specific Class A Orphan/other GPCRs, Karyopherin alpha 4, CCDC22, Rapsyn, …
36	cellular macromolecule localization	2041	2.41369e-66	8.68058e-64	2.41369e-66	8.68058e-64	656	PEX7, APG3, Ankyrin 1, GLG1, Macro-H2A.1 histone, Profilin I, TOM20, VPS29, RPS12, SRP68, Calcineurin A (alpha), Thioredoxin, Calcineurin B1, AP-1 beta subunit, PI3K reg class III (p150), Karyopherin alpha 4, Rapsyn, ARL5B, VAMP5, KIF13A, Plakophilin 3, Chromogranin A, Rab-27A, RPL13A, 14-3-3 epsilon, TGF-beta 1, FR-alpha, Importin (karyopherin)-beta, SEC61 complex, GBP5, SSR-alpha, UFD1, GOLGB1,…
37	cellular macromolecule biosynthetic process	2314	2.60873e-66	9.12842e-64	2.60873e-66	9.12842e-64	719	ESE3, SIAT4A, Core histone deacetylase I complex, dUTPase (DUT), MRPL32, GALNT5, RACK1, ALG10-A, MRPL1, RPS12, EIF1AX, OST complex, Biglycan, Selenoprotein K, SIAT4C, SARS2, MRPS35, HDAC9, STAT5A, MRPS12, Histone H4 family, eEF2, RPL13A, CHSY1, TRAP25, UBC, Mucin 3A, ERAL1, UFD1, PTMA, Clp1, DEK, SSBP1, AKT1, CHST3, MRPL16, USP10, MRPS7, RelA (p65 NF-kB subunit), POLR3F, NFYB, BAF60, C10orf119, D…
38	cell activation	1659	1.82124e-65	6.20515e-63	1.82124e-65	6.20515e-63	563	MHC class II alpha chain, PU.1, SIAT4A, Peroxiredoxin, Tubulin beta, WNT4, RhoA, Galectin-3, CLEC12A, Dectin-1, Calcineurin A (alpha), OST complex, PGE2R4, CD180, Pleckstrin, HDAC9, TCP1-theta, STAT5A, SHPS-1, TNF-R2, Chromogranin A, GSDMDC1, JAK2, Rab-27A, QSCN6, eEF2, TGF-beta 1, Copine-3, IL-18R1, Importin (karyopherin)-beta, VNN1, TrkA, IRp60, MHC class II, CLEC1B, PI3K cat class IA, G-protei…
39	protein localization	2829	4.81538e-65	1.59858e-62	4.81538e-65	1.59858e-62	831	PEX7, MHC class II alpha chain, APG3, HDHD2, Ankyrin 1, GLG1, SEC22C, Macro-H2A.1 histone, Profilin I, TOM20, VPS29, RACK1, CADPS, Galectin-3, RPS12, SRP68, VE-cadherin, Calcineurin A (alpha), SLC15A3, Thioredoxin, Calcineurin B1, AP-1 beta subunit, Pleckstrin, PEPT1, PI3K reg class III (p150), Galpha(q)-specific Class A Orphan/other GPCRs, Karyopherin alpha 4, CCDC22, Rapsyn, ARL5B, VAMP5, KIF13…
40	cellular response to stress	2525	6.70948e-65	2.17169e-62	6.70948e-65	2.17169e-62	763	PU.1, Core histone deacetylase I complex, Peroxiredoxin, GSKIP, TOP2 beta, MEK1(MAP2K1), WNT4, RhoA, Guanylate cyclase, APOD, PRDX3, Thioredoxin, OST complex, PLK3 (CNK), PGE2R4, PI3K reg class III (p150), Selenoprotein K, PDIA3, MRPS35, HDAC9, SLC35A4, SHPS-1, TNF-R2, NCX, Histone H4 family, JAK2, PKD, eEF2, 14-3-3 epsilon, REP8, GPX3, MLKL, FR-alpha, NUDT15, UBC, SEC61 complex, SSR-alpha, ATP6V…
41	cellular nitrogen compound metabolic process	4558	8.11241e-64	2.56174e-61	8.11241e-64	2.56174e-61	1192	ESE3, G3P2, RNASE6, SIAT4A, RG9MTD2, Core histone deacetylase I complex, Ankyrin 1, dUTPase (DUT), SIAHBP1, MRPL32, TOP2 beta, RACK1, RhoA, MRPL1, Galectin-3, TPI1, RPS12, KYNU, SRFBP1, SAM68, Guanylate cyclase, NOL6, ALDOB, EIF1AX, DHX34, RRP41, SARS2, MRPS35, HDAC9, STAT5A, C19orf43, MRPS12, Histone H4 family, TPK1, eEF2, IDO1, RPL13A, TGF-beta 1, GPX3, FR-alpha, NUDT15, WBSCR18, KMO, Importin …
42	nitrogen compound transport	2265	7.19494e-62	2.21793e-59	7.19494e-62	2.21793e-59	696	PEX7, MHC class II alpha chain, APG3, HDHD2, SLC17A9, GLG1, SEC22C, TOM20, VPS29, CADPS, RPS12, NOL6, Sideroflexin-3, SRP68, Calcineurin A (alpha), SLC15A3, OST complex, Calcineurin B1, AP-1 beta subunit, Pleckstrin, PEPT1, PI3K reg class III (p150), Galpha(q)-specific Class A Orphan/other GPCRs, Karyopherin alpha 4, CCDC22, SLC35A4, ARL5B, VAMP5, KIF13A, Alpha-actinin 4, Rab-27A, CAT-1 (SLC7A1),…
43	cellular response to cytokine stimulus	1588	1.93767e-60	5.83418e-58	1.93767e-60	5.83418e-58	534	MHC class II alpha chain, G3P2, PU.1, HGF, Core histone deacetylase I complex, GRO-2, RhoA, IFI17, Guanylate cyclase, PGE2R4, PDIA3, STAT5A, SHPS-1, TNF-R2, JAK2, Alpha-actinin 4, MIG, RPL13A, TGF-beta 1, HLA-DRB1, c-IAP2, KMO, IL-18R1, UBC, GBP5, ACSL1, gp130, GNA1, MHC class II, OSM receptor, PI3K cat class IA, CCL20, 2'-PDE, HLA-DQA, VCAM1, AKT1, IL-7, USP10, RelA (p65 NF-kB subunit), NFYB, GR…
44	regulation of cellular protein metabolic process	3517	4.78256e-60	1.40727e-57	4.78256e-60	1.40727e-57	964	Casein kinase II, alpha chains, G3P2, PU.1, HGF, Core histone deacetylase I complex, Junctin, GLG1, Peroxiredoxin, MKP-3, Macro-H2A.1 histone, ITGA1, GSKIP, PKIG, MEK1(MAP2K1), RACK1, RhoA, Galectin-3, PEFLIN, SAM68, VE-cadherin, Caspase-5, Dectin-1, PRDX3, CNTN1 (F3), Thioredoxin, RRP41, Calcineurin B1, PLK3 (CNK), SLC39A10, PGE2R4, Galpha(q)-specific Class A Orphan/other GPCRs, CCDC22, Maspin, …
45	protein localization to endoplasmic reticulum	170	5.7812e-60	1.66331e-57	5.7812e-60	1.66331e-57	126	RPS12, SRP68, RPL13A, FR-alpha, SEC61 complex, GRP78, RPL34, SPC25, SEC61 alpha, RPS9, EDEM, RPS15a, BCAP29, LRRK2, RPL7, Wrb, RPS6, RPL23, RPL27, RPL35, RPS2, SPC22, KDELR3, RER1, RPL23a, KDELR, RPS3, SEC62, RP40, SPC12, SRP54, SRP72, RPS15, RPL21, RPL8, RPS4X, Mia3, RPL36, RPS4, SEC61 gamma, RPS7, RPL37A, RPL41, RPL22, RPS24, QM, RPL3, RPS3A, SGTA, RPS23, RPL7A, SPC, SRP-beta receptor, RPL4, KD…
46	intracellular transport	1962	7.80781e-60	2.19756e-57	7.80781e-60	2.19756e-57	621	PEX7, KLC2, APG3, Ankyrin 1, GLG1, SEC22C, Tubulin beta, TOM20, VPS29, MEK1(MAP2K1), BLOS2, PEFLIN, RPS12, NOL6, SRP68, Calcineurin A (alpha), Calcineurin B1, AP-1 beta subunit, PI3K reg class III (p150), Karyopherin alpha 4, CCDC22, ARL5B, KIF13A, Alpha-actinin 4, Rab-27A, RPL13A, 14-3-3 epsilon, TGF-beta 1, FR-alpha, Importin (karyopherin)-beta, UBC, SEC61 complex, SSR-alpha, UFD1, MAP1S, GOLGB…
47	leukocyte activation	1418	8.90159e-60	2.4521e-57	8.90159e-60	2.4521e-57	491	MHC class II alpha chain, PU.1, SIAT4A, Peroxiredoxin, Tubulin beta, WNT4, RhoA, Galectin-3, CLEC12A, Dectin-1, Calcineurin A (alpha), OST complex, PGE2R4, CD180, HDAC9, TCP1-theta, STAT5A, SHPS-1, TNF-R2, Chromogranin A, GSDMDC1, JAK2, Rab-27A, QSCN6, eEF2, TGF-beta 1, Copine-3, IL-18R1, Importin (karyopherin)-beta, VNN1, TrkA, IRp60, MHC class II, PI3K cat class IA, OSTF1, VCAM1, IL-7, HLA-DQB,…
48	response to cytokine	1792	9.50158e-60	2.56285e-57	9.50158e-60	2.56285e-57	581	MHC class II alpha chain, G3P2, PU.1, HGF, Core histone deacetylase I complex, GRO-2, RhoA, IFI17, KYNU, Guanylate cyclase, ALDOB, OST complex, PGE2R4, PDIA3, STAT5A, SHPS-1, TNF-R2, JAK2, Alpha-actinin 4, MIG, RPL13A, TGF-beta 1, HLA-DRB1, c-IAP2, KMO, IL-18R1, TRAFD1, UBC, SEC61 complex, GBP5, ACSL1, gp130, GNA1, MHC class II, OSM receptor, PI3K cat class IA, CCL20, 2'-PDE, HLA-DQA, VCAM1, AKT1…
49	organic substance transport	2747	1.52206e-59	4.02165e-57	1.52206e-59	4.02165e-57	797	PEX7, MHC class II alpha chain, APG3, HDHD2, SLC17A9, GLG1, SEC22C, HDLBP, TOM20, VPS29, CADPS, RPS12, APOD, NOL6, Sideroflexin-3, SRP68, Calcineurin A (alpha), SLC15A3, OST complex, Calcineurin B1, AP-1 beta subunit, Pleckstrin, PEPT1, PI3K reg class III (p150), Galpha(q)-specific Class A Orphan/other GPCRs, Karyopherin alpha 4, CCDC22, SLC35A4, ARL5B, VAMP5, KIF13A, Alpha-actinin 4, Rab-27A, CA…
50	cell activation involved in immune response	866	2.17985e-59	5.64451e-57	2.17985e-59	5.64451e-57	348	PU.1, SIAT4A, Peroxiredoxin, Tubulin beta, RhoA, Galectin-3, CLEC12A, Dectin-1, OST complex, PGE2R4, CD180, TCP1-theta, SHPS-1, TNF-R2, Chromogranin A, GSDMDC1, Rab-27A, QSCN6, eEF2, TGF-beta 1, Copine-3, IL-18R1, Importin (karyopherin)-beta, VNN1, IRp60, PI3K cat class IA, OSTF1, Notch, Tubulin beta 1, Tubulin beta 2C, TXNDC5, Heme oxygenase 2, CD97, LIC-1, Syntenin 1, HSC70, ITGAV, NF-kB1 (p105…
51	leukocyte activation involved in immune response	862	6.69532e-59	1.69969e-56	6.69532e-59	1.69969e-56	346	PU.1, SIAT4A, Peroxiredoxin, Tubulin beta, RhoA, Galectin-3, CLEC12A, Dectin-1, OST complex, PGE2R4, CD180, TCP1-theta, SHPS-1, TNF-R2, Chromogranin A, GSDMDC1, Rab-27A, QSCN6, eEF2, TGF-beta 1, Copine-3, IL-18R1, Importin (karyopherin)-beta, VNN1, IRp60, PI3K cat class IA, OSTF1, Notch, Tubulin beta 1, Tubulin beta 2C, TXNDC5, Heme oxygenase 2, CD97, LIC-1, Syntenin 1, HSC70, ITGAV, NF-kB1 (p105…
52	establishment of protein localization	1887	7.55134e-59	1.88014e-56	7.55134e-59	1.88014e-56	601	PEX7, MHC class II alpha chain, APG3, HDHD2, GLG1, SEC22C, Macro-H2A.1 histone, TOM20, VPS29, CADPS, RPS12, SRP68, Calcineurin A (alpha), SLC15A3, Calcineurin B1, AP-1 beta subunit, Pleckstrin, PEPT1, PI3K reg class III (p150), Galpha(q)-specific Class A Orphan/other GPCRs, Karyopherin alpha 4, CCDC22, Rapsyn, ARL5B, VAMP5, KIF13A, Alpha-actinin 4, Rab-27A, RPL13A, 14-3-3 epsilon, TGF-beta 1, FR-…
53	cellular nitrogen compound biosynthetic process	2188	9.73722e-59	2.37864e-56	9.73722e-59	2.37864e-56	670	ESE3, SIAT4A, Core histone deacetylase I complex, Ankyrin 1, dUTPase (DUT), MRPL32, RACK1, MRPL1, RPS12, KYNU, Guanylate cyclase, EIF1AX, SARS2, MRPS35, HDAC9, STAT5A, MRPS12, Histone H4 family, TPK1, eEF2, IDO1, RPL13A, TGF-beta 1, NUDT15, WBSCR18, KMO, TRAP25, ELOVL7, UBC, ACSL1, OAZ2, GNA1, ERAL1, UFD1, PTMA, Clp1, DEK, Sialic acid synthase, AKT1, MRPL16, USP10, MRPS7, RelA (p65 NF-kB subunit)…
54	myeloid leukocyte activation	814	2.00087e-58	4.79727e-56	2.00087e-58	4.79727e-56	332	PU.1, Peroxiredoxin, Tubulin beta, RhoA, Galectin-3, CLEC12A, OST complex, TCP1-theta, SHPS-1, TNF-R2, Chromogranin A, GSDMDC1, JAK2, Rab-27A, QSCN6, eEF2, TGF-beta 1, Copine-3, Importin (karyopherin)-beta, VNN1, IRp60, PI3K cat class IA, OSTF1, Notch, Tubulin beta 1, Tubulin beta 2C, TXNDC5, Heme oxygenase 2, CD97, LIC-1, Syntenin 1, HSC70, ITGAV, NF-kB1 (p105), alpha-M/beta-2 integrin, Neprilys…
55	cellular component biogenesis	3826	2.53397e-58	5.96497e-56	2.53397e-58	5.96497e-56	1023	MHC class II alpha chain, APG3, Core histone deacetylase I complex, DNAH5, CCDC5, VMA21, Tubulin beta, Macro-H2A.1 histone, SIAHBP1, T-plastin, Tubulin gamma, FAM36A, CADPS, RhoA, MRPL1, BLOS2, PEFLIN, SRFBP1, NOL6, STXBP6, ALDOB, VE-cadherin, RRP41, AP-1 beta subunit, KCTD21, LTBP3, TCP1-theta, Plakophilin 3, GSDMDC1, HAT1, Histone H4 family, JAK2, Alpha-actinin 4, Rab-27A, QSCN6, RPL13A, 14-3-3…
56	establishment of protein localization to endoplasmic reticulum	138	3.09135e-58	7.14709e-56	3.09135e-58	7.14709e-56	110	RPS12, SRP68, RPL13A, FR-alpha, SEC61 complex, GRP78, RPL34, SPC25, SEC61 alpha, RPS9, EDEM, RPS15a, RPL7, Wrb, RPS6, RPL23, RPL27, RPL35, RPS2, SPC22, RPL23a, RPS3, SEC62, RP40, SPC12, SRP54, SRP72, RPS15, RPL21, RPL8, RPS4X, RPL36, RPS4, SEC61 gamma, RPS7, RPL37A, RPL41, RPL22, RPS24, QM, RPL3, RPS3A, SGTA, RPS23, RPL7A, SPC, SRP-beta receptor, RPL4, RPLP2, RPL11, Sec61 alpha 1/2, RPLP0, RPS19,…
57	negative regulation of cellular process	6997	7.92228e-58	1.79947e-55	7.92228e-58	1.79947e-55	1647	MHC class II alpha chain, APG3, Casein kinase II, alpha chains, G3P2, PU.1, CCL28, Semaphorin 3C, HGF, SIAT4A, CRYM, Core histone deacetylase I complex, ZNF639, Junctin, GLG1, Peroxiredoxin, MKP-3, Tubulin beta, Macro-H2A.1 histone, Profilin I, ITGA1, GSKIP, PKIG, MEK1(MAP2K1), NENF, TMIGD3, RACK1, WNT4, RhoA, LSMD1, Galectin-3, IFI17, MAD, SAM68, Guanylate cyclase, APOD, STXBP6, VE-cadherin, SMA…
58	regulation of response to stimulus	5981	1.06992e-57	2.38832e-55	1.06992e-57	2.38832e-55	1452	MHC class II alpha chain, Casein kinase II, alpha chains, G3P2, PU.1, Semaphorin 3C, HGF, Core histone deacetylase I complex, dUTPase (DUT), GLG1, Peroxiredoxin, MKP-3, Tubulin beta, Macro-H2A.1 histone, ITGA1, GSKIP, TOP2 beta, GRO-2, MEK1(MAP2K1), NENF, RACK1, WNT4, RhoA, C4BP alpha, Galectin-3, IFI17, G0/G1switch 2, CLEC12A, SAM68, COCH, Guanylate cyclase, APOD, VE-cadherin, Caspase-5, Dectin-…
59	peptide metabolic process	762	1.574e-57	3.454e-55	1.574e-57	3.454e-55	316	MRPL32, RACK1, MRPL1, RPS12, EIF1AX, SARS2, MRPS35, MRPS12, eEF2, RPL13A, GPX3, ERAL1, MC-CPA, AKT1, MRPL16, MRPS7, MMP-13, DARS, GCTG, RPL34, MRPL51, SPC25, MRP63, GluProRS, GATC, RPS9, RPS15a, MRPS34, Neprilysin, Rpl22l1, eIF2AK3, EIF2S3, SYWM, ERO1LB, MRPS18C, RPL7, MRPS6, PKR, SOD2, G6PD, MRPL39, RARS, BACE1, MRPS27, LeuRS, MRPL9, GPX, MRPS30, KARS, MCT-1, OXA1L, IARS2, HBB, CPD, eIF3S4, RPS6…
60	protein targeting to ER	133	1.94218e-57	4.1909e-55	1.94218e-57	4.1909e-55	107	RPS12, SRP68, RPL13A, FR-alpha, SEC61 complex, GRP78, RPL34, SPC25, SEC61 alpha, RPS9, EDEM, RPS15a, RPL7, Wrb, RPS6, RPL23, RPL27, RPL35, RPS2, SPC22, RPL23a, RPS3, SEC62, RP40, SPC12, SRP54, SRP72, RPS15, RPL21, RPL8, RPS4X, RPL36, RPS4, SEC61 gamma, RPS7, RPL37A, RPL41, RPL22, RPS24, QM, RPL3, RPS3A, SGTA, RPS23, RPL7A, SPC, SRP-beta receptor, RPL4, RPLP2, RPL11, Sec61 alpha 1/2, RPLP0, RPS19,…
61	cotranslational protein targeting to membrane	110	1.03054e-56	2.18728e-54	1.03054e-56	2.18728e-54	95	RPS12, SRP68, RPL13A, SEC61 complex, SSR-alpha, RPL34, SEC61 alpha, RPS9, RPS15a, RPL7, SIL1, RPS6, RPL23, RPL27, RPL35, RPS2, RPL23a, RPS3, SEC62, RP40, SRP54, SRP72, RPS15, RPL21, RPL8, RPS4X, RPL36, RPS4, RPS7, RPL37A, RPL41, RPL22, RPS24, QM, RPL3, RPS3A, RPS23, RPL7A, RPL4, RPLP2, RPL11, Sec61 alpha 1/2, RPLP0, RPS19, RPL39, RPS30, RPL12, SSR-gamma, RPS5, RPL32, RPS14, RPL13, RPL6, RPS18, SR…
62	secretion by cell	1279	1.98984e-56	4.15524e-54	1.98984e-56	4.15524e-54	449	SLC17A9, HGF, Ankyrin 1, Peroxiredoxin, Tubulin beta, CADPS, RhoA, Galectin-3, CLEC12A, STXBP6, OST complex, Pleckstrin, Galpha(q)-specific Class A Orphan/other GPCRs, C9orf167, TCP1-theta, SHPS-1, TNF-R2, Chromogranin A, GSDMDC1, Alpha-actinin 4, Rab-27A, QSCN6, eEF2, TGF-beta 1, Copine-3, Importin (karyopherin)-beta, VNN1, IRp60, PI3K cat class IA, OSTF1, CDK5, SEL1L, Annexin V, Calcineurin A (…
63	intracellular protein transport	1056	3.38694e-56	6.96042e-54	3.38694e-56	6.96042e-54	392	PEX7, APG3, GLG1, TOM20, VPS29, RPS12, SRP68, Calcineurin A (alpha), Calcineurin B1, AP-1 beta subunit, PI3K reg class III (p150), Karyopherin alpha 4, ARL5B, KIF13A, Rab-27A, RPL13A, 14-3-3 epsilon, TGF-beta 1, FR-alpha, Importin (karyopherin)-beta, SEC61 complex, SSR-alpha, UFD1, TIM17b, CDK5, AKT1, SEL1L, SLC25A6, GRP78, Calcineurin A (catalytic), TBC1D8B, PEX2, RPL34, SPC25, MPTP complex, SEC…
64	export from cell	1351	4.55771e-56	9.2201e-54	4.55771e-56	9.2201e-54	466	SLC17A9, HGF, Ankyrin 1, Peroxiredoxin, Tubulin beta, CADPS, RhoA, Galectin-3, CLEC12A, STXBP6, OST complex, Pleckstrin, Galpha(q)-specific Class A Orphan/other GPCRs, C9orf167, TCP1-theta, SHPS-1, TNF-R2, Chromogranin A, NCX, GSDMDC1, Alpha-actinin 4, Rab-27A, QSCN6, eEF2, TGF-beta 1, Copine-3, Importin (karyopherin)-beta, VNN1, IRp60, PI3K cat class IA, OSTF1, CDK5, SEL1L, Annexin V, Calcineuri…
65	peptide biosynthetic process	569	6.54233e-56	1.30313e-53	6.54233e-56	1.30313e-53	258	MRPL32, RACK1, MRPL1, RPS12, EIF1AX, SARS2, MRPS35, MRPS12, eEF2, RPL13A, ERAL1, AKT1, MRPL16, MRPS7, DARS, GCTG, RPL34, MRPL51, MRP63, GluProRS, GATC, RPS9, RPS15a, MRPS34, Rpl22l1, eIF2AK3, EIF2S3, SYWM, MRPS18C, RPL7, MRPS6, PKR, MRPL39, RARS, MRPS27, LeuRS, MRPL9, MRPS30, KARS, MCT-1, OXA1L, IARS2, eIF3S4, RPS6, GCL reg, RPL23, RPL27, RWDD1, EIF3EIP, RPL35, RPS2, MRPL11, eIF1, ES130 (p180), S…
66	translation	535	2.33901e-55	4.58836e-53	2.33901e-55	4.58836e-53	247	MRPL32, RACK1, MRPL1, RPS12, EIF1AX, SARS2, MRPS35, MRPS12, eEF2, RPL13A, ERAL1, AKT1, MRPL16, MRPS7, DARS, RPL34, MRPL51, MRP63, GluProRS, GATC, RPS9, RPS15a, MRPS34, Rpl22l1, eIF2AK3, EIF2S3, SYWM, MRPS18C, RPL7, MRPS6, PKR, MRPL39, RARS, MRPS27, LeuRS, MRPL9, MRPS30, KARS, MCT-1, OXA1L, IARS2, eIF3S4, RPS6, RPL23, RPL27, RWDD1, EIF3EIP, RPL35, RPS2, MRPL11, eIF1, ES130 (p180), SerRS, RSL24D1, …
67	myeloid cell activation involved in immune response	699	4.57635e-55	8.84329e-53	4.57635e-55	8.84329e-53	294	Peroxiredoxin, Tubulin beta, RhoA, Galectin-3, CLEC12A, OST complex, TCP1-theta, SHPS-1, TNF-R2, Chromogranin A, GSDMDC1, Rab-27A, QSCN6, eEF2, Copine-3, Importin (karyopherin)-beta, VNN1, IRp60, PI3K cat class IA, OSTF1, Tubulin beta 1, Tubulin beta 2C, TXNDC5, Heme oxygenase 2, CD97, LIC-1, Syntenin 1, HSC70, ITGAV, NF-kB1 (p105), alpha-M/beta-2 integrin, Neprilysin, HXK3, ITGB2, Pyruvate kinas…
68	macromolecule catabolic process	1390	5.7191e-55	1.0889e-52	5.7191e-55	1.0889e-52	473	RNASE6, RPS12, DHX34, SLC15A3, RRP41, OST complex, Biglycan, KCTD21, PI3K reg class III (p150), C19orf43, RPL13A, TGF-beta 1, REP8, Importin (karyopherin)-beta, FAM108B1, UBC, SEC61 complex, USP46, UFD1, 2'-PDE, CDK5, AKT1, SEL1L, USP10, DDX6, GRP78, C2orf29, MCPIP, KCTD5, IFI27, RPL34, SPOP, Syndecan-1, UGCGL1, PSMB4, PSMB8(LMP7), RPS9, Galpha(s)-specific amine GPCRs, EDEM, RPS15a, HSC70, PML, R…
69	regulation of cell communication	4844	6.23948e-55	1.17076e-52	6.23948e-55	1.17076e-52	1218	Casein kinase II, alpha chains, G3P2, PU.1, HGF, Core histone deacetylase I complex, dUTPase (DUT), Junctin, GLG1, Peroxiredoxin, MKP-3, Tubulin beta, ITGA1, GSKIP, MEK1(MAP2K1), NENF, RACK1, WNT4, RhoA, Galectin-3, G0/G1switch 2, SAM68, Guanylate cyclase, APOD, VE-cadherin, Dectin-1, SMAD5, Calcineurin A (alpha), SLC15A3, Thioredoxin, MetAP-2, Calcineurin B1, PLK3 (CNK), SLC39A10, PGE2R4, CD180,…
70	secretion	1469	6.80534e-55	1.2587e-52	6.80534e-55	1.2587e-52	492	SLC17A9, HGF, Ankyrin 1, Peroxiredoxin, Tubulin beta, CADPS, RhoA, Galectin-3, CLEC12A, Guanylate cyclase, STXBP6, OST complex, Pleckstrin, Galpha(q)-specific Class A Orphan/other GPCRs, C9orf167, TCP1-theta, STAT5A, SHPS-1, TNF-R2, Chromogranin A, GSDMDC1, Alpha-actinin 4, Rab-27A, QSCN6, eEF2, TGF-beta 1, Copine-3, Importin (karyopherin)-beta, VNN1, IRp60, PI3K cat class IA, OSTF1, CDK5, SEL1L,…
71	regulation of biological quality	5771	8.20695e-55	1.49655e-52	8.20695e-55	1.49655e-52	1400	G3P2, PU.1, CCL28, Semaphorin 3C, RG9MTD2, CRYM, Core histone deacetylase I complex, SLC31A1, Ankyrin 1, CRHSP-24, Junctin, Peroxiredoxin, Tubulin beta, Profilin I, ITGA1, GRO-2, MEK1(MAP2K1), NENF, RACK1, WNT4, CADPS, RhoA, BLOS2, G0/G1switch 2, SAM68, COCH, Guanylate cyclase, MENTHO, KCNK6, VE-cadherin, SMAD5, Calcineurin A (alpha), PRDX3, Thioredoxin, RRP41, OST complex, Calcineurin B1, PLK3 (…
72	regulation of signaling	4883	1.00561e-54	1.80828e-52	1.00561e-54	1.80828e-52	1225	Casein kinase II, alpha chains, G3P2, PU.1, HGF, Core histone deacetylase I complex, dUTPase (DUT), Junctin, GLG1, Peroxiredoxin, MKP-3, Tubulin beta, ITGA1, GSKIP, MEK1(MAP2K1), NENF, RACK1, WNT4, RhoA, Galectin-3, G0/G1switch 2, SAM68, Guanylate cyclase, APOD, VE-cadherin, Dectin-1, SMAD5, Calcineurin A (alpha), SLC15A3, Thioredoxin, MetAP-2, Calcineurin B1, PLK3 (CNK), SLC39A10, PGE2R4, CD180,…
73	SRP-dependent cotranslational protein targeting to membrane	105	1.16946e-54	2.07411e-52	1.16946e-54	2.07411e-52	91	RPS12, SRP68, RPL13A, SEC61 complex, RPL34, SEC61 alpha, RPS9, RPS15a, RPL7, RPS6, RPL23, RPL27, RPL35, RPS2, RPL23a, RPS3, RP40, SRP54, SRP72, RPS15, RPL21, RPL8, RPS4X, RPL36, RPS4, RPS7, RPL37A, RPL41, RPL22, RPS24, QM, RPL3, RPS3A, RPS23, RPL7A, RPL4, RPLP2, RPL11, Sec61 alpha 1/2, RPLP0, RPS19, RPL39, RPS30, RPL12, SSR-gamma, RPS5, RPL32, RPS14, RPL13, RPL6, RPS18, SRP9, TRAM1, RPL24, RPS16,…
74	protein localization to organelle	996	1.57629e-54	2.75787e-52	1.57629e-54	2.75787e-52	373	PEX7, Macro-H2A.1 histone, TOM20, RPS12, SRP68, Calcineurin A (alpha), Thioredoxin, Calcineurin B1, PI3K reg class III (p150), Karyopherin alpha 4, ARL5B, Chromogranin A, RPL13A, 14-3-3 epsilon, FR-alpha, Importin (karyopherin)-beta, SEC61 complex, GBP5, GOLGB1, RED, TIM17b, CDK5, AKT1, SLC25A6, GRP78, Calcineurin A (catalytic), PAF1, PEX2, RPL34, SPC25, MPTP complex, SEC61 alpha, CRM1, RPS9, REA…
75	protein transport	1744	2.34363e-54	4.04572e-52	2.34363e-54	4.04572e-52	556	PEX7, MHC class II alpha chain, APG3, HDHD2, GLG1, SEC22C, TOM20, VPS29, CADPS, RPS12, SRP68, Calcineurin A (alpha), SLC15A3, Calcineurin B1, AP-1 beta subunit, Pleckstrin, PEPT1, PI3K reg class III (p150), Galpha(q)-specific Class A Orphan/other GPCRs, Karyopherin alpha 4, CCDC22, ARL5B, VAMP5, KIF13A, Alpha-actinin 4, Rab-27A, RPL13A, 14-3-3 epsilon, TGF-beta 1, FR-alpha, CGI-141, Importin (kar…
76	regulation of response to stress	2274	2.63129e-54	4.48254e-52	2.63129e-54	4.48254e-52	677	PU.1, HGF, Peroxiredoxin, Macro-H2A.1 histone, TOP2 beta, GRO-2, MEK1(MAP2K1), RACK1, WNT4, COCH, VE-cadherin, Caspase-5, Dectin-1, Calcineurin A (alpha), Thioredoxin, PGE2R4, Selenoprotein K, Galpha(q)-specific Class A Orphan/other GPCRs, SIAT4C, IKBZ, SPATA2, STAT5A, SHPS-1, TNF-R2, JAK2, IDO1, 14-3-3 epsilon, HLA-DRB1, GPRC5B, c-IAP2, TRAFD1, GBP5, SPRED1, VNN1, Mucin 3A, gp130, MHC class II, …
77	cellular macromolecule catabolic process	1181	5.8238e-54	9.7923e-52	5.8238e-54	9.7923e-52	419	RNASE6, RPS12, DHX34, RRP41, OST complex, KCTD21, C19orf43, RPL13A, REP8, Importin (karyopherin)-beta, UBC, SEC61 complex, USP46, UFD1, 2'-PDE, SEL1L, USP10, DDX6, GRP78, C2orf29, MCPIP, KCTD5, IFI27, RPL34, SPOP, UGCGL1, PSMB4, PSMB8(LMP7), RPS9, EDEM, RPS15a, PML, RAD23A, TWA1, RBM8 (Y14), KEAP1, ZMPSTE24, KIAA0372, ISG15, D53, eIF2AK3, PSMA4, Cullin 2, HMGB1, XTP3B, RPL7, CNOT7, BBAP, SAD1 (US…
78	viral gene expression	191	1.05422e-53	1.74988e-51	1.05422e-53	1.74988e-51	129	SIAT4A, RPS12, OST complex, SIAT4C, RPL13A, UBC, GANAB, RPL34, RPS9, RPS15a, RPL7, SUMO-1, MCT-1, RIB2, eIF3S4, RPS6, RPL23, RPL27, EIF3EIP, RPL35, RPS2, SPC22, RPL23a, La protein, NUP54, RPS3, RP40, SPC12, RPS15, RPL21, RPL8, eIF3S5, eIF3S7, RPS4X, ST6GALNAC2, RPL36, RPS4, RPS7, RPL37A, RPL41, FUT8, RPL22, RPS24, QM, SIAT1, TMEM48, Ligatin, RPL3, RPS3A, TUSC3, RPS23, RPL7A, SPC, PCBP-2, RPL4, E2…
79	leukocyte degranulation	662	1.3235e-53	2.16903e-51	1.3235e-53	2.16903e-51	281	Peroxiredoxin, Tubulin beta, RhoA, Galectin-3, CLEC12A, OST complex, TCP1-theta, SHPS-1, TNF-R2, Chromogranin A, GSDMDC1, Rab-27A, QSCN6, eEF2, Copine-3, Importin (karyopherin)-beta, VNN1, IRp60, PI3K cat class IA, OSTF1, Tubulin beta 1, Tubulin beta 2C, TXNDC5, Heme oxygenase 2, CD97, LIC-1, Syntenin 1, HSC70, ITGAV, NF-kB1 (p105), alpha-M/beta-2 integrin, Neprilysin, HXK3, ITGB2, Pyruvate kinas…
80	regulation of localization	4020	2.10767e-53	3.41101e-51	2.10767e-53	3.41101e-51	1046	APG3, HDHD2, Casein kinase II, alpha chains, PU.1, CCL28, Semaphorin 3C, HGF, Core histone deacetylase I complex, Junctin, Tubulin beta, Macro-H2A.1 histone, Profilin I, T-plastin, MFGE8, PKIG, LRRC26, GRO-2, MEK1(MAP2K1), TMIGD3, RACK1, WNT4, CADPS, RhoA, Galectin-3, IFI17, SAM68, Guanylate cyclase, APOD, STXBP6, KCNK6, VE-cadherin, Dectin-1, Calcineurin A (alpha), CNTN1 (F3), Thioredoxin, Calci…
81	exocytosis	1044	2.19833e-53	3.51381e-51	2.19833e-53	3.51381e-51	383	SLC17A9, HGF, Ankyrin 1, Peroxiredoxin, Tubulin beta, CADPS, RhoA, Galectin-3, CLEC12A, STXBP6, OST complex, Pleckstrin, C9orf167, TCP1-theta, SHPS-1, TNF-R2, Chromogranin A, GSDMDC1, Alpha-actinin 4, Rab-27A, QSCN6, eEF2, TGF-beta 1, Copine-3, Importin (karyopherin)-beta, VNN1, IRp60, PI3K cat class IA, OSTF1, CDK5, Annexin V, Calcineurin A (catalytic), Tubulin beta 1, Tubulin beta 2C, TXNDC5, S…
82	granulocyte activation	647	3.56383e-53	5.62694e-51	3.56383e-53	5.62694e-51	276	Peroxiredoxin, Tubulin beta, RhoA, Galectin-3, CLEC12A, OST complex, TCP1-theta, SHPS-1, TNF-R2, GSDMDC1, Rab-27A, QSCN6, eEF2, Copine-3, Importin (karyopherin)-beta, VNN1, IRp60, OSTF1, Tubulin beta 1, Tubulin beta 2C, TXNDC5, Heme oxygenase 2, CD97, LIC-1, Syntenin 1, HSC70, ITGAV, NF-kB1 (p105), alpha-M/beta-2 integrin, Neprilysin, HXK3, ITGB2, Pyruvate kinase, IL-18, DYNC1LI, HMGB1, CD44, VAM…
83	regulated exocytosis	925	7.76295e-53	1.21093e-50	7.76295e-53	1.21093e-50	351	HGF, Peroxiredoxin, Tubulin beta, CADPS, RhoA, Galectin-3, CLEC12A, OST complex, Pleckstrin, C9orf167, TCP1-theta, SHPS-1, TNF-R2, Chromogranin A, GSDMDC1, Alpha-actinin 4, Rab-27A, QSCN6, eEF2, TGF-beta 1, Copine-3, Importin (karyopherin)-beta, VNN1, IRp60, PI3K cat class IA, OSTF1, CDK5, Annexin V, Calcineurin A (catalytic), Tubulin beta 1, Tubulin beta 2C, TXNDC5, Syntaphilin, Heme oxygenase 2…
84	regulation of signal transduction	4318	1.12565e-52	1.73498e-50	1.12565e-52	1.73498e-50	1104	Casein kinase II, alpha chains, G3P2, PU.1, HGF, Core histone deacetylase I complex, dUTPase (DUT), GLG1, Peroxiredoxin, MKP-3, ITGA1, GSKIP, MEK1(MAP2K1), NENF, RACK1, WNT4, RhoA, Galectin-3, G0/G1switch 2, SAM68, Guanylate cyclase, APOD, VE-cadherin, Dectin-1, SMAD5, SLC15A3, Thioredoxin, MetAP-2, Calcineurin B1, PLK3 (CNK), SLC39A10, PGE2R4, CD180, Pleckstrin, KCTD21, Selenoprotein K, Galpha(q…
85	amide biosynthetic process	729	1.17526e-52	1.79012e-50	1.17526e-52	1.79012e-50	298	SIAT4A, MRPL32, RACK1, MRPL1, RPS12, EIF1AX, SARS2, MRPS35, MRPS12, eEF2, RPL13A, ELOVL7, ACSL1, ERAL1, AKT1, MRPL16, MRPS7, DARS, GCTG, RPL34, MRPL51, CPSM, MRP63, GluProRS, GATC, RPS9, RPS15a, MRPS34, LASS2, Rpl22l1, eIF2AK3, EIF2S3, ELOVL5, SYWM, MRPS18C, RPL7, MRPS6, PKR, PDH E2 subunit N6-lipoyllysine, MRPL39, RARS, SCD, MRPS27, LeuRS, MRPL9, MRPS30, KARS, MCT-1, OXA1L, IARS2, Xanthine oxida…
86	neutrophil activation involved in immune response	631	2.44828e-52	3.67565e-50	2.44828e-52	3.67565e-50	270	Peroxiredoxin, Tubulin beta, RhoA, Galectin-3, CLEC12A, OST complex, TCP1-theta, SHPS-1, TNF-R2, GSDMDC1, Rab-27A, QSCN6, eEF2, Copine-3, Importin (karyopherin)-beta, VNN1, IRp60, OSTF1, Tubulin beta 1, Tubulin beta 2C, TXNDC5, Heme oxygenase 2, CD97, LIC-1, Syntenin 1, HSC70, ITGAV, NF-kB1 (p105), alpha-M/beta-2 integrin, Neprilysin, HXK3, ITGB2, Pyruvate kinase, DYNC1LI, HMGB1, CD44, VAMP7, Myo…
87	neutrophil degranulation	624	2.46993e-52	3.67565e-50	2.46993e-52	3.67565e-50	268	Peroxiredoxin, Tubulin beta, RhoA, Galectin-3, CLEC12A, OST complex, TCP1-theta, SHPS-1, TNF-R2, GSDMDC1, Rab-27A, QSCN6, eEF2, Copine-3, Importin (karyopherin)-beta, VNN1, IRp60, OSTF1, Tubulin beta 1, Tubulin beta 2C, TXNDC5, Heme oxygenase 2, CD97, LIC-1, Syntenin 1, HSC70, ITGAV, NF-kB1 (p105), alpha-M/beta-2 integrin, Neprilysin, HXK3, ITGB2, Pyruvate kinase, DYNC1LI, HMGB1, CD44, VAMP7, Myo…
88	neutrophil activation	642	2.87612e-52	4.23149e-50	2.87612e-52	4.23149e-50	273	Peroxiredoxin, Tubulin beta, RhoA, Galectin-3, CLEC12A, OST complex, TCP1-theta, SHPS-1, TNF-R2, GSDMDC1, Rab-27A, QSCN6, eEF2, Copine-3, Importin (karyopherin)-beta, VNN1, IRp60, OSTF1, Tubulin beta 1, Tubulin beta 2C, TXNDC5, Heme oxygenase 2, CD97, LIC-1, Syntenin 1, HSC70, ITGAV, NF-kB1 (p105), alpha-M/beta-2 integrin, Neprilysin, HXK3, ITGB2, Pyruvate kinase, IL-18, DYNC1LI, HMGB1, CD44, VAM…
89	positive regulation of metabolic process	5265	3.14542e-52	4.5757e-50	3.14542e-52	4.5757e-50	1291	MHC class II alpha chain, ESE3, Casein kinase II, alpha chains, G3P2, PU.1, HGF, Core histone deacetylase I complex, ZNF639, Junctin, Peroxiredoxin, MKP-3, Macro-H2A.1 histone, Profilin I, ITGA1, TOP2 beta, GRO-2, MEK1(MAP2K1), RACK1, WNT4, RhoA, C4BP alpha, BLOS2, PEFLIN, G0/G1switch 2, SAM68, TCF12, VE-cadherin, Caspase-5, Dectin-1, SMAD5, DHX34, Calcineurin A (alpha), CNTN1 (F3), Thioredoxin, …
90	neutrophil mediated immunity	648	7.16603e-52	1.03087e-49	7.16603e-52	1.03087e-49	274	Peroxiredoxin, Tubulin beta, RhoA, Galectin-3, CLEC12A, OST complex, TCP1-theta, SHPS-1, TNF-R2, GSDMDC1, Rab-27A, QSCN6, eEF2, Copine-3, Importin (karyopherin)-beta, VNN1, IRp60, OSTF1, Tubulin beta 1, Tubulin beta 2C, TXNDC5, Heme oxygenase 2, CD97, LIC-1, Syntenin 1, HSC70, ITGAV, NF-kB1 (p105), alpha-M/beta-2 integrin, Neprilysin, HXK3, ITGB2, Pyruvate kinase, DYNC1LI, HMGB1, CD44, VAMP7, Myo…
91	vesicle-mediated transport	2649	9.5061e-52	1.35248e-49	9.5061e-52	1.35248e-49	752	KLC2, SLC17A9, HGF, MAL2, Ankyrin 1, SEC22C, Peroxiredoxin, Tubulin beta, MFGE8, VPS29, CADPS, RhoA, Galectin-3, BLOS2, PEFLIN, CLEC12A, MENTHO, STXBP6, Gpr107, Dectin-1, OST complex, AP-1 beta subunit, Pleckstrin, PI3K reg class III (p150), C9orf167, CCDC22, ARL5B, TCP1-theta, VAMP5, KIF13A, SHPS-1, TNF-R2, Chromogranin A, GSDMDC1, Alpha-actinin 4, Rab-27A, QSCN6, PKD, eEF2, TGF-beta 1, Copine-3…
92	myeloid leukocyte mediated immunity	696	1.24183e-51	1.74761e-49	1.24183e-51	1.74761e-49	287	Peroxiredoxin, Tubulin beta, RhoA, Galectin-3, CLEC12A, OST complex, TCP1-theta, SHPS-1, TNF-R2, Chromogranin A, GSDMDC1, Rab-27A, QSCN6, eEF2, Copine-3, Importin (karyopherin)-beta, VNN1, IRp60, PI3K cat class IA, OSTF1, Tubulin beta 1, Tubulin beta 2C, TXNDC5, Heme oxygenase 2, CD97, LIC-1, Syntenin 1, HSC70, ITGAV, NF-kB1 (p105), alpha-M/beta-2 integrin, Neprilysin, HXK3, ITGB2, Pyruvate kinas…
93	negative regulation of gene expression	1531	1.62754e-50	2.26578e-48	1.62754e-50	2.26578e-48	496	G3P2, PU.1, HGF, Core histone deacetylase I complex, GLG1, Macro-H2A.1 histone, MEK1(MAP2K1), RACK1, WNT4, RPS12, APOD, DHX34, Calcineurin A (alpha), RRP41, PGE2R4, Galpha(q)-specific Class A Orphan/other GPCRs, HDAC9, SHPS-1, HAT1, Histone H4 family, MSAP, IDO1, RPL13A, TGF-beta 1, HLA-DRB1, PTGFRN, MHC class II, UFD1, PI3K cat class IA, Clp1, P-cadherin, 2'-PDE, AKT1, CRIg, Pyrin (MEFV), DDX6, …
94	negative regulation of metabolic process	4434	2.01414e-50	2.77416e-48	2.01414e-50	2.77416e-48	1119	Casein kinase II, alpha chains, G3P2, PU.1, HGF, CRYM, Core histone deacetylase I complex, ZNF639, GLG1, Peroxiredoxin, MKP-3, Macro-H2A.1 histone, GSKIP, PKIG, MEK1(MAP2K1), RACK1, WNT4, RhoA, Galectin-3, RPS12, MAD, SAM68, APOD, SMAD5, DHX34, Calcineurin A (alpha), PRDX3, Thioredoxin, RRP41, PLK3 (CNK), PGE2R4, Pleckstrin, Galpha(q)-specific Class A Orphan/other GPCRs, Maspin, HDAC9, NAB2, SHPS…
95	protein-containing complex assembly	1924	4.55417e-50	6.20661e-48	4.55417e-50	6.20661e-48	586	MHC class II alpha chain, Core histone deacetylase I complex, DNAH5, VMA21, Tubulin beta, Macro-H2A.1 histone, SIAHBP1, Tubulin gamma, FAM36A, CADPS, BLOS2, PEFLIN, STXBP6, ALDOB, AP-1 beta subunit, KCTD21, TCP1-theta, GSDMDC1, HAT1, Histone H4 family, JAK2, TGF-beta 1, MLKL, HLA-DRB1, FR-alpha, c-IAP2, UBC, GBP5, ACN9, PPID, MHC class II, ERAL1, Clp1, SSBP1, DHA6, MRPS7, Pyrin (MEFV), DARS, PARP…
96	cellular catabolic process	2421	4.65046e-50	6.27183e-48	4.65046e-50	6.27183e-48	697	PEX7, APG3, Casein kinase II, alpha chains, RNASE6, CRYM, dUTPase (DUT), Peroxiredoxin, TOM20, TPI1, RPS12, KYNU, DHX34, PRDX3, RRP41, OST complex, Biglycan, KCTD21, PI3K reg class III (p150), RGS19, C19orf43, IDO1, RPL13A, NUDT19, TGF-beta 1, REP8, GPX3, NUDT15, KMO, Importin (karyopherin)-beta, UBC, SEC61 complex, ACSL1, USP46, UFD1, PI3K cat class IA, MAP1S, 2'-PDE, CDK5, SEL1L, USP10, DDX6, M…
97	immune system process	4467	5.40192e-50	7.21017e-48	5.40192e-50	7.21017e-48	1124	MHC class II alpha chain, KLC2, G3P2, PU.1, RNASE6, CCL28, Semaphorin 3C, SIAT4A, Ankyrin 1, GLG1, Peroxiredoxin, Tubulin beta, ITGA1, GRO-2, MEK1(MAP2K1), WNT4, RhoA, C4BP alpha, Galectin-3, IFI17, KYNU, CLEC12A, SAM68, COCH, TCF12, Dectin-1, SMAD5, Calcineurin A (alpha), SLC15A3, PRDX3, RRP41, OST complex, PGE2R4, CD180, AP-1 beta subunit, Pleckstrin, Selenoprotein K, Galpha(q)-specific Class A…
98	catabolic process	2791	5.86252e-50	7.74511e-48	5.86252e-50	7.74511e-48	777	PEX7, APG3, Casein kinase II, alpha chains, G3P2, RNASE6, CRYM, dUTPase (DUT), Peroxiredoxin, TOM20, TPI1, RPS12, KYNU, ALDOB, DHX34, SLC15A3, PRDX3, RRP41, OST complex, MAN2B2, Biglycan, KCTD21, PI3K reg class III (p150), RGS19, C19orf43, IDO1, RPL13A, NUDT19, TGF-beta 1, AL1B1, REP8, GPX3, NUDT15, KMO, Importin (karyopherin)-beta, FAM108B1, UBC, SEC61 complex, ACSL1, USP46, UFD1, PI3K cat class…
99	cytoplasmic translation	138	1.02219e-49	1.3368e-47	1.02219e-49	1.3368e-47	103	RPS12, RPL13A, RPL34, RPS9, RPS15a, Rpl22l1, EIF2S3, RPL7, MCT-1, eIF3S4, RPS6, RPL23, RPL27, RWDD1, EIF3EIP, RPL35, RPS2, DRG1, RPL23a, CCDC72, RPS3, RP40, eIF4B, RPS15, RPL21, RPL8, eIF3S5, eIF3S7, RPS4X, LEREPO4, eIF3S3, eIF4G1/3, RPL36, RPS4, RPS7, RPL37A, RPL41, eIF3S1, RPL22, RPS24, QM, eIF4G1, Ligatin, RPL3, RPS3A, RPS23, RPL7A, RPL4, GA17, RPLP2, eIF2S2, RPL11, DHX29, RPLP0, RPS19, RPL39,…
100	positive regulation of macromolecule metabolic process	4850	3.89599e-49	5.04414e-47	3.89599e-49	5.04414e-47	1197	MHC class II alpha chain, ESE3, Casein kinase II, alpha chains, G3P2, PU.1, HGF, Core histone deacetylase I complex, ZNF639, Junctin, Peroxiredoxin, MKP-3, Macro-H2A.1 histone, Profilin I, ITGA1, TOP2 beta, MEK1(MAP2K1), RACK1, WNT4, RhoA, C4BP alpha, BLOS2, PEFLIN, SAM68, TCF12, VE-cadherin, Caspase-5, Dectin-1, SMAD5, DHX34, Calcineurin A (alpha), CNTN1 (F3), Thioredoxin, RRP41, Calcineurin B1,…

[truncated: 25 more sheets: Brown Info, Brown Pathway Maps, Brown Process Networks, Brown Disease Biomarkers, Brown GO Processes, Darkolivegreen Info, Darkolivegreen Pathway Maps, Darkolivegreen Process Networks, Darkolivegreen Dis Biomarkers, Darkolivegreen GO Processes, Floralwhite Info, Floralwhite Pathway Maps, Floralwhite Process Networks, Floralwhite Dis Biomarkers, Floralwhite GO Processes, Lightsteelblue Info, Lightsteelblue Pathway Maps, Lightsteelblue Process Networks, Lightsteelblue Dis Biomarkers, Lightsteelblue GO Processes …]
